# Supplementary material for: Gene-based SNP discovery in tepary bean (Phaseolus acutifolius) and common bean (P. vulgaris) for diversity analysis and comparative mapping
Source: BMC Genomics. 2016 Mar 15;17:239. doi: 10.1186/s12864-016-2499-3 (PMC4793507; doi:10.1186/s12864-016-2499-3)
Supplement: Additional file 1: — List of P. acutifolius accessions selected for phylogenetic analysis. (XLSX 19 kb) [file 12864_2016_2499_MOESM1_ESM.xlsx]

## Sheet: Accesions list
S No	Accesion	Genus	Species	sub spp.	Origin_Country	Origin_State	Origin_County	Source
1	12ISH-9800-1	Phaseolus	acutifolius	acutifolius (Cultivated)	United States	Puerto Rico		USDA-ARS Mayaguez, PR
2	12ISH-9801-1	Phaseolus	acutifolius	acutifolius (Cultivated)	United States	Puerto Rico		USDA-ARS Mayaguez, PR
3	12ISH-9803-1	Phaseolus	acutifolius	acutifolius (Cultivated)	United States	Puerto Rico		USDA-ARS Mayaguez, PR
4	12ISH-9805-1	Phaseolus	acutifolius	acutifolius (Cultivated)	United States	Puerto Rico		USDA-ARS Mayaguez, PR
5	12ISH-9806-1	Phaseolus	acutifolius	acutifolius (Cultivated)	United States	Puerto Rico		USDA-ARS Mayaguez, PR
6	12ISH-9807-1	Phaseolus	acutifolius	acutifolius (Cultivated)	United States	Puerto Rico		USDA-ARS Mayaguez, PR
7	12ISH-9812-2	Phaseolus	acutifolius	acutifolius (Cultivated)	United States	Puerto Rico		USDA-ARS Mayaguez, PR
8	12ISH-9813-1	Phaseolus	acutifolius	acutifolius (Cultivated)	United States	Puerto Rico		USDA-ARS Mayaguez, PR
9	G40001	Phaseolus	acutifolius	acutifolius (Cultivated)	Mexico	VERACRUZ	CORDOBA	Genetic Resource Centre at International Centre for Tropical Agriculture (CIAT)
10	G40005	Phaseolus	acutifolius	acutifolius (Cultivated)	El Salvador			Genetic Resource Centre at International Centre for Tropical Agriculture (CIAT)
11	G40006B	Phaseolus	acutifolius	acutifolius (Cultivated)	Mexico	CHIAPAS	TAPACHULA	Genetic Resource Centre at International Centre for Tropical Agriculture (CIAT)
12	G40008	Phaseolus	acutifolius	acutifolius (Cultivated)	Morocco			Genetic Resource Centre at International Centre for Tropical Agriculture (CIAT)
13	G40009	Phaseolus	acutifolius	acutifolius (Cultivated)	El Salvador	SANTA ANA	CANTON SANTO TOMAS	Genetic Resource Centre at International Centre for Tropical Agriculture (CIAT)
14	G40010	Phaseolus	acutifolius	acutifolius (Cultivated)	El Salvador	SAN MIGUEL	SAN JORGE	Genetic Resource Centre at International Centre for Tropical Agriculture (CIAT)
15	G40012	Phaseolus	acutifolius	acutifolius (Cultivated)	Nicaragua	CHINANDEGA	CHINANDEGA	Genetic Resource Centre at International Centre for Tropical Agriculture (CIAT)
16	G40013A	Phaseolus	acutifolius	acutifolius (Cultivated)	Nicaragua	RIVAS	RIVAS	Genetic Resource Centre at International Centre for Tropical Agriculture (CIAT)
17	G40016	Phaseolus	acutifolius	acutifolius (Cultivated)	Mexico			Genetic Resource Centre at International Centre for Tropical Agriculture (CIAT)
18	G40020	Phaseolus	acutifolius	acutifolius (Cultivated)	Mexico	SONORA	MOVAS	Genetic Resource Centre at International Centre for Tropical Agriculture (CIAT)
19	G40021	Phaseolus	acutifolius	acutifolius (Cultivated)	Mexico	JALISCO	CD. GUZMAN	Genetic Resource Centre at International Centre for Tropical Agriculture (CIAT)
20	G40022	Phaseolus	acutifolius	acutifolius (Cultivated)	United States	ARIZONA	PIMA COUNTY	Genetic Resource Centre at International Centre for Tropical Agriculture (CIAT)
21	G40022A	Phaseolus	acutifolius	acutifolius (Cultivated)	United States	ARIZONA	PIMA COUNTY	Genetic Resource Centre at International Centre for Tropical Agriculture (CIAT)
22	G40025	Phaseolus	acutifolius	acutifolius (Cultivated)	United States	ARIZONA	PIMA COUNTY	Genetic Resource Centre at International Centre for Tropical Agriculture (CIAT)
23	G40028	Phaseolus	acutifolius	acutifolius (Cultivated)	United States			Genetic Resource Centre at International Centre for Tropical Agriculture (CIAT)
24	G40029	Phaseolus	acutifolius	acutifolius (Cultivated)	United States			Genetic Resource Centre at International Centre for Tropical Agriculture (CIAT)
25	G40030	Phaseolus	acutifolius	acutifolius (Cultivated)	United States	ARIZONA	MARICOPA COUNTY	Genetic Resource Centre at International Centre for Tropical Agriculture (CIAT)
26	G40032	Phaseolus	acutifolius	acutifolius (Cultivated)	Guatemala	ZACAPA	GUALAN	Genetic Resource Centre at International Centre for Tropical Agriculture (CIAT)
27	G40034	Phaseolus	acutifolius	acutifolius (Cultivated)	Mexico	NAYARIT	TEPIC	Genetic Resource Centre at International Centre for Tropical Agriculture (CIAT)
28	G40035	Phaseolus	acutifolius	acutifolius (Cultivated)	Mexico	Oaxaca		Genetic Resource Centre at International Centre for Tropical Agriculture (CIAT)
29	G40036	Phaseolus	acutifolius	acutifolius (Cultivated)	Mexico	OAXACA		Genetic Resource Centre at International Centre for Tropical Agriculture (CIAT) /USDA-ARS Mayaguez,PR
30	G40037	Phaseolus	acutifolius	acutifolius (Cultivated)	United States	ARIZONA	PIMA COUNTY	Genetic Resource Centre at International Centre for Tropical Agriculture (CIAT) /USDA-ARS Mayaguez, PR
31	G40037A	Phaseolus	acutifolius	acutifolius (Cultivated)	United States	ARIZONA	PIMA COUNTY	Genetic Resource Centre at International Centre for Tropical Agriculture (CIAT) /USDA-ARS Mayaguez, PR
32	G40038	Phaseolus	acutifolius	acutifolius (Cultivated)	Mexico	Sonora		Genetic Resource Centre at International Centre for Tropical Agriculture (CIAT) /USDA-ARS Mayaguez, PR
33	G40039	Phaseolus	acutifolius	acutifolius (Cultivated)	Mexico	Chiapas	Tapachula	Genetic Resource Centre at International Centre for Tropical Agriculture (CIAT)/ USDA-ARS Mayaguez, PR
34	G40040	Phaseolus	acutifolius	acutifolius (Cultivated)	United States	Arizona	Maricopa County	Genetic Resource Centre at International Centre for Tropical Agriculture (CIAT) /USDA-ARS Mayaguez, PR
35	G40041	Phaseolus	acutifolius	acutifolius (Cultivated)	South Africa			Genetic Resource Centre at International Centre for Tropical Agriculture (CIAT) /USDA-ARS Mayaguez, PR
36	G40042	Phaseolus	acutifolius	acutifolius (Cultivated)	United States	Nebraska		Genetic Resource Centre at International Centre for Tropical Agriculture (CIAT) /USDA-ARS Mayaguez, PR
37	G40043	Phaseolus	acutifolius	acutifolius (Cultivated)	Nicaragua			Genetic Resource Centre at International Centre for Tropical Agriculture (CIAT) /USDA-ARS Mayaguez, PR
38	G40044	Phaseolus	acutifolius	acutifolius (Wild)	Nicaragua			USDA-ARS Mayaguez, PR
39	G40057	Phaseolus	acutifolius	acutifolius (Cultivated)	Unkown			Genetic Resource Centre at International Centre for Tropical Agriculture (CIAT) /USDA-ARS Mayaguez, PR
40	G40058	Phaseolus	acutifolius	acutifolius (Cultivated)	El Salvador	San Miguel	San Jorge	Genetic Resource Centre at International Centre for Tropical Agriculture (CIAT) /USDA-ARS Mayaguez, PR
41	G40060	Phaseolus	acutifolius	acutifolius (Cultivated)	Desconocido Ciat	Columbia		Genetic Resource Centre at International Centre for Tropical Agriculture (CIAT) /USDA-ARS Mayaguez, PR
42	G40061	Phaseolus	acutifolius	acutifolius (Cultivated)	El Salvador	Sonsonate	Metalio	Genetic Resource Centre at International Centre for Tropical Agriculture (CIAT) /USDA-ARS Mayaguez, PR
43	G40066A-a	Phaseolus	acutifolius	acutifolius (Cultivated)	United States	ARIZONA	PIMA COUNTY	Genetic Resource Centre at International Centre for Tropical Agriculture (CIAT) /USDA-ARS Mayaguez, PR
44	G40066A-b	Phaseolus	acutifolius	acutifolius (Cultivated)	United States	ARIZONA	PIMA COUNTY	Genetic Resource Centre at International Centre for Tropical Agriculture (CIAT) /USDA-ARS Mayaguez, PR
45	G40067-a	Phaseolus	acutifolius	acutifolius (Cultivated)	United States	ARIZONA	PIMA COUNTY	Genetic Resource Centre at International Centre for Tropical Agriculture (CIAT) /USDA-ARS Mayaguez, PR
46	G40067-b	Phaseolus	acutifolius	acutifolius (Cultivated)	United States	ARIZONA	PIMA COUNTY	Genetic Resource Centre at International Centre for Tropical Agriculture (CIAT) /USDA-ARS Mayaguez, PR
47	G40068	Phaseolus	acutifolius	acutifolius (Cultivated)	United States	Arizona	Pima County	Genetic Resource Centre at International Centre for Tropical Agriculture (CIAT) /USDA-ARS Mayaguez, PR
48	G40073	Phaseolus	acutifolius	acutifolius (Wild)	Mexico	Sonora	Mazatan	USDA-ARS Mayaguez, PR
49	G40074	Phaseolus	acutifolius	acutifolius (Wild)	Mexico	Sonora	Mazatan	USDA-ARS Mayaguez, PR
50	G40076	Phaseolus	acutifolius	acutifolius (Wild)	United States	New Mexico	Hidalgo County	USDA-ARS Mayaguez, PR
51	G40078	Phaseolus	acutifolius	tenuifolius	United States	Texas	Jeff Davis County	USDA-ARS Mayaguez, PR
52	G40081	Phaseolus	acutifolius	tenuifolius	Mexico	Durango	Canatlan	USDA-ARS Mayaguez, PR
53	G40082	Phaseolus	acutifolius	acutifolius (Wild)	Mexico	Chihuahua	Villa Matamorros	USDA-ARS Mayaguez, PR
54	G40083	Phaseolus	acutifolius	tenuifolius	Mexico	Durango	Villa Ocampo	USDA-ARS Mayaguez, PR
55	G40087	Phaseolus	acutifolius	tenuifolius	Mexico	Durango	Mezquital	USDA-ARS Mayaguez, PR
56	G40089	Phaseolus	acutifolius	acutifolius (Wild)	Mexico	Durango	Cuencame	USDA-ARS Mayaguez, PR
57	G40095	Phaseolus	acutifolius	tenuifolius	Mexico	Durango	Canatlan	USDA-ARS Mayaguez, PR
58	G40096	Phaseolus	acutifolius	acutifolius (Wild)	Mexico	Durango	Francisco I. Madero	USDA-ARS Mayaguez, PR
59	G40103	Phaseolus	acutifolius	acutifolius (Wild)	Mexico	Sinaloa	Culiacan	USDA-ARS Mayaguez, PR
60	G40106	Phaseolus	acutifolius	acutifolius (Cultivated)	Mexico	Jalisco	Zapopan	USDA-ARS Mayaguez, PR
61	G40107	Phaseolus	acutifolius	acutifolius (Cultivated)	Mexico	Jalisco	Zapopan	USDA-ARS Mayaguez, PR
62	G40108	Phaseolus	acutifolius	tenuifolius	Mexico	Durango	Rodeo	USDA-ARS Mayaguez, PR
63	G40110	Phaseolus	acutifolius	acutifolius (Cultivated)	Mexico	Campeche	Hecelchakan	Genetic Resource Centre at International Centre for Tropical Agriculture (CIAT) /USDA-ARS Mayaguez, PR
64	G40111	Phaseolus	acutifolius	acutifolius (Cultivated)	Mexico	Campeche	Hecelchacan	Genetic Resource Centre at International Centre for Tropical Agriculture (CIAT) /USDA-ARS Mayaguez, PR
65	G40112	Phaseolus	acutifolius	acutifolius (Cultivated)	Mexico	Durango	Cuencame	Genetic Resource Centre at International Centre for Tropical Agriculture (CIAT) /USDA-ARS Mayaguez, PR
66	G40113	Phaseolus	acutifolius	tenuifolius	United States	Arizona	Santa Cruz County	USDA-ARS Mayaguez, PR
67	G40116	Phaseolus	acutifolius	acutifolius (Wild)	Mexico	Sonora	Sonora	USDA-ARS Mayaguez, PR
68	G40117	Phaseolus	acutifolius	tenuifolius	United States			USDA-ARS Mayaguez, PR
69	G40119	Phaseolus	acutifolius	acutifolius (Cultivated)	Mexico	Oaxaca		Genetic Resource Centre at International Centre for Tropical Agriculture (CIAT) /USDA-ARS Mayaguez, PR
70	G40120	Phaseolus	acutifolius	acutifolius (Cultivated)	Mexico	SINALOA	CULIACAN	Genetic Resource Centre at International Centre for Tropical Agriculture (CIAT)
71	G40122-a	Phaseolus	acutifolius	acutifolius (Cultivated)	Zimbabwe	EASTERN PROVINCE	RD. CHADIZA-KATETE	Genetic Resource Centre at International Centre for Tropical Agriculture (CIAT) /USDA-ARS Mayaguez, PR
72	G40122-b	Phaseolus	acutifolius	acutifolius (Cultivated)	Zimbabwe	EASTERN PROVINCE	RD. CHADIZA-KATETE	Genetic Resource Centre at International Centre for Tropical Agriculture (CIAT) /USDA-ARS Mayaguez, PR
73	G40125	Phaseolus	acutifolius	acutifolius (Cultivated)	Mexico	Sinaloa	El Fuerte	Genetic Resource Centre at International Centre for Tropical Agriculture (CIAT) /USDA-ARS Mayaguez, PR
74	G40127	Phaseolus	acutifolius	acutifolius (Cultivated)	Mexico	Sinaloa	El Fuerte	Genetic Resource Centre at International Centre for Tropical Agriculture (CIAT) /USDA-ARS Mayaguez, PR
75	G40128	Phaseolus	acutifolius	acutifolius (Cultivated)	Mexico	Sinaloa	El Fuerte	Genetic Resource Centre at International Centre for Tropical Agriculture (CIAT) /USDA-ARS Mayaguez, PR
76	G40129	Phaseolus	acutifolius	acutifolius (Cultivated)	Mexico	Sinaloa	Choix	Genetic Resource Centre at International Centre for Tropical Agriculture (CIAT) /USDA-ARS Mayaguez, PR
77	G40130	Phaseolus	acutifolius	acutifolius (Cultivated)	Mexico	Sinaloa	Choix	Genetic Resource Centre at International Centre for Tropical Agriculture (CIAT) /USDA-ARS Mayaguez, PR
78	G40138	Phaseolus	acutifolius	acutifolius (Cultivated)	Mexico	Sinaloa	Sinaloa De Leyva	Genetic Resource Centre at International Centre for Tropical Agriculture (CIAT) /USDA-ARS Mayaguez, PR
79	G40141	Phaseolus	acutifolius	acutifolius (Cultivated)	Mexico	SINALOA	PERICOS	Genetic Resource Centre at International Centre for Tropical Agriculture (CIAT)
80	G40143	Phaseolus	acutifolius	acutifolius (Cultivated)	Mexico	SONORA	TRINCHERAS	Genetic Resource Centre at International Centre for Tropical Agriculture (CIAT)
81	G40144A	Phaseolus	acutifolius	acutifolius (Cultivated)	Mexico	SONORA	BENJAMIN HILL	Genetic Resource Centre at International Centre for Tropical Agriculture (CIAT)
82	G40144B	Phaseolus	acutifolius	acutifolius (Cultivated)	Mexico	SONORA	BENJAMIN HILL	Genetic Resource Centre at International Centre for Tropical Agriculture (CIAT)
83	G40144C	Phaseolus	acutifolius	acutifolius (Cultivated)	Mexico	SONORA	BENJAMIN HILL	Genetic Resource Centre at International Centre for Tropical Agriculture (CIAT)
84	G40145	Phaseolus	acutifolius	acutifolius (Cultivated)	Mexico	SONORA	SAN MIGUEL HORCASITAS	Genetic Resource Centre at International Centre for Tropical Agriculture (CIAT)
85	G40146	Phaseolus	acutifolius	acutifolius (Cultivated)	Mexico	SONORA	HERMOSILLO	Genetic Resource Centre at International Centre for Tropical Agriculture (CIAT)
86	G40147	Phaseolus	acutifolius	acutifolius (Cultivated)	Mexico	SONORA	URES	Genetic Resource Centre at International Centre for Tropical Agriculture (CIAT)
87	G40148	Phaseolus	acutifolius	acutifolius (Cultivated)	Mexico	SONORA	BAVIACORA	Genetic Resource Centre at International Centre for Tropical Agriculture (CIAT)
88	G40149	Phaseolus	acutifolius	acutifolius (Cultivated)	Mexico	SONORA	BAVIACORA	Genetic Resource Centre at International Centre for Tropical Agriculture (CIAT)
89	G40150	Phaseolus	acutifolius	acutifolius (Cultivated)	Mexico	SONORA	ACONCHI	Genetic Resource Centre at International Centre for Tropical Agriculture (CIAT)
90	G40151	Phaseolus	acutifolius	acutifolius (Cultivated)	Mexico	SONORA	HUEPAC	Genetic Resource Centre at International Centre for Tropical Agriculture (CIAT)
91	G40153	Phaseolus	acutifolius	acutifolius (Cultivated)	Mexico	SONORA	ARIZPE	Genetic Resource Centre at International Centre for Tropical Agriculture (CIAT)
92	G40156	Phaseolus	acutifolius	acutifolius (Cultivated)	Mexico	SONORA	CAMPA	Genetic Resource Centre at International Centre for Tropical Agriculture (CIAT)
93	G40157	Phaseolus	acutifolius	acutifolius (Cultivated)	Mexico	SONORA	MOCTEZUMA	Genetic Resource Centre at International Centre for Tropical Agriculture (CIAT)
94	G40158A	Phaseolus	acutifolius	acutifolius (Cultivated)	Mexico	SONORA	VILLA PESQUEIRA	Genetic Resource Centre at International Centre for Tropical Agriculture (CIAT)
95	G40159	Phaseolus	acutifolius	acutifolius (Cultivated)	Mexico	SONORA	SOYOPA	Genetic Resource Centre at International Centre for Tropical Agriculture (CIAT)
96	G40160	Phaseolus	acutifolius	acutifolius (Cultivated)	Mexico	SONORA	BACANORA	Genetic Resource Centre at International Centre for Tropical Agriculture (CIAT)
97	G40161	Phaseolus	acutifolius	acutifolius (Cultivated)	Mexico	SONORA	SOYOPA	Genetic Resource Centre at International Centre for Tropical Agriculture (CIAT)
98	G40162	Phaseolus	acutifolius	acutifolius (Cultivated)	Mexico	SONORA	SOYOPA	Genetic Resource Centre at International Centre for Tropical Agriculture (CIAT)
99	G40163	Phaseolus	acutifolius	acutifolius (Cultivated)	Mexico	SONORA	ROSARIO TESOPACO	Genetic Resource Centre at International Centre for Tropical Agriculture (CIAT)
100	G40164	Phaseolus	acutifolius	acutifolius (Cultivated)	Mexico	SONORA	QUIRIEGO	Genetic Resource Centre at International Centre for Tropical Agriculture (CIAT)
101	G40165	Phaseolus	acutifolius	acutifolius (Cultivated)	Mexico	SONORA	ALAMOS	Genetic Resource Centre at International Centre for Tropical Agriculture (CIAT)
102	G40166	Phaseolus	acutifolius	acutifolius (Cultivated)	Mexico	SONORA	ALAMOS	Genetic Resource Centre at International Centre for Tropical Agriculture (CIAT)
103	G40172	Phaseolus	acutifolius	acutifolius (Cultivated)	United States	ARIZONA	PIMA COUNTY	Genetic Resource Centre at International Centre for Tropical Agriculture (CIAT)
104	G40173	Phaseolus	acutifolius	acutifolius (Cultivated)	Mexico	SONORA	SAN IGNACIO	Genetic Resource Centre at International Centre for Tropical Agriculture (CIAT)
105	G40173A	Phaseolus	acutifolius	acutifolius (Cultivated)	Mexico	SONORA	SAN IGNACIO	Genetic Resource Centre at International Centre for Tropical Agriculture (CIAT)
106	G40173B	Phaseolus	acutifolius	acutifolius (Cultivated)	Mexico	SONORA	SAN IGNACIO	Genetic Resource Centre at International Centre for Tropical Agriculture (CIAT)
107	G40173C	Phaseolus	acutifolius	acutifolius (Cultivated)	Mexico	SONORA	SAN IGNACIO	Genetic Resource Centre at International Centre for Tropical Agriculture (CIAT)
108	G40176	Phaseolus	acutifolius	acutifolius (Cultivated)	United States	ARIZONA	PIMA COUNTY	Genetic Resource Centre at International Centre for Tropical Agriculture (CIAT)
109	G40177A1	Phaseolus	acutifolius	latifolius	United States	ARIZONA	PIMA COUNTY	Genetic Resource Centre at International Centre for Tropical Agriculture (CIAT) /USDA-ARS Mayaguez, PR
110	G40177B1	Phaseolus	acutifolius	latifolius	United States	ARIZONA	PIMA COUNTY	Genetic Resource Centre at International Centre for Tropical Agriculture (CIAT) /USDA-ARS Mayaguez, PR
111	G40177E	Phaseolus	acutifolius	latifolius	United States	Arizona	Pima County	USDA-ARS Mayaguez, PR
112	G40177E1	Phaseolus	acutifolius	acutifolius (Wild)	United States	Arizona	Pima County	USDA-ARS Mayaguez, PR
113	G40179	Phaseolus	acutifolius	tenuifolius	United States	Arizona	Santa Cruz County	USDA-ARS Mayaguez, PR
114	G40181	Phaseolus	acutifolius	tenuifolius	United States	Arizona	Pima County	USDA-ARS Mayaguez, PR
115	G40186	Phaseolus	parvifolius		Guatemala			USDA-ARS Mayaguez, PR
116	G40189	Phaseolus	acutifolius	acutifolius (Wild)	Mexico	Michoacan	Tuxpan	USDA-ARS Mayaguez, PR
117	G40191	Phaseolus	acutifolius	acutifolius (Wild)	United States	New Mexico	Hidalgo County	USDA-ARS Mayaguez, PR
118	G40192	Phaseolus	acutifolius	acutifolius (Wild)	Mexico	Sonora	Sonora	USDA-ARS Mayaguez, PR
119	G40194	Phaseolus	acutifolius	acutifolius (Wild)	Mexico			USDA-ARS Mayaguez, PR
120	G40196	Phaseolus	acutifolius	acutifolius (Wild)	United States	Texas	Jeff Davis County	USDA-ARS Mayaguez, PR
121	G40198	Phaseolus	acutifolius	acutifolius (Wild)	United States	Texas	Jeff Davis County	USDA-ARS Mayaguez, PR
122	G40199	Phaseolus	acutifolius	acutifolius (Cultivated)	Mexico	Zacatecas	Jalpa	USDA-ARS Mayaguez, PR
123	G40200	Phaseolus	acutifolius	acutifolius (Cultivated)	Costa Rica	Guanacaste	Carrillo	Genetic Resource Centre at International Centre for Tropical Agriculture (CIAT)
124	G40201	Phaseolus	acutifolius	acutifolius (Cultivated)	Costa Rica	GUANACASTE	CARRILLO	Genetic Resource Centre at International Centre for Tropical Agriculture (CIAT)
125	G40237A	Phaseolus	acutifolius	acutifolius (Cultivated)	Mexico	COAHUILA	SALTILLO	Genetic Resource Centre at International Centre for Tropical Agriculture (CIAT)
126	G40240	Phaseolus	parvifolius		Mexico			Genetic Resource Centre at International Centre for Tropical Agriculture (CIAT)
127	G40272	Phaseolus	acutifolius	acutifolius (Cultivated)	Mexico	SONORA	SONORA	Genetic Resource Centre at International Centre for Tropical Agriculture (CIAT)
128	G40283	Phaseolus	acutifolius	acutifolius (Cultivated)	United States	ARIZONA	PIMA COUNTY	Genetic Resource Centre at International Centre for Tropical Agriculture (CIAT)
129	G40290	Phaseolus	acutifolius	acutifolius (Wild)	Mexico	Sinaloa	Choix	USDA-ARS Mayaguez, PR
130	G40294	Phaseolus	acutifolius	acutifolius (Wild)	Mexico	Sinaloa	Cosala	USDA-ARS Mayaguez, PR
131	G40295	Phaseolus	acutifolius	acutifolius (Wild)	Mexico	Sinaloa	Cosala	USDA-ARS Mayaguez, PR
132	G40296	Phaseolus	acutifolius	acutifolius (Wild)	Mexico	Sinaloa	Rosario	USDA-ARS Mayaguez, PR
133	G40299	Phaseolus	acutifolius	acutifolius (Cultivated)	Guatemala	Guatemala	Guatemala	Genetic Resource Centre at International Centre for Tropical Agriculture (CIAT) /USDA-ARS Mayaguez, PR
134	G40300	Phaseolus	acutifolius	acutifolius (Cultivated)	El Salvador	Santa Ana	San Miguel	Genetic Resource Centre at International Centre for Tropical Agriculture (CIAT) /USDA-ARS Mayaguez, PR
135	G40301	Phaseolus	acutifolius	acutifolius (Cultivated)	Zimbabwe	MANICALAND	MURUNSAGORE	Genetic Resource Centre at International Centre for Tropical Agriculture (CIAT) /USDA-ARS Mayaguez, PR
136	G40302	Phaseolus	acutifolius	acutifolius (Cultivated)	Zimbabwe	Mashonaland Central	Rushinga	Genetic Resource Centre at International Centre for Tropical Agriculture (CIAT) /USDA-ARS Mayaguez, PR
137	G40303	Phaseolus	acutifolius	acutifolius (Cultivated)	Nicaragua	Rivas	Tola	Genetic Resource Centre at International Centre for Tropical Agriculture (CIAT) /USDA-ARS Mayaguez, PR
138	G40304	Phaseolus	acutifolius	acutifolius (Cultivated)	United States
139	GN-610-s	Phaseolus	acutifolius	acutifolius (Cultivated)	United States			USDA-ARS Mayaguez, PR
140	Mex 114	Phaseolus	acutifolius	acutifolius (Cultivated)	Mexico			USDA-ARS Mayaguez, PR
141	Neb-T-15-s	Phaseolus	acutifolius	acutifolius (Cultivated)	United States			USDA-ARS Mayaguez, PR
142	Neb-T-6-s	Phaseolus	acutifolius	acutifolius (Cultivated)	United States			USDA-ARS Mayaguez, PR
143	PI 430219	Phaseolus	acutifolius	tenuifolius	United States			USDA PI Station Pullman WA
144	PI 321638-s (Also G40023)	Phaseolus	acutifolius	acutifolius (Cultivated)	United States	Arizona		USDA-ARS Mayaguez, PR
145	PI 440788A	Phaseolus	acutifolius	acutifolius (Cultivated)	Mexico			USDA-ARS Mayaguez, PR
146	PI 440788-s	Phaseolus	acutifolius	acutifolius (Cultivated)	Mexico			USDA-ARS Mayaguez, PR
147	PI 448806A	Phaseolus	acutifolius	acutifolius (Cultivated)	United States	Arizona	Papago Indian Reservation, Arizona	USDA-ARS Mayaguez, PR
148	TB1	Phaseolus	acutifolius	acutifolius (Cultivated)	United States	Puerto Rico		USDA-ARS Mayaguez, PR
149	Tep 22	Phaseolus	acutifolius	acutifolius (Cultivated)	United States			USDA-ARS Mayaguez, PR
150	Tep 23	Phaseolus	acutifolius	acutifolius (Cultivated)	United States			USDA-ARS Mayaguez, PR
151	Tep 29	Phaseolus	acutifolius	acutifolius (Cultivated)	United States			USDA-ARS Mayaguez, PR
152	Tep 32	Phaseolus	acutifolius	acutifolius (Cultivated)	United States			USDA-ARS Mayaguez, PR
153	Mitla Black	Phaseolus	acutifolius		Canada	Saskatchewan		Prairie Garden Seeds, Humboldt, SK, Canada
154	Sonoran Gold	Phaseolus	acutifolius	acutifolius (Cultivated)	Canada	Saskatchewan		Prairie Garden Seeds, Humboldt, SK, Canada
155	Tepary Blue-Gray	Phaseolus	acutifolius	acutifolius (Cultivated)	Canada	Saskatchewan		Prairie Garden Seeds, Humboldt, SK, Canada
156	Tepary White	Phaseolus	acutifolius	acutifolius (Cultivated)	Canada	Saskatchewan		Prairie Garden Seeds, Humboldt, SK, Canada
157	TL-53-s	Phaseolus	acutifolius	acutifolius (Cultivated)	unknown			USDA-ARS Mayaguez, PR
158	W6 15578	Phaseolus	acutifolius	acutifolius (Wild)	Mexico			USDA PI Station Pullman WA
* Note: The accesion highlighted as Bold had duplicates and added sufix as -a and -b for identification under this study.
