# Supplementary material for: Gene-based SNP discovery in tepary bean (Phaseolus acutifolius) and common bean (P. vulgaris) for diversity analysis and comparative mapping
Source: BMC Genomics. 2016 Mar 15;17:239. doi: 10.1186/s12864-016-2499-3 (PMC4793507; doi:10.1186/s12864-016-2499-3)
Supplement: Additional file 2: — A) List of SNPs identified in 6 P. vulgaris and 2 P. acutifolius genotypes along with the corresponding homologues position in Pv1.0 assembly, B) SNPs exclusive to teparies, C) results of SNPs selected for KASP assay, D) Pv768 GoldenGate assay results, E) Pac768 GoldenGate assay results, and F) summary of assay results. (XLSX 20503 kb) [file 12864_2016_2499_MOESM2_ESM.xlsx]

## Sheet: 1A. All SNPs
		Pv 0.9		Pv1.0		Reference Allele	Alternate Allele	Allele Call	Read Depth	Allele Call	Read Depth	Allele Call	Read Depth	Allele Call	Read Depth	Allele Call	Read Depth	Allele Call	Read Depth	Allele Call	Read Depth	Allele Call	Read Depth
Marker name	alternate name	Scaffold	Position	Chromosome	Position			CDC WM-2		BAT93		Expresso		Higuera		Jalo-EEP-558		PI 430219		SMARC1N-PN1		W6 15578
PvSNP1p8769	Pv09sc00001p8769	scaffold00001	8769	Chr07		T	G	TT	1			TT	1	TT	1	TT	8			GG	1
PvSNP1p14203	Pv09sc00001p14203	scaffold00001	14203	Chr07	51748433	T	C	TT	12	TT	2	TT	2	TT	1	TT	1	CC	11	TT	7	CC	4
PvSNP1p14277	Pv09sc00001p14277	scaffold00001	14277	Chr07	51748359	C	T	CC	39	CC	7	CC	4	CC	7	CC	7	TT	22	CC	19	TT	11
PvSNP1p14962	Pv09sc00001p14962	scaffold00001	14962	Chr07	51747673	A	G	AA	25	AA	3	AA	3	AA	11	AA	3	GG	4	AA	2	GG	7
PvSNP1p14963	Pv09sc00001p14963	scaffold00001	14963	Chr07	51747672	T	C	TT	24	TT	3	TT	3	TT	11	TT	3	CC	3	TT	2	CC	6
PvSNP1p15712	Pv09sc00001p15712	scaffold00001	15712	Chr07	51746923	T	A	TT	27	TT	3	TT	3	TT	10	TT	3	AA	7	TT	3	AA	11
PvSNP1p15733	Pv09sc00001p15733	scaffold00001	15733	Chr07	51746902	G	A	GG	29	GG	5	GG	4	GG	10	GG	4	AA	7	GG	4	AA	12
PvSNP1p15774	Pv09sc00001p15774	scaffold00001	15774	Chr07	51746861	A	T	AA	31	AA	4	AA	4	AA	10	AA	5	TT	7	AA	11	TT	12
PvSNP1p15789	Pv09sc00001p15789	scaffold00001	15789	Chr07	51746846	G	A	GG	31	GG	4	GG	4	GG	10	GG	6	GG	8	GG	16	AA	12
PvSNP1p15875	Pv09sc00001p15875	scaffold00001	15875	Chr07	51746760	T	C	TT	29	TT	4	TT	4	TT	10	TT	6	CC	10	TT	18	CC	15
PvSNP1p15993	Pv09sc00001p15993	scaffold00001	15993	Chr07	51746642	C	T	CC	31	CC	4	CC	4	CC	10	CC	7	TT	8	CC	21	TT	12
PvSNP1p16021	Pv09sc00001p16021	scaffold00001	16021	Chr07	51746614	T	C	TT	34	TT	4	TT	4	TT	10	TT	7	CC	10	TT	21	TT	13
PvSNP1p23196	Pv09sc00001p23196	scaffold00001	23196	Chr07	51739257	G	A	GG	8	GG	4	GG	4	GG	7	GG	3	GG	2	GG	9	AA	7
PvSNP1p23205	Pv09sc00001p23205	scaffold00001	23205	Chr07	51739257	C	G	CC	8	CC	4	CC	5	CC	7	CC	3	GG	2	CC	9	GG	6
PvSNP1p23249	Pv09sc00001p23249	scaffold00001	23249	Chr07	51739293	C	A	CC	9	CC	4	CC	5	CC	7	CC	3	AA	2	CC	8	CC	10
PvSNP1p23250	Pv09sc00001p23250	scaffold00001	23250	Chr07	51739292	G	A	GG	9	GG	4	GG	5	GG	7	GG	3	GG	2	GG	8	AA	9
PvSNP1p23275	Pv09sc00001p23275	scaffold00001	23275	Chr07	51739267	T	C	TT	9	TT	4	TT	5	TT	7	TT	3	CC	2	TT	8	CC	8
PvSNP1p23279	Pv09sc00001p23279	scaffold00001	23279	Chr07	51739263	A	C	AA	9	AA	4	AA	5	CC	7	CC	3	CC	2	AA	8	CC	8
PvSNP1p23297	Pv09sc00001p23297	scaffold00001	23297	Chr07	51739245	A	G	AA	9	GG	4	AA	6	AA	7	AA	3	AA	2	GG	8	AA	9
PvSNP1p23345	Pv09sc00001p23345	scaffold00001	23345	Chr07	51739197	T	C	TT	10	TT	4	TT	5	CC	8	CC	3	TT	3	TT	6	TT	8
PvSNP1p23355	Pv09sc00001p23355	scaffold00001	23355	Chr07	51739187	A	C	AA	10	AA	4	AA	6	AA	8	AA	3	CC	3	AA	6	CC	8
PvSNP1p23563	Pv09sc00001p23563	scaffold00001	23563	Chr07	51738979	G	C	GC	10			CC	5	GG	5	GG	6	GG	4	GG	4	GG	3
PvSNP1p23587	Pv09sc00001p23587	scaffold00001	23587	Chr07	51738955	C	G	CC	10			CC	5	CC	6	CC	6	GG	4	CC	4	GG	3
PvSNP1p26175	Pv09sc00001p26175	scaffold00001	26175	Chr07	51736367	A	G	GG	4	AA	2	GG	5	AA	1	AA	5	AA	6	AA	2	AA	20
PvSNP1p26184	Pv09sc00001p26184	scaffold00001	26184	Chr07	51736358	G	T	GG	4	GG	2	GG	5	GG	1	GG	5	TT	6	GG	2	TT	20
PvSNP1p26224	Pv09sc00001p26224	scaffold00001	26224	Chr07	51736318	C	A	CC	2			CC	4	CC	1	CC	3	AA	5	CC	1	AA	20
PvSNP1p26251	Pv09sc00001p26251	scaffold00001	26251	Chr07	51736291	G	A	GG	3			GG	3			GG	2	GA	6	GG	1	GG	20
PvSNP1p26354	Pv09sc00001p26354	scaffold00001	26354	Chr07	51736188	A	T	TT	3	AA	2	TT	3			AA	2					AA	12
PvSNP1p26360	Pv09sc00001p26360	scaffold00001	26360	Chr07	51736182	C	T	CC	3	CC	2	CC	3			CC	2					TT	12
PvSNP1p26366	Pv09sc00001p26366	scaffold00001	26366	Chr07	51736176	G	A	AA	3	GG	2	AA	3			GG	2					GG	11
PvSNP1p26376	Pv09sc00001p26376	scaffold00001	26376	Chr07	51736166	C	T	CC	3	TT	2	CC	3			CC	1					CC	10
PvSNP1p28207	Pv09sc00001p28207	scaffold00001	28207	Chr07	51734352	A	T	AA	4	AA	2	AA	3	AA	2	AA	2	AA	8	AA	4	TT	6
PvSNP1p38019	Pv09sc00001p38019	scaffold00001	38019	Chr07	51724535	G	A			GG	5	GG	4					GG	3	GG	1	AA	2
PvSNP1p48781	Pv09sc00001p48781	scaffold00001	48781	Chr07	51714459	A	G	GG	9			GG	3	AA	24	AA	37
PvSNP1p48809	Pv09sc00001p48809	scaffold00001	48809	Chr07	51714503	A	G							AA	24	AA	39	GG	4	GG	2
PvSNP1p48810	Pv09sc00001p48810	scaffold00001	48810	Chr07	51714503	C	T							CC	24	CC	40	CC	4	TT	2
PvSNP1p48815	Pv09sc00001p48815	scaffold00001	48815	Chr07	51714503	T	C							TT	23	TT	38	TT	4	CC	2	TT	3
PvSNP1p48816	Pv09sc00001p48816	scaffold00001	48816	Chr07	51714503	C	T							TT	21	TT	34	CC	4	CC	2	CC	3
PvSNP1p48818	Pv09sc00001p48818	scaffold00001	48818	Chr07	51714503	C	G	GG	14			GG	5	CC	26	CC	41	CC	4	GG	2	CC	3
PvSNP1p48821	Pv09sc00001p48821	scaffold00001	48821	Chr07	51714503	C	T	CC	20			CC	5	CC	26	CC	42	CC	4	TT	2	CC	3
PvSNP1p48830	Pv09sc00001p48830	scaffold00001	48830	Chr07	51714473	C	T	TT	19	TT	4	TT	5	CC	28	CC	45	TT	4	TT	5	TT	4
PvSNP1p48850	Pv09sc00001p48850	scaffold00001	48850	Chr07		C	T			TT	4			CC	30	CC	46			TT	7
PvSNP1p48872	Pv09sc00001p48872	scaffold00001	48872	Chr07		C	G	CC	23	CC	4	CC	5	CC	25	CC	45	GG	3	CC	6	GG	6
PvSNP1p48909	Pv09sc00001p48909	scaffold00001	48909	Chr07	51714246	G	A	GG	50	AA	5	GG	6	GG	36	GG	49			AA	10	GG	6
PvSNP1p48962	Pv09sc00001p48962	scaffold00001	48962	Chr07	51714278	G	A	AA	14	GG	2			GG	10	GG	3	GG	1	GG	2	GG	5
PvSNP1p49000	Pv09sc00001p49000	scaffold00001	49000	Chr07	51714240	G	A	GG	17	AA	2			GG	10	GG	5	GG	1	AA	4	GG	5
PvSNP1p49080	Pv09sc00001p49080	scaffold00001	49080	Chr07	51714160	T	G	TT	19	TT	2			TT	10	TT	7	TT	1	TT	5	GG	5
PvSNP1p49084	Pv09sc00001p49084	scaffold00001	49084	Chr07	51714156	T	G	TT	19	TT	2			TT	11	TT	7			TT	5	GG	5
PvSNP1p49093	Pv09sc00001p49093	scaffold00001	49093	Chr07	51714147	A	G	AA	19	GG	2			AA	11	AA	7	AA	1	GG	5	AA	4
PvSNP1p49165	Pv09sc00001p49165	scaffold00001	49165	Chr07	51714075	A	G	AA	19	AA	1			GG	11	GG	8	AA	1	AA	4	AA	4
PvSNP1p49201	Pv09sc00001p49201	scaffold00001	49201	Chr07	51714039	A	G	GG	19					GG	4	GG	1			AA	6	GG	4
PvSNP1p49247	Pv09sc00001p49247	scaffold00001	49247	Chr07	51713993	G	C	CC	19					GG	4	GG	1			CC	6	GG	5
PvSNP1p49249	Pv09sc00001p49249	scaffold00001	49249	Chr07	51713991	A	C	AA	19					AA	4	AA	1			AA	6	CC	5
PvSNP1p58867	Pv09sc00001p58867	scaffold00001	58867	Chr07	51704369	A	G	AA	6	AA	1			AA	2	AA	1	GG	13	AA	1	GG	6
PvSNP1p58876	Pv09sc00001p58876	scaffold00001	58876	Chr07	51704360	C	T	CC	6	CC	1			CC	3	CC	1	TT	12	CC	1	TT	6
PvSNP1p58882	Pv09sc00001p58882	scaffold00001	58882	Chr07	51704354	T	A	TT	5	TT	1			TT	3	TT	1	AA	12	TT	1	AA	5
PvSNP1p58907	Pv09sc00001p58907	scaffold00001	58907	Chr07	51704329	A	T	AA	3	AA	1			AA	2	AA	1			AA	1	TT	2
PvSNP1p58914	Pv09sc00001p58914	scaffold00001	58914	Chr07	51704322	G	C	CC	3	GG	1			GG	2	GG	1			GG	1	GG	2
PvSNP1p58930	Pv09sc00001p58930	scaffold00001	58930	Chr07	51704306	G	C	CC	3	GG	1			GG	2	GG	1			GG	2	CC	2
PvSNP1p59492	Pv09sc00001p59492	scaffold00001	59492	Chr07	51703744	A	T	TT	1	TT	2	AA	2	AA	1	AA	1	AA	1	TT	1
PvSNP1p59642	Pv09sc00001p59642	scaffold00001	59642	Chr07	51703594	C	T	CC	15	CC	35	TT	4	TT	5	TT	6	CC	3	CC	2	CC	2
PvSNP1p59756	Pv09sc00001p59756	scaffold00001	59756	Chr07	51703480	C	A	CC	19	CC	36	AA	5	AA	4	AA	6	CC	3	CC	3	CC	2
PvSNP1p59781	Pv09sc00001p59781	scaffold00001	59781	Chr07	51703455	T	G	TT	16	TT	22	TT	3	TT	5	TT	6	GG	4	TT	3	GG	2
PvSNP1p59786	Pv09sc00001p59786	scaffold00001	59786	Chr07	51703450	T	C	CC	16	TT	33	TT	6	TT	5	TT	6	TT	4	TT	3	TT	2
PvSNP1p59827	Pv09sc00001p59827	scaffold00001	59827	Chr07	51703409	T	A	TT	20	TT	33	TT	6	TT	5	TT	6	AA	4	TT	3	AA	2
PvSNP1p59840	Pv09sc00001p59840	scaffold00001	59840	Chr07	51703396	G	C	GG	20	GG	33	GG	6	GG	5	GG	6	CC	4	GG	3	CC	2
PvSNP1p64624	Pv09sc00001p64624	scaffold00001	64624	Chr07	51698612	A	C	AA	76	AA	20	CC	13	CC	66	CC	35	CC	30	AA	13	CC	32
PvSNP1p64634	Pv09sc00001p64634	scaffold00001	64634	Chr07	51698602	G	C	GG	72	GG	18	GG	14	GG	63	GG	35	CC	22	GG	14	CC	30
PvSNP1p64635	Pv09sc00001p64635	scaffold00001	64635	Chr07	51698601	G	C	GG	72	GG	18	GG	14	GG	63	GG	35	CC	22	GG	14	CC	30
PvSNP1p64641	Pv09sc00001p64641	scaffold00001	64641	Chr07	51698595	C	T	CC	72	CC	19	CC	13	CC	65	CC	34	TT	28	CC	15	TT	26
PvSNP1p64643	Pv09sc00001p64643	scaffold00001	64643	Chr07	51698593	G	A	GG	72	GG	19	GG	13	GG	65	GG	34	AA	28	GG	14	AA	21
PvSNP1p64650	Pv09sc00001p64650	scaffold00001	64650	Chr07	51698586	G	T	GG	75	GG	18	GG	14	GG	67	GG	35	TT	30	GG	16	TT	30
PvSNP1p64687	Pv09sc00001p64687	scaffold00001	64687	Chr07	51698549	C	G	GG	84	GG	29	CC	15	GG	70	GG	36	CC	41	GG	32	CC	41
PvSNP1p64722	Pv09sc00001p64722	scaffold00001	64722	Chr07	51698514	T	C	TT	86	TT	30	TT	15	TT	69	TT	36	CC	40	TT	33	CC	41
PvSNP1p64888	Pv09sc00001p64888	scaffold00001	64888	Chr07	51698348	G	A	GG	76	GG	31	GG	13	GG	71	GG	33	AA	40	GG	37	AA	48
PvSNP1p64903	Pv09sc00001p64903	scaffold00001	64903	Chr07	51698333	C	A	CC	27	CC	10	CC	9	CC	31	CC	6	AA	18	CC	17	AA	15
PvSNP1p64906	Pv09sc00001p64906	scaffold00001	64906	Chr07	51698330	A	C	AA	26	AA	10	AA	9	AA	31	AA	6	CC	18	AA	17	CC	15
PvSNP1p64941	Pv09sc00001p64941	scaffold00001	64941	Chr07	51698295	C	A	AA	25	AA	9	AA	8	AA	31	AA	5	CC	18	AA	17	CC	15
PvSNP1p66526	Pv09sc00001p66526	scaffold00001	66526	Chr07	51696690	C	T	CC	5	CC	2	CC	1	CC	2	CC	2	TT	3	CC	1	TT	2
PvSNP1p66546	Pv09sc00001p66546	scaffold00001	66546	Chr07	51696690	A	G	AA	6	AA	4	AA	2	AA	3	AA	3	AA	7	AA	2	GG	5
PvSNP1p66838	Pv09sc00001p66838	scaffold00001	66838	Chr07	51696398	T	A	TT	21	TT	4	TT	3	TT	3	TT	12	AA	8	TT	4	AA	6
PvSNP1p73705	Pv09sc00001p73705	scaffold00001	73705	Chr07	51689529	G	T	GG	11	GG	3	GG	4	GG	5	GG	14			GG	2	TT	2
PvSNP1p73991	Pv09sc00001p73991	scaffold00001	73991	Chr07	51689243	A	G	GG	16	GG	6	GG	5	GG	6	GG	13	AA	2	GG	1
PvSNP1p76622	Pv09sc00001p76622	scaffold00001	76622	Chr07	51686611	G	C	GG	9							GG	1	CC	3			GG	2
PvSNP1p76665	Pv09sc00001p76665	scaffold00001	76665	Chr07	51686568	C	A	CA	6							CC	1	CC	2			CA	3
PvSNP1p76668	Pv09sc00001p76668	scaffold00001	76668	Chr07	51686565	C	G	GG	6							CC	1	GG	2			CC	3
PvSNP1p76675	Pv09sc00001p76675	scaffold00001	76675	Chr07	51686558	A	G	GG	6							AA	1	AA	2			AA	3
PvSNP1p76696	Pv09sc00001p76696	scaffold00001	76696	Chr07	51686537	A	G	AA	6							AA	1	AA	2			GG	3
PvSNP1p76699	Pv09sc00001p76699	scaffold00001	76699	Chr07	51686534	G	A	GG	6							GG	1	AA	2			AA	3
PvSNP1p76735	Pv09sc00001p76735	scaffold00001	76735	Chr07	51686498	A	G	AA	5							AA	1	GG	2			AA	2
PvSNP1p76742	Pv09sc00001p76742	scaffold00001	76742	Chr07	51686491	A	C	CC	6							CC	1	AA	2			AA	3
PvSNP1p76779	Pv09sc00001p76779	scaffold00001	76779	Chr07	51686454	C	G	CC	6							CC	1	GG	1			GG	3
PvSNP1p76820	Pv09sc00001p76820	scaffold00001	76820	Chr07	51686413	G	C	GG	6							GG	1	CC	1			CC	3
PvSNP1p76833	Pv09sc00001p76833	scaffold00001	76833	Chr07	51686400	C	G	CC	6									GG	1			GG	3
PvSNP1p85091	Pv09sc00001p85091	scaffold00001	85091	Chr07	51678139	C	A	CC	2			CC	1	CC	1	CC	4			CC	4	AA	4
PvSNP1p85110	Pv09sc00001p85110	scaffold00001	85110	Chr07	51678120	G	A	GG	2			GG	1	GG	2	GG	4			GG	4	AA	4
PvSNP1p85198	Pv09sc00001p85198	scaffold00001	85198	Chr07	51678032	G	A	AA	3			AA	1	GG	2	GG	1	GG	1	AA	4	GG	3
PvSNP1p85249	Pv09sc00001p85249	scaffold00001	85249	Chr07	51677981	G	C	GG	4			GG	1	GG	2	GG	1	CC	1	GG	6	CC	2
PvSNP1p89811	Pv09sc00001p89811	scaffold00001	89811			A	G	AA	3			AA	1	GG	1	GG	3			AA	3
PvSNP1p119589	Pv09sc00001p119589	scaffold00001	119589	Chr07	51644513	C	T	CC	6			TT	2	TT	3			CC	2	CC	1	CC	1
PvSNP1p119614	Pv09sc00001p119614	scaffold00001	119614	Chr07	51644488	C	A	CC	6	CC	3	CC	2	CC	3			AA	6	CC	2	AA	1
PvSNP1p119631	Pv09sc00001p119631	scaffold00001	119631	Chr07	51644471	T	C	TT	6	TT	3	TT	2	CC	3			TT	6	TT	2	TT	1
PvSNP1p119637	Pv09sc00001p119637	scaffold00001	119637	Chr07	51644465	T	C	TT	6	TT	3	TT	2	CC	3			CC	6	TT	2	CC	1
PvSNP1p119667	Pv09sc00001p119667	scaffold00001	119667	Chr07	51644435	T	G	TT	6	TT	3	TT	2	TT	3			GG	6	TT	2	TT	1
PvSNP1p120043	Pv09sc00001p120043	scaffold00001	120043	Chr07	51644059	A	G	AA	5	AA	3	AA	2	GG	3			GG	6	AA	2	GG	1
PvSNP1p120064	Pv09sc00001p120064	scaffold00001	120064	Chr07	51644038	T	C	TT	5	TT	3	TT	2	TT	3			CC	6	TT	2	CC	1
PvSNP1p120076	Pv09sc00001p120076	scaffold00001	120076	Chr07	51644026	G	A	GG	5	GG	3	GG	2	GG	3			AA	6	GG	2	GG	1
PvSNP1p120119	Pv09sc00001p120119	scaffold00001	120119	Chr07	51643983	C	A	CC	5	CC	3	CC	2	CC	3			AA	6	CC	2	AA	1
PvSNP1p120125	Pv09sc00001p120125	scaffold00001	120125	Chr07	51643977	A	G	AA	5	AA	3	AA	2	AA	3			GG	6	AA	2	GG	1
PvSNP1p120407	Pv09sc00001p120407	scaffold00001	120407	Chr07	51643695	T	G	TT	4			TT	1	GG	3			TT	2
PvSNP1p127206	Pv09sc00001p127206	scaffold00001	127206	Chr07	51636895	C	A	CC	5			CC	2	CC	6	CC	4	AA	3	CC	4
PvSNP1p127212	Pv09sc00001p127212	scaffold00001	127212	Chr07	51636889	C	T	CC	5			CC	2	CC	6	CC	4	TT	3	CC	4
PvSNP1p127226	Pv09sc00001p127226	scaffold00001	127226	Chr07	51636875	T	A	TT	5			TT	2	TT	6	TT	4	AA	3	TT	4
PvSNP1p127276	Pv09sc00001p127276	scaffold00001	127276	Chr07	51636825	A	G	AA	5			AA	2	AA	6	AA	4	GG	3	AA	3
PvSNP1p127327	Pv09sc00001p127327	scaffold00001	127327	Chr07	51636774	G	A	GG	6			GG	2	GG	6	GG	5	AA	3	GG	4
PvSNP1p127352	Pv09sc00001p127352	scaffold00001	127352	Chr07	51636749	A	G	AA	6			AA	1	GG	6	GG	5	AA	3	AA	2
PvSNP1p127817	Pv09sc00001p127817	scaffold00001	127817	Chr07	51636284	A	G	AA	7					GG	5	GG	5	GG	3	AA	2
PvSNP1p127964	Pv09sc00001p127964	scaffold00001	127964	Chr07	51636137	C	T	CC	7					TT	6	TT	5	TT	3	CC	1
PvSNP1p129826	Pv09sc00001p129826	scaffold00001	129826	Chr07	51634275	G	A	GG	8			GG	3	GG	2	GG	2	AA	2	GG	1	GG	1
PvSNP1p129885	Pv09sc00001p129885	scaffold00001	129885	Chr07	51634216	T	C	CC	8			CC	3	TT	2	TT	8	TT	3	CC	4	TT	1
PvSNP1p129935	Pv09sc00001p129935	scaffold00001	129935	Chr07	51634166	C	G	CC	12	CC	3	CC	6	CC	3	CC	11	GG	3	CC	6	GG	2
PvSNP1p129990	Pv09sc00001p129990	scaffold00001	129990	Chr07	51634111	A	C	AA	8	AA	3	AA	6	AA	3	AA	10	AA	9	AA	6	CC	2
PvSNP1p130015	Pv09sc00001p130015	scaffold00001	130015	Chr07	51634086	T	G	TT	8	TT	2	TT	5	TT	4	TT	8	GG	9	TT	6	GG	2
PvSNP1p130062	Pv09sc00001p130062	scaffold00001	130062	Chr07	51634039	T	A	TT	8	TT	2	TT	5	TT	3	TT	8	AA	9	TT	5	AA	2
PvSNP1p130068	Pv09sc00001p130068	scaffold00001	130068	Chr07	51634033	T	C	TT	8	TT	2	TT	5	TT	3	TT	8	TT	9	TT	5	CC	2
PvSNP1p130098	Pv09sc00001p130098	scaffold00001	130098	Chr07	51634003	C	T	CC	9	CC	1	CC	4	TT	3	TT	7	CC	9	CC	4	CC	2
PvSNP1p130140	Pv09sc00001p130140	scaffold00001	130140	Chr07	51633961	G	A	GG	4	GG	1	GG	3	GG	3	GG	3	AA	3	GG	2	AA	1
PvSNP1p130165	Pv09sc00001p130165	scaffold00001	130165	Chr07	51633936	A	T	AA	3	AA	1	AA	1	AA	2	AA	1	TT	4			TT	1
PvSNP1p143655	Pv09sc00001p143655	scaffold00001	143655	Chr07	51621410	G	C	GG	18	GG	4	GG	16	GG	13	GG	11	CC	3	GG	1	CC	4
PvSNP1p143701	Pv09sc00001p143701	scaffold00001	143701	Chr07	51621364	G	C	CC	28	CC	6	CC	21	GG	19	GG	19	CC	5	CC	2	CC	5
PvSNP1p143760	Pv09sc00001p143760	scaffold00001	143760	Chr07	51621305	T	A	TT	39	TT	10	TT	22	TT	20	TT	25	TT	12	TT	3	AA	12
PvSNP1p143762	Pv09sc00001p143762	scaffold00001	143762	Chr07	51621303	T	G	TT	39	TT	10	TT	22	TT	19	TT	25	TT	12	TT	3	GG	12
PvSNP1p143812	Pv09sc00001p143812	scaffold00001	143812	Chr07	51621253	A	G	AA	40	AA	11	AA	22	AA	19	AA	25	GG	13	AA	3	GG	12
PvSNP1p143834	Pv09sc00001p143834	scaffold00001	143834	Chr07	51621231	G	C	GG	42	GG	12	GG	21	GG	22	GG	27	CC	14	GG	3	CC	12
PvSNP1p143854	Pv09sc00001p143854	scaffold00001	143854	Chr07	51621211	T	A	TT	49	TT	13	TT	23	TT	22	TT	31	AA	15	TT	4	AA	12
PvSNP1p143941	Pv09sc00001p143941	scaffold00001	143941	Chr07	51621124	C	T	CC	48	CC	12	CC	24	CC	23	CC	30	TT	13	CC	4	TT	11
PvSNP1p144140	Pv09sc00001p144140	scaffold00001	144140	Chr07	51620925	C	G	GG	8			GG	2	GG	1	GG	5	CC	1
PvSNP1p166736	Pv09sc00001p166736	scaffold00001	166736	Chr07	51598735	T	A			TT	2			AA	2	AA	5	TT	1	TT	1
PvSNP1p166823	Pv09sc00001p166823	scaffold00001	166823	Chr07	51598648	T	C	TT	1	CC	2			CC	2	CC	2	CC	1	CC	1	CC	1
PvSNP1p166827	Pv09sc00001p166827	scaffold00001	166827	Chr07	51598644	C	T	CC	1	CC	2			CC	2	CC	2	TT	1	CC	1	TT	1
PvSNP1p166830	Pv09sc00001p166830	scaffold00001	166830	Chr07	51598641	T	A	AA	1	AA	2			AA	2	AA	2	TT	1	AA	1	TT	1
PvSNP1p166923	Pv09sc00001p166923	scaffold00001	166923	Chr07	51598548	G	A	AA	1	AA	2			AA	1	AA	2	GG	2	AA	2	GG	1
PvSNP1p166929	Pv09sc00001p166929	scaffold00001	166929	Chr07	51598542	A	T	TT	1	TT	2			TT	1	TT	2	AA	2	TT	2	AA	1
PvSNP1p173393	Pv09sc00001p173393	scaffold00001	173393	Chr07	51592684	T	C			TT	5	TT	3			TT	2	CC	1			CC	1
PvSNP1p173493	Pv09sc00001p173493	scaffold00001	173493	Chr07	51592584	A	G	GG	1	GG	4	GG	1			AA	3	GG	1
PvSNP1p180563	Pv09sc00001p180563	scaffold00001	180563	Chr07	51585777	G	A	AA	1	AA	2	GG	2	GG	1	AA	1	AA	1			AA	4
PvSNP1p180593	Pv09sc00001p180593	scaffold00001	180593	Chr07	51585747	G	A	AA	7	AA	2	AA	3	GG	1	AA	3	AA	1	AA	3	AA	15
PvSNP1p187098	Pv09sc00001p187098	scaffold00001	187098	Chr07		A	G	GG	18	GG	10	GG	4	GG	8	GG	20	AA	30	GG	9	AA	24
PvSNP1p187107	Pv09sc00001p187107	scaffold00001	187107	Chr07	51579199	A	G	AA	22	AA	13	AA	7	AA	8	AA	22	GG	31	AA	12	AA	26
PvSNP1p187111	Pv09sc00001p187111	scaffold00001	187111	Chr07	51579203	C	A	CC	22	CC	14	CC	7	CC	8	CC	22	CC	33	CC	12	AA	26
PvSNP1p187112	Pv09sc00001p187112	scaffold00001	187112	Chr07	51579204	T	C	CC	22	CC	14	TT	7	CC	8	CC	22	TT	33	CC	12	TT	27
PvSNP1p187116	Pv09sc00001p187116	scaffold00001	187116	Chr07	51579208	G	A	GG	23	GG	16	GG	7	GG	8	GG	23	GG	33	GG	12	AA	27
PvSNP1p187122	Pv09sc00001p187122	scaffold00001	187122	Chr07	51579214	G	A	AA	22	AA	16	AA	7	GG	8	GG	23	GG	34	AA	12	GG	27
PvSNP1p187127	Pv09sc00001p187127	scaffold00001	187127	Chr07		T	A	TT	22	TT	17	TT	7	TT	8	TT	23	AA	34	TT	12	AA	27
PvSNP1p187155	Pv09sc00001p187155	scaffold00001	187155	Chr07		C	G	CC	21	CC	19	CC	7	GG	8	GG	20	GG	13	CC	12	GG	13
PvSNP1p187202	Pv09sc00001p187202	scaffold00001	187202	Chr07		A	C	AA	13	AA	3	AA	3	AA	8	AA	26	CC	3	AA	2	CC	3
PvSNP1p187345	Pv09sc00001p187345	scaffold00001	187345	Chr07	51578905	C	T	CC	65	CC	20	CC	13	CC	24	CC	60	TT	29	CC	7	TT	35
PvSNP1p187423	Pv09sc00001p187423	scaffold00001	187423	Chr07	51578915	C	T	CC	15					TT	1	TT	6	TT	3	CC	1	TT	7
PvSNP1p187460	Pv09sc00001p187460	scaffold00001	187460	Chr07	51578878	T	A	TT	12							TT	2	AA	3			AA	2
PvSNP1p187466	Pv09sc00001p187466	scaffold00001	187466	Chr07	51578872	C	T	CC	12							CC	2	CC	3			TT	2
PvSNP1p187492	Pv09sc00001p187492	scaffold00001	187492	Chr07	51578846	C	T	CC	10							CC	2	TT	2			CC	2
PvSNP1p187546	Pv09sc00001p187546	scaffold00001	187546	Chr07	51578792	A	T	TT	8							AA	1	AA	2			AA	2
PvSNP1p187570	Pv09sc00001p187570	scaffold00001	187570	Chr07	51578768	C	G	GG	7							CC	1	CC	2			CC	2
PvSNP1p187651	Pv09sc00001p187651	scaffold00001	187651	Chr07	51578687	G	A	GG	15			GG	1					AA	2
PvSNP1p188056	Pv09sc00001p188056	scaffold00001	188056	Chr07	51578282	T	A	TT	11			TT	1			AA	2
PvSNP1p188784	Pv09sc00001p188784	scaffold00001	188784	Chr07	51577546	A	T	AA	7			AA	2	TT	2	AT	10	AA	8	AA	3	AA	1
PvSNP1p188886	Pv09sc00001p188886	scaffold00001	188886	Chr07	51577433	T	G	TT	8	TT	2			TT	2	TT	14	GG	8	TT	3
PvSNP1p188954	Pv09sc00001p188954	scaffold00001	188954	Chr07	51577438	T	A	TT	7	TT	2			TT	2	TT	12	AA	11	TT	4	AA	1
PvSNP1p196685	Pv09sc00001p196685	scaffold00001	196685	Chr07	51569649	A	T	TT	8	TT	3					AA	2
PvSNP1p196881	Pv09sc00001p196881	scaffold00001	196881	Chr07	51569453	A	C	AA	25	AA	11	AA	11	AA	6	AA	7	CC	10	AA	4	CC	2
PvSNP1p197056	Pv09sc00001p197056	scaffold00001	197056	Chr07	51569278	A	C	AA	22	AA	11	AA	11	AA	5	AA	6	CC	10	AA	4	AA	2
PvSNP1p197550	Pv09sc00001p197550	scaffold00001	197550	Chr07	51568784	T	C	TT	12	TT	16	TT	12	TT	11	TT	9	TT	10	TT	34	CC	4
PvSNP1p197562	Pv09sc00001p197562	scaffold00001	197562	Chr07	51568772	C	T	CC	12	CC	16	CC	12	CC	11	CC	9	TT	10	CC	35	TT	4
PvSNP1p198323	Pv09sc00001p198323	scaffold00001	198323	Chr07	51568011	A	G	GG	15	GG	10	GG	10	AA	17	AA	8	GG	2	AG	8	GG	3
PvSNP1p198383	Pv09sc00001p198383	scaffold00001	198383	Chr07	51567951	T	A	TT	16	TT	4	TT	6	TT	17	TT	7	AA	2	TT	4	AA	1
PvSNP1p198392	Pv09sc00001p198392	scaffold00001	198392	Chr07	51567942	A	G	AA	16	AA	4	AA	6	AA	17	AA	7	GG	2	AA	5	GG	1
PvSNP1p198661	Pv09sc00001p198661	scaffold00001	198661	Chr07	51567673	C	T	CC	2	CC	7			CC	2			TT	2	CC	2	TT	1
PvSNP1p198664	Pv09sc00001p198664	scaffold00001	198664	Chr07	51567670	T	G	TT	2	TT	7			TT	2			GG	2	TT	2	GG	1
PvSNP1p198707	Pv09sc00001p198707	scaffold00001	198707	Chr07	51567627	T	C	TT	1	TT	2			TT	1			CC	1	TT	2	CC	2
PvSNP1p213145	Pv09sc00001p213145	scaffold00001	213145	Chr07	51553249	T	C	TT	10					CC	2	CC	1	TT	1	TT	1
PvSNP1p213147	Pv09sc00001p213147	scaffold00001	213147	Chr07	51553249	A	G	AA	10					GG	2	GG	1	GG	1	AA	1
PvSNP1p213309	Pv09sc00001p213309	scaffold00001	213309	Chr07	51552955	T	C	TT	32	TT	1	TT	4	CC	1	CC	1	TT	3	TT	5	TT	8
PvSNP1p213327	Pv09sc00001p213327	scaffold00001	213327	Chr07	51553002	T	C	TT	32	TT	1	TT	5	TT	1	TT	3	CC	3	TT	5	CC	6
PvSNP1p213341	Pv09sc00001p213341	scaffold00001	213341	Chr07	51552988	T	C	TC	7			CC	1	TT	1			TC	3	CC	1	CC	3
PvSNP1p213345	Pv09sc00001p213345	scaffold00001	213345	Chr07	51552984	C	T	CC	7			CC	1	CC	1			CT	3	CC	1	CT	3
PvSNP1p213363	Pv09sc00001p213363	scaffold00001	213363	Chr07	51552966	G	A	GG	22			GG	1	AA	1			AA	2	GG	1	AA	9
PvSNP1p214962	Pv09sc00001p214962	scaffold00001	214962	Chr07	51551366	T	C	TT	76	TT	20	TT	21	TT	16	TT	17	CC	39	TT	12	CC	49
PvSNP1p215222	Pv09sc00001p215222	scaffold00001	215222	Chr07	51551106	G	A	GG	124	GG	170	GG	177	AA	107	AA	126	AA	134	GG	34	AA	162
PvSNP1p215339	Pv09sc00001p215339	scaffold00001	215339	Chr07	51550989	C	G	CC	32	CC	21	CC	17	CC	41	CC	31	GG	27	CC	9	GG	39
PvSNP1p215344	Pv09sc00001p215344	scaffold00001	215344	Chr07	51550984	A	T	TT	28	TT	21	TT	16	AA	39	AA	26			TT	7	AA	38
PvSNP1p225107	Pv09sc00001p225107	scaffold00001	225107	Chr07	51541219	G	A	GG	3					GG	2	GG	2	AA	1	GG	1	AA	1
PvSNP1p241594	Pv09sc00001p241594	scaffold00001	241594	Chr07	51525222	G	T	GG	4	GG	1	GG	1	GG	2			GT	3
PvSNP1p241606	Pv09sc00001p241606	scaffold00001	241606	Chr07	51525210	T	C	TT	4	TT	1	TT	1	TT	1			CC	3
PvSNP1p241618	Pv09sc00001p241618	scaffold00001	241618	Chr07	51525198	T	C	CC	5	CC	1	CC	1	TT	2			CC	3
PvSNP1p241699	Pv09sc00001p241699	scaffold00001	241699	Chr07	51525117	A	G	AA	5	AA	1	AA	1	AA	1			AG	4			GG	1
PvSNP1p241712	Pv09sc00001p241712	scaffold00001	241712	Chr07	51525104	G	A	GG	5	GG	1	GG	1	GG	1			GA	5			AA	1
PvSNP1p241769	Pv09sc00001p241769	scaffold00001	241769	Chr07	51525047	C	T	CC	4	CC	1	CC	1					CT	5			TT	1
PvSNP1p241770	Pv09sc00001p241770	scaffold00001	241770	Chr07	51525046	C	A	CC	5	CC	1	CC	1					CA	5			AA	1
PvSNP1p241774	Pv09sc00001p241774	scaffold00001	241774	Chr07	51525042	C	T	CC	5	CC	1	CC	1	CC	1			CT	5			TT	1
PvSNP1p242357	Pv09sc00001p242357	scaffold00001	242357	Chr07	51524459	G	C	GG	5	GG	1	GG	1					GC	4	GG	2	CC	1
PvSNP1p242364	Pv09sc00001p242364	scaffold00001	242364	Chr07	51524452	A	G	AA	5	AA	1	AA	1					AG	4	AA	2	GG	1
PvSNP1p242371	Pv09sc00001p242371	scaffold00001	242371	Chr07	51524445	G	A	GG	5	GG	1	GG	1					GA	4	GG	2	AA	1
PvSNP1p260927	Pv09sc00001p260927	scaffold00001	260927	Chr07		G	A	GG	14	GG	2	GG	1	AA	3	AA	11					GG	1
PvSNP1p260995	Pv09sc00001p260995	scaffold00001	260995	Chr07	51506100	T	A	TT	24	TT	6	TT	2	TT	6	TT	19	AA	1	TT	1	AA	5
PvSNP1p261101	Pv09sc00001p261101	scaffold00001	261101	Chr07	51506062	A	C	AA	27	AA	7	AA	2	AA	8	AA	20	CC	1	AA	2	CC	5
PvSNP1p265016	Pv09sc00001p265016	scaffold00001	265016	Chr07	51502147	T	A	AA	10	AA	2			AA	8	AA	19	TT	1
PvSNP1p265067	Pv09sc00001p265067	scaffold00001	265067	Chr07	51502096	A	G	AA	9	AA	5	AA	2	AG	8	AG	19	AA	2
PvSNP1p265894	Pv09sc00001p265894	scaffold00001	265894	Chr07	51501269	A	G	AA	11	AA	5	AA	2	AA	3	AA	16	GG	3	AA	1	GG	2
PvSNP1p266023	Pv09sc00001p266023	scaffold00001	266023	Chr07		A	G	AA	11	AA	4	AA	3	AA	3	AA	17			AA	1	GG	2
PvSNP1p266038	Pv09sc00001p266038	scaffold00001	266038	Chr07		G	A	GA	3	AA	1	AA	2			GG	2	GG	1			GG	2
PvSNP1p294462	Pv09sc00001p294462	scaffold00001	294462	Chr07	51473900	C	T	CC	2			CC	1	CC	1			TT	1	CC	1	TT	2
PvSNP1p294471	Pv09sc00001p294471	scaffold00001	294471	Chr07	51473891	T	G	GG	3			GG	1	TT	2			TT	1	GG	1	TT	2
PvSNP1p294541	Pv09sc00001p294541	scaffold00001	294541	Chr07	51473821	A	C	AA	5			AA	3	CC	6			AA	1	AA	7	AA	5
PvSNP1p294642	Pv09sc00001p294642	scaffold00001	294642	Chr07	51473720	T	C	TT	4					TT	4			CC	1	TT	5	CC	3
PvSNP1p294651	Pv09sc00001p294651	scaffold00001	294651	Chr07	51473711	A	T	AA	2					TT	3			AA	1	AA	5
PvSNP1p301231	Pv09sc00001p301231	scaffold00001	301231	Chr07	51467776	C	T	CC	12	CC	12	CC	5	TT	9	TT	5			CC	11
PvSNP1p301256	Pv09sc00001p301256	scaffold00001	301256	Chr07	51467751	G	A	AA	2	GG	12			GG	9	GG	5			AA	6
PvSNP1p301269	Pv09sc00001p301269	scaffold00001	301269	Chr07	51467738	G	A	GG	12	GG	12	GG	5	AA	9	AA	5			GG	10
PvSNP1p301375	Pv09sc00001p301375	scaffold00001	301375	Chr07		T	G	TT	8	GG	8			TG	5	GG	1			TT	2
PvSNP1p301382	Pv09sc00001p301382	scaffold00001	301382	Chr07	51467526	G	A	GG	9	GG	9	GG	1	AA	8	AA	2			GG	7
PvSNP1p301500	Pv09sc00001p301500	scaffold00001	301500	Chr07	51467507	A	G	AA	11	GG	8	AA	3	AA	10	AA	5			AA	9
PvSNP1p301641	Pv09sc00001p301641	scaffold00001	301641	Chr07	51467366	C	T	CC	5	TT	2	CC	1	CC	5	CC	1			CC	2
PvSNP1p333672	Pv09sc00001p333672	scaffold00001	333672	Chr07	51435887	C	T	TT	3	TT	1	TT	2	CC	2	CC	2
PvSNP1p341756	Pv09sc00001p341756	scaffold00001	341756	Chr07	51428704	T	A					AA	1	TT	1			AA	2	TT	4	AA	6
PvSNP1p341759	Pv09sc00001p341759	scaffold00001	341759	Chr07	51428701	C	G					GG	1	CC	1					CC	4	CC	6
PvSNP1p341771	Pv09sc00001p341771	scaffold00001	341771	Chr07	51428689	T	G							TT	2			GG	5	TT	4	GG	9
PvSNP1p341790	Pv09sc00001p341790	scaffold00001	341790	Chr07	51428670	G	A					GG	1	GG	2			AA	2	GG	3	AA	8
PvSNP1p341832	Pv09sc00001p341832	scaffold00001	341832	Chr07	51428628	A	C					AA	1	CC	2			AA	2	AA	2	AA	5
PvSNP1p341839	Pv09sc00001p341839	scaffold00001	341839	Chr07	51428621	G	T					GG	1	GG	2			GG	1	GG	3	TT	4
PvSNP1p341841	Pv09sc00001p341841	scaffold00001	341841	Chr07	51428619	G	T					TT	1	GG	2			TT	1	GG	3	TT	4
PvSNP1p341850	Pv09sc00001p341850	scaffold00001	341850	Chr07	51428610	C	G					CC	1	CC	2			GG	1	CC	3	GG	4
PvSNP1p341861	Pv09sc00001p341861	scaffold00001	341861	Chr07	51428599	G	A					GG	1	AA	2			GG	1	GG	3	GG	4
PvSNP1p341864	Pv09sc00001p341864	scaffold00001	341864	Chr07	51428596	G	A	C						GG	1	CC	2			AA	1	CC	3
PvSNP1p347696	Pv09sc00001p347696	scaffold00001	347696	Chr07	51344544	G	T					GG	1					GT	7			GG	2
PvSNP1p347708	Pv09sc00001p347708	scaffold00001	347708	Chr07	51344556	C	T					CC	1					CT	7			CC	1
PvSNP1p347712	Pv09sc00001p347712	scaffold00001	347712	Chr07	51344560	G	A					GG	1					GA	3			AA	2
PvSNP1p347714	Pv09sc00001p347714	scaffold00001	347714	Chr07	51344562	A	G					GG	1					AG	3			AA	2
PvSNP1p347720	Pv09sc00001p347720	scaffold00001	347720	Chr07	51344568	T	C					TT	1					TC	7			TT	2
PvSNP1p347729	Pv09sc00001p347729	scaffold00001	347729	Chr07	51344577	C	T					CC	1					CT	7			CC	2
PvSNP1p347745	Pv09sc00001p347745	scaffold00001	347745	Chr07	51344593	G	C					GG	1					GC	7			CC	2
PvSNP1p354101	Pv09sc00001p354101	scaffold00001	354101	Chr07	51416989	G	A	GG	13					AA	1					GG	10	AA	2
PvSNP1p354134	Pv09sc00001p354134	scaffold00001	354134	Chr07	51416992	C	G	CC	39			CC	3	GG	7	CC	10			CC	21	CC	2
PvSNP1p354144	Pv09sc00001p354144	scaffold00001	354144	Chr07	51416982	A	G	AA	38			AA	2	AG	7	GG	11			AA	20	GG	1
PvSNP1p354178	Pv09sc00001p354178	scaffold00001	354178	Chr07	51416948	G	A	GG	40	GG	1	GG	2	GG	8	GG	12	AA	3	GG	22	GA	3
PvSNP1p354191	Pv09sc00001p354191	scaffold00001	354191	Chr07	51416935	A	C	AA	11	AA	1	AA	2	AA	3	AA	4	CC	4	AA	4	AC	4
PvSNP1p354200	Pv09sc00001p354200	scaffold00001	354200	Chr07	51416926	A	G	AA	10	AA	1	AA	2	AA	3	AA	6	GG	5	AA	2	GG	4
PvSNP1p354205	Pv09sc00001p354205	scaffold00001	354205	Chr07	51416921	C	A	CC	10	CC	1	CC	2	CC	5	CC	8	CC	5	CC	2	AA	5
PvSNP1p354282	Pv09sc00001p354282	scaffold00001	354282	Chr07	51416844	T	G	TT	13	TT	1	TT	2	TT	4	TT	11	GG	5	TT	1	GG	6
PvSNP1p354526	Pv09sc00001p354526	scaffold00001	354526	Chr07	51416600	C	T	CC	15	CC	1			CC	5	CC	12	TT	5	CC	1	TT	4
PvSNP1p354553	Pv09sc00001p354553	scaffold00001	354553	Chr07	51416573	A	G	AA	18	AA	1			AA	5	AA	14	GG	10	AA	2	AA	6
PvSNP1p354595	Pv09sc00001p354595	scaffold00001	354595	Chr07	51416531	C	T	CC	15	CC	1			CC	4	CC	10	TT	7	CC	2	CT	6
PvSNP1p354598	Pv09sc00001p354598	scaffold00001	354598	Chr07	51416528	T	G	TT	16	TT	2			TT	7	TT	13	GG	10	TT	3	TG	9
PvSNP1p354610	Pv09sc00001p354610	scaffold00001	354610	Chr07	51416516	C	T	TT	14	TT	2			CC	8	CC	13	TT	9	TT	3	TT	6
PvSNP1p354722	Pv09sc00001p354722	scaffold00001	354722	Chr07	51416404	A	T	AA	18	AA	2			AA	7	AA	14	TT	9	AA	6	AA	9
PvSNP1p354737	Pv09sc00001p354737	scaffold00001	354737	Chr07	51416389	G	A	GG	17	AA	2			GG	5	GG	14	GG	9	GG	6	GG	10
PvSNP1p354752	Pv09sc00001p354752	scaffold00001	354752	Chr07	51416374	T	C	TT	17	TT	1			TT	5	TT	12	CC	9	TT	6	CC	9
PvSNP1p354755	Pv09sc00001p354755	scaffold00001	354755	Chr07	51416371	A	G	GG	17	AA	1			AA	5	AA	12	AA	9	GG	6	AA	9
PvSNP1p354776	Pv09sc00001p354776	scaffold00001	354776	Chr07	51416350	G	A	GG	19	GG	1			GG	5	GG	11	AA	10	GG	7	AA	9
PvSNP1p355698	Pv09sc00001p355698	scaffold00001	355698	Chr07	51415346	A	G	AA	17	AA	1			AA	5	AA	7	GG	6	AA	7	GG	6
PvSNP1p355704	Pv09sc00001p355704	scaffold00001	355704	Chr07	51415346	G	T	GG	17	GG	1			GG	5	GG	6	TT	6	GG	8	TT	6
PvSNP1p355745	Pv09sc00001p355745	scaffold00001	355745	Chr07	51415381	C	T	CC	15	CC	1			CC	3	CC	5	TT	6	CC	8	TT	5
PvSNP1p355914	Pv09sc00001p355914	scaffold00001	355914	Chr07	51415212	A	C	CC	6							AA	1	AC	4	CC	3
PvSNP1p363505	Pv09sc00001p363505	scaffold00001	363505	Chr07	51408108	G	A	AA	7					GG	1	GG	8			GG	1
PvSNP1p363597	Pv09sc00001p363597	scaffold00001	363597	Chr07	51408016	T	C	CC	8							TT	7			TT	1	TT	1
PvSNP1p363613	Pv09sc00001p363613	scaffold00001	363613	Chr07	51408000	A	G	GG	4							AA	6			GG	1	GG	1
PvSNP1p363615	Pv09sc00001p363615	scaffold00001	363615	Chr07	51407998	C	A	AA	4							CC	6			CC	1	CC	1
PvSNP1p363626	Pv09sc00001p363626	scaffold00001	363626	Chr07	51407987	G	A	AA	9							GG	6	AA	1	GG	1	GG	1
PvSNP1p363654	Pv09sc00001p363654	scaffold00001	363654	Chr07	51407959	C	A	CC	9					CC	1	CC	7	AA	2	CC	1
PvSNP1p363656	Pv09sc00001p363656	scaffold00001	363656	Chr07	51407957	G	A	AA	9					GG	1	GG	7	GG	2	GG	1
PvSNP1p363665	Pv09sc00001p363665	scaffold00001	363665	Chr07	51407948	C	G	CC	9			CC	1	CC	1	CC	8	GG	2	CC	1
PvSNP1p363668	Pv09sc00001p363668	scaffold00001	363668	Chr07	51407945	G	C	GG	9			GG	1	GG	1	GG	8	CC	2	GG	1
PvSNP1p363679	Pv09sc00001p363679	scaffold00001	363679	Chr07	51407934	G	C	GG	9			GG	1	GG	1	GG	8	CC	2	GG	1
PvSNP1p363681	Pv09sc00001p363681	scaffold00001	363681	Chr07	51407932	C	G	CC	9			CC	1	CC	1	CC	8	GG	2	CC	1
PvSNP1p363687	Pv09sc00001p363687	scaffold00001	363687	Chr07	51407926	A	C	AA	8			AA	1	AA	1	AA	7	CC	2	AA	1
PvSNP1p363688	Pv09sc00001p363688	scaffold00001	363688	Chr07	51407925	A	C	AA	8			AA	1	AA	1	AA	7	CC	2	AA	1
PvSNP1p363701	Pv09sc00001p363701	scaffold00001	363701	Chr07	51407912	G	T	GG	9					GG	1	GG	8	TT	2	GG	1
PvSNP1p363704	Pv09sc00001p363704	scaffold00001	363704	Chr07	51407909	T	C	TT	9					TT	1	TT	8	CC	2	TT	1
PvSNP1p363729	Pv09sc00001p363729	scaffold00001	363729	Chr07	51407884	A	T	AA	9					AA	1	AA	7	TT	2	AA	1
PvSNP1p363753	Pv09sc00001p363753	scaffold00001	363753	Chr07	51407860	G	A	GG	9					GG	1	GG	8	AA	2	GG	1
PvSNP1p363757	Pv09sc00001p363757	scaffold00001	363757	Chr07	51407856	C	T	TT	9					CC	1	CC	8	CC	2	CC	1
PvSNP1p363810	Pv09sc00001p363810	scaffold00001	363810	Chr07	51407803	G	C	CC	5					GG	1	GG	6	GG	2
PvSNP1p395443	Pv09sc00001p395443	scaffold00001	395443	Chr07	51377716	C	T			CC	1			CC	8	CC	8	TT	3
PvSNP1p395445	Pv09sc00001p395445	scaffold00001	395445	Chr07	51377714	A	T							AA	8	AA	8	TT	3
PvSNP1p395474	Pv09sc00001p395474	scaffold00001	395474	Chr07	51377685	T	A			TT	2			TT	6	TT	8	AA	3
PvSNP1p395483	Pv09sc00001p395483	scaffold00001	395483	Chr07	51377676	G	A			AA	2			GG	8	GG	9	GG	3			AA	1
PvSNP1p395495	Pv09sc00001p395495	scaffold00001	395495	Chr07	51377664	T	C			TT	2			TT	8	TT	9	CC	3			TT	2
PvSNP1p395501	Pv09sc00001p395501	scaffold00001	395501	Chr07	51377658	C	G			CC	2			CC	8	CC	9	CC	3			GG	2
PvSNP1p395515	Pv09sc00001p395515	scaffold00001	395515	Chr07	51377644	T	C			TT	2			TT	7	TT	8					CC	2
PvSNP1p395527	Pv09sc00001p395527	scaffold00001	395527	Chr07	51377632	G	C			GG	2			GG	7	GG	10					CC	2
PvSNP1p395528	Pv09sc00001p395528	scaffold00001	395528	Chr07	51377631	T	C			TT	2			TT	6	TT	10					CC	2
PvSNP1p395551	Pv09sc00001p395551	scaffold00001	395551	Chr07	51377608	G	T			GG	2			GG	8	GG	11					TT	3
PvSNP1p395562	Pv09sc00001p395562	scaffold00001	395562	Chr07	51377597	T	C			TT	2			TT	8	TT	11					CC	3
PvSNP1p395595	Pv09sc00001p395595	scaffold00001	395595	Chr07	51377564	C	T			CC	2			CC	8	CC	11					TT	3
PvSNP1p395598	Pv09sc00001p395598	scaffold00001	395598	Chr07	51377561	T	A			TT	2			TT	8	TT	9					AA	3
PvSNP1p395601	Pv09sc00001p395601	scaffold00001	395601	Chr07	51377558	G	C			GG	2			GG	8	GG	9					CC	3
PvSNP1p395675	Pv09sc00001p395675	scaffold00001	395675	Chr07	51377484	C	T			CC	1			CC	8	CC	6	TT	1			TT	3
PvSNP1p395682	Pv09sc00001p395682	scaffold00001	395682	Chr07	51377477	T	C			TT	1			TT	7	TT	4					CC	3
PvSNP1p395688	Pv09sc00001p395688	scaffold00001	395688	Chr07	51377471	A	C			AA	1			AA	3	AA	1	CC	1			AC	3
PvSNP1p395765	Pv09sc00001p395765	scaffold00001	395765	Chr07	51377394	A	G			AA	1			AA	12	AA	6	GG	67			GG	1
PvSNP1p395827	Pv09sc00001p395827	scaffold00001	395827	Chr07	51377332	A	G			AA	1			AA	12	AA	4	GG	67			GG	2
PvSNP1p395852	Pv09sc00001p395852	scaffold00001	395852	Chr07	51377307	A	G			AA	1			AA	10	AA	5	GG	65			GG	3
PvSNP1p395892	Pv09sc00001p395892	scaffold00001	395892	Chr07	51377267	T	C			TT	1			TT	12	TT	9	CC	57			TC	2
PvSNP1p395896	Pv09sc00001p395896	scaffold00001	395896	Chr07	51377263	G	A			GG	1			GG	12	GG	9	AA	58			AA	2
PvSNP1p395913	Pv09sc00001p395913	scaffold00001	395913	Chr07	51377246	T	C			TT	1			TT	13	TT	9	CC	60			CC	2
PvSNP1p395931	Pv09sc00001p395931	scaffold00001	395931	Chr07	51377228	A	G							AA	13	AA	10	GG	11			GG	3
PvSNP1p395952	Pv09sc00001p395952	scaffold00001	395952	Chr07	51377207	T	C							TT	12	TT	11	CC	45			CC	4
PvSNP1p395956	Pv09sc00001p395956	scaffold00001	395956	Chr07	51377203	A	G							AA	12	AA	11	GG	33			GG	4
PvSNP1p395957	Pv09sc00001p395957	scaffold00001	395957	Chr07	51377202	A	G							AA	12	AA	11	GG	34			AG	5
PvSNP1p395966	Pv09sc00001p395966	scaffold00001	395966	Chr07	51377193	A	G							AA	14	AA	12	AG	50			AG	5
PvSNP1p395977	Pv09sc00001p395977	scaffold00001	395977	Chr07	51377182	C	G							CC	15	CC	13	GG	45			GG	7
PvSNP1p395980	Pv09sc00001p395980	scaffold00001	395980	Chr07	51377179	A	G							AA	15	AA	13	GG	33			GG	7
PvSNP1p395986	Pv09sc00001p395986	scaffold00001	395986	Chr07	51377173	A	G							AA	15	AA	14	GG	41			AA	6
PvSNP1p395988	Pv09sc00001p395988	scaffold00001	395988	Chr07	51377171	A	G							AA	14	AA	14	GG	35			AA	5
PvSNP1p395990	Pv09sc00001p395990	scaffold00001	395990	Chr07	51377169	A	G							AA	14	AA	14	GG	35			AA	5
PvSNP1p395991	Pv09sc00001p395991	scaffold00001	395991	Chr07	51377168	G	A							GG	15	GG	15	GG	35			AA	4
PvSNP1p395996	Pv09sc00001p395996	scaffold00001	395996	Chr07	51377163	T	C			TT	1			TT	15	TT	15	TC	51			TT	7
PvSNP1p395998	Pv09sc00001p395998	scaffold00001	395998	Chr07	51377161	G	C			GG	1			GG	15	GG	15	GC	51			CC	7
PvSNP1p396023	Pv09sc00001p396023	scaffold00001	396023	Chr07	51377136	A	G			AA	1			AA	14	AA	14	AG	45			AA	9
PvSNP1p396031	Pv09sc00001p396031	scaffold00001	396031	Chr07	51377128	C	T			CC	1			CC	14	CC	14	CC	19			TT	9
PvSNP1p396033	Pv09sc00001p396033	scaffold00001	396033	Chr07	51377126	C	T			CC	1			CC	14	CC	14	TT	19			TT	9
PvSNP1p396038	Pv09sc00001p396038	scaffold00001	396038	Chr07	51377121	G	A			GG	1			GG	14	GG	14	GA	45			GG	9
PvSNP1p396049	Pv09sc00001p396049	scaffold00001	396049	Chr07	51377110	C	G			CC	1			CC	14	CC	14	CG	38			CC	9
PvSNP1p396069	Pv09sc00001p396069	scaffold00001	396069	Chr07	51377090	C	T			CC	1			CC	14	CC	14	TT	1			TT	1
PvSNP1p396100	Pv09sc00001p396100	scaffold00001	396100	Chr07	51377059	G	C			GG	1			GG	13	GG	13	CC	19			CC	10
PvSNP1p396103	Pv09sc00001p396103	scaffold00001	396103	Chr07	51377056	A	T			AA	1			AA	13	AA	13	TT	19			AA	11
PvSNP1p396111	Pv09sc00001p396111	scaffold00001	396111	Chr07	51377048	C	A			CC	1			CC	10	CC	11	CC	19			AA	9
PvSNP1p396174	Pv09sc00001p396174	scaffold00001	396174	Chr07	51376985	G	C			GG	1			GG	19	GG	17	CC	22			CC	22
PvSNP1p396178	Pv09sc00001p396178	scaffold00001	396178	Chr07	51376981	A	T			AA	1			AA	20	AA	18	TT	2
PvSNP1p396227	Pv09sc00001p396227	scaffold00001	396227	Chr07	51376932	C	G			CC	1			CC	11	CC	11	GG	4			GG	7
PvSNP1p396231	Pv09sc00001p396231	scaffold00001	396231	Chr07	51376928	A	G			AA	1			AA	12	AA	11	GG	6			GG	9
PvSNP1p403973	Pv09sc00001p403973	scaffold00001	403973	Chr07	51369928	T	C											TC	3			TT	17
PvSNP1p403982	Pv09sc00001p403982	scaffold00001	403982	Chr07	51369919	A	C											AA	3			CC	17
PvSNP1p403986	Pv09sc00001p403986	scaffold00001	403986	Chr07	51369915	A	G											AA	3			GG	4
PvSNP1p403992	Pv09sc00001p403992	scaffold00001	403992	Chr07	51369909	G	A											GG	3			AA	16
PvSNP1p404013	Pv09sc00001p404013	scaffold00001	404013	Chr07	51369888	C	T											CC	3			TT	17
PvSNP1p404037	Pv09sc00001p404037	scaffold00001	404037	Chr07	51369864	C	T							CC	1			CT	6			CC	17
PvSNP1p404040	Pv09sc00001p404040	scaffold00001	404040	Chr07	51369861	T	G							TT	1			TT	5			GG	3
PvSNP1p404041	Pv09sc00001p404041	scaffold00001	404041	Chr07	51369860	C	T							CC	1			CC	5			TT	3
PvSNP1p404046	Pv09sc00001p404046	scaffold00001	404046	Chr07	51369855	A	G							AA	1			AG	6			GG	17
PvSNP1p404050	Pv09sc00001p404050	scaffold00001	404050	Chr07	51369851	C	G							CC	1			CC	6			GG	5
PvSNP1p404052	Pv09sc00001p404052	scaffold00001	404052	Chr07	51369849	T	A							TT	1			TT	6			AA	5
PvSNP1p404055	Pv09sc00001p404055	scaffold00001	404055	Chr07	51369846	T	C							TT	1			TT	5			CC	3
PvSNP1p404056	Pv09sc00001p404056	scaffold00001	404056	Chr07	51369845	T	C							TT	1			TT	5			CC	3
PvSNP1p404057	Pv09sc00001p404057	scaffold00001	404057	Chr07	51369844	C	A							CC	1			CC	5			AA	3
PvSNP1p404075	Pv09sc00001p404075	scaffold00001	404075	Chr07	51369826	A	T							AA	1			AT	5			AA	17
PvSNP1p404078	Pv09sc00001p404078	scaffold00001	404078	Chr07	51369823	C	T							CC	1			CT	5			CC	17
PvSNP1p404082	Pv09sc00001p404082	scaffold00001	404082	Chr07	51369819	T	G							TT	1			TG	5			TT	17
PvSNP1p404093	Pv09sc00001p404093	scaffold00001	404093	Chr07	51369808	C	T							CC	1			TT	4			TT	15
PvSNP1p404095	Pv09sc00001p404095	scaffold00001	404095	Chr07	51369806	A	C							AA	1			AC	4			AA	15
PvSNP1p404098	Pv09sc00001p404098	scaffold00001	404098	Chr07	51369803	A	G							AA	1			AA	4			GG	14
PvSNP1p404103	Pv09sc00001p404103	scaffold00001	404103	Chr07	51369798	A	G							AA	1			AG	4			GG	14
PvSNP1p404123	Pv09sc00001p404123	scaffold00001	404123	Chr07	51369778	C	T							CC	1			CC	3			TT	13
PvSNP1p404127	Pv09sc00001p404127	scaffold00001	404127	Chr07	51369774	T	C							TT	1			TT	3			CC	13
PvSNP1p404129	Pv09sc00001p404129	scaffold00001	404129	Chr07	51369772	C	T							CC	1			CT	3			CC	14
PvSNP1p404131	Pv09sc00001p404131	scaffold00001	404131	Chr07	51369770	G	C							GG	1			GG	3			CC	14
PvSNP1p404134	Pv09sc00001p404134	scaffold00001	404134	Chr07	51369767	T	C							TT	1			CC	3			CC	13
PvSNP1p404142	Pv09sc00001p404142	scaffold00001	404142	Chr07	51369759	G	T							GG	1			GT	3			GG	14
PvSNP1p404144	Pv09sc00001p404144	scaffold00001	404144	Chr07	51369757	C	G							CC	1			CC	3			GG	14
PvSNP1p404148	Pv09sc00001p404148	scaffold00001	404148	Chr07	51369753	G	A							GG	1			GG	3			AA	14
PvSNP1p404156	Pv09sc00001p404156	scaffold00001	404156	Chr07	51369745	C	G							CC	1			GG	2			CC	2
PvSNP1p404161	Pv09sc00001p404161	scaffold00001	404161	Chr07	51369740	C	A							CC	1			AA	2			CC	14
PvSNP1p404162	Pv09sc00001p404162	scaffold00001	404162	Chr07	51369739	A	T							AA	1			TT	2			AA	14
PvSNP1p404170	Pv09sc00001p404170	scaffold00001	404170	Chr07	51369731	A	G							AA	1			GG	2			AA	13
PvSNP1p404180	Pv09sc00001p404180	scaffold00001	404180	Chr07	51369721	A	T							AA	1			TT	2			AA	13
PvSNP1p404187	Pv09sc00001p404187	scaffold00001	404187	Chr07	51369714	A	G	T								AA	1			TT	2
PvSNP1p404199	Pv09sc00001p404199	scaffold00001	404199	Chr07	51369702	C	G							CC	1			CC	2			GG	12
PvSNP1p404204	Pv09sc00001p404204	scaffold00001	404204	Chr07	51369697	G	A							GG	1			GG	2			AA	13
PvSNP1p404210	Pv09sc00001p404210	scaffold00001	404210	Chr07	51369691	C	T											TT	2			CC	11
PvSNP1p404225	Pv09sc00001p404225	scaffold00001	404225	Chr07	51369676	G	A							GG	1			GG	2			AA	13
PvSNP1p404235	Pv09sc00001p404235	scaffold00001	404235	Chr07	51369666	A	G							AA	1			AA	2			GG	13
PvSNP1p404464	Pv09sc00001p404464	scaffold00001	404464	Chr07	51369437	C	T							CC	1	CC	2	TT	17	CC	2
PvSNP1p404465	Pv09sc00001p404465	scaffold00001	404465	Chr07	51369436	A	T							AA	1	AA	2	TT	17	AA	2
PvSNP1p404479	Pv09sc00001p404479	scaffold00001	404479	Chr07	51369422	G	C							GG	1	GG	2	CC	10	GG	2
PvSNP1p404480	Pv09sc00001p404480	scaffold00001	404480	Chr07	51369421	T	C							TT	1	TT	2	CC	10	TT	2
PvSNP1p404487	Pv09sc00001p404487	scaffold00001	404487	Chr07	51369414	A	G							AA	1	AA	2	GG	10	AA	2
PvSNP1p404490	Pv09sc00001p404490	scaffold00001	404490	Chr07	51369411	T	A							TT	1	TT	2	AA	10	TT	2
PvSNP1p404491	Pv09sc00001p404491	scaffold00001	404491	Chr07	51369410	A	C							AA	1	AA	2	CC	10	AA	2
PvSNP1p404493	Pv09sc00001p404493	scaffold00001	404493	Chr07	51369408	G	A									GG	2	AA	10	GG	2
PvSNP1p404494	Pv09sc00001p404494	scaffold00001	404494	Chr07	51369407	A	G									AA	2	GG	10	AA	2
PvSNP1p404499	Pv09sc00001p404499	scaffold00001	404499	Chr07	51369402	A	G									AA	2	GG	10	AA	2
PvSNP1p404500	Pv09sc00001p404500	scaffold00001	404500	Chr07	51369401	A	T									AA	2	TT	10	AA	2
PvSNP1p404501	Pv09sc00001p404501	scaffold00001	404501	Chr07	51369400	A	T									AA	4	TT	10	AA	2
PvSNP1p404505	Pv09sc00001p404505	scaffold00001	404505	Chr07	51369396	A	G									AA	4	AG	11	AA	2
PvSNP1p404513	Pv09sc00001p404513	scaffold00001	404513	Chr07	51369388	A	T									AA	4	AT	11	AA	1
PvSNP1p404522	Pv09sc00001p404522	scaffold00001	404522	Chr07	51369379	A	T									AA	4	AT	11	AA	1
PvSNP1p404524	Pv09sc00001p404524	scaffold00001	404524	Chr07	51369377	T	C									TT	4	TC	8	TT	1
PvSNP1p404525	Pv09sc00001p404525	scaffold00001	404525	Chr07	51369376	A	C									AA	4	AC	11	AA	1
PvSNP1p404526	Pv09sc00001p404526	scaffold00001	404526	Chr07	51369375	G	C									GG	4	CC	11	GG	1
PvSNP1p404541	Pv09sc00001p404541	scaffold00001	404541	Chr07	51369360	A	T									AA	4	AT	11	AA	1
PvSNP1p404553	Pv09sc00001p404553	scaffold00001	404553	Chr07	51369348	A	G									AA	4	GG	10
PvSNP1p404564	Pv09sc00001p404564	scaffold00001	404564	Chr07	51369337	G	C									GG	4	CC	8
PvSNP1p404566	Pv09sc00001p404566	scaffold00001	404566	Chr07	51369335	G	A									GG	4	GA	8
PvSNP1p404575	Pv09sc00001p404575	scaffold00001	404575	Chr07	51369326	A	G									AA	4	GG	7
PvSNP1p404577	Pv09sc00001p404577	scaffold00001	404577	Chr07	51369324	G	T									GG	4	GT	8
PvSNP1p404579	Pv09sc00001p404579	scaffold00001	404579	Chr07	51369322	T	C									TT	4	TC	8
PvSNP1p404580	Pv09sc00001p404580	scaffold00001	404580	Chr07	51369321	C	A									CC	4	CA	8
PvSNP1p404581	Pv09sc00001p404581	scaffold00001	404581	Chr07	51369320	A	C									AA	4	AC	8
PvSNP1p422820	Pv09sc00001p422820	scaffold00001	422820	Chr07	51351471	C	A											CA	7	CC	1
PvSNP1p422849	Pv09sc00001p422849	scaffold00001	422849	Chr07	51351442	C	T											CT	4	CC	1	CC	3
PvSNP1p422850	Pv09sc00001p422850	scaffold00001	422850	Chr07	51351441	A	C											AC	3	AA	1	AC	3
PvSNP1p422852	Pv09sc00001p422852	scaffold00001	422852	Chr07	51351439	A	G											AA	3	AA	1	AG	3
PvSNP1p422853	Pv09sc00001p422853	scaffold00001	422853	Chr07	51351438	A	G											AA	3	AA	1	AG	3
PvSNP1p422854	Pv09sc00001p422854	scaffold00001	422854	Chr07	51351437	C	T											CT	3	CC	1	TT	3
PvSNP1p422871	Pv09sc00001p422871	scaffold00001	422871	Chr07	51351420	T	C											TC	3	CC	1	TT	9
PvSNP1p422885	Pv09sc00001p422885	scaffold00001	422885	Chr07	51351406	T	C													TT	1	CC	3
PvSNP1p422902	Pv09sc00001p422902	scaffold00001	422902	Chr07	51351389	C	T													CC	1	TT	9
PvSNP1p422907	Pv09sc00001p422907	scaffold00001	422907	Chr07	51351384	G	T											GG	1	GG	1	TT	9
PvSNP1p422933	Pv09sc00001p422933	scaffold00001	422933	Chr07	51351358	G	A											GG	1	GG	1	AA	3
PvSNP1p422935	Pv09sc00001p422935	scaffold00001	422935	Chr07	51351356	A	T											AA	1	AA	1	TT	3
PvSNP1p424803	Pv09sc00001p424803	scaffold00001	424803	Chr07	51349572	T	A			TT	5									TT	299	AA	6
PvSNP1p424814	Pv09sc00001p424814	scaffold00001	424814	Chr07	51349572	G	A			GG	5									GG	298	AA	4
PvSNP1p424826	Pv09sc00001p424826	scaffold00001	424826	Chr07		C	G			CC	1									CC	81	GG	5
PvSNP1p424833	Pv09sc00001p424833	scaffold00001	424833	Chr07		G	T			GG	1									GG	47	TT	8
PvSNP1p424859	Pv09sc00001p424859	scaffold00001	424859	Chr07	51349334	T	A			AA	1							AA	1	TT	40	AA	9
PvSNP1p424870	Pv09sc00001p424870	scaffold00001	424870	Chr07	51349334	A	G			AA	1							AA	1	GG	38	AA	9
PvSNP1p424874	Pv09sc00001p424874	scaffold00001	424874	Chr07	51349334	G	A			GG	1							GG	1	GG	37	AA	7
PvSNP1p424922	Pv09sc00001p424922	scaffold00001	424922	Chr07	51349369	G	C			GG	1							CC	2	GG	39	CC	8
PvSNP1p424927	Pv09sc00001p424927	scaffold00001	424927	Chr07	51349364	G	C			GG	1							CC	2	GG	38	CC	7
PvSNP1p424932	Pv09sc00001p424932	scaffold00001	424932	Chr07	51349359	A	G			AA	1							GG	2	AA	39	GG	7
PvSNP1p424978	Pv09sc00001p424978	scaffold00001	424978	Chr07	51349313	C	T			CC	1									CC	44	TT	6
PvSNP1p424979	Pv09sc00001p424979	scaffold00001	424979	Chr07	51349312	G	T			GG	1									GG	45	TT	6
PvSNP1p424980	Pv09sc00001p424980	scaffold00001	424980	Chr07	51349311	A	T			AA	1									AA	45	TT	6
PvSNP1p425025	Pv09sc00001p425025	scaffold00001	425025	Chr07	51349266	T	C													TT	17	TC	4
PvSNP1p425041	Pv09sc00001p425041	scaffold00001	425041	Chr07	51349250	A	C													AA	34	AC	4
PvSNP1p425044	Pv09sc00001p425044	scaffold00001	425044	Chr07	51349247	T	C													TT	39	CC	3
PvSNP1p425046	Pv09sc00001p425046	scaffold00001	425046	Chr07	51349245	T	C													TT	43	TT	8
PvSNP1p425073	Pv09sc00001p425073	scaffold00001	425073	Chr07	51349218	A	G													AA	37	GG	6
PvSNP1p425092	Pv09sc00001p425092	scaffold00001	425092	Chr07	51349199	G	C													GG	36	CC	6
PvSNP1p425097	Pv09sc00001p425097	scaffold00001	425097	Chr07	51349194	G	A													GG	37	AA	5
PvSNP1p425098	Pv09sc00001p425098	scaffold00001	425098	Chr07	51349193	T	C													TT	37	CC	5
PvSNP1p425103	Pv09sc00001p425103	scaffold00001	425103	Chr07	51349188	T	C													TT	34	CC	5
PvSNP1p425107	Pv09sc00001p425107	scaffold00001	425107	Chr07	51349184	A	T													AA	33	TT	4
PvSNP1p425108	Pv09sc00001p425108	scaffold00001	425108	Chr07	51349183	A	T													AA	33	TT	4
PvSNP1p425109	Pv09sc00001p425109	scaffold00001	425109	Chr07	51349182	C	G													CC	34	GG	4
PvSNP1p425110	Pv09sc00001p425110	scaffold00001	425110	Chr07	51349181	T	C													TT	35	CC	4
PvSNP1p425121	Pv09sc00001p425121	scaffold00001	425121	Chr07	51349170	T	A													TT	35	AA	5
PvSNP1p425132	Pv09sc00001p425132	scaffold00001	425132	Chr07	51349159	C	A													CC	36	AA	5
PvSNP1p425138	Pv09sc00001p425138	scaffold00001	425138	Chr07	51349153	T	C													TT	33	CC	4
PvSNP1p425140	Pv09sc00001p425140	scaffold00001	425140	Chr07	51349151	G	T													GG	33	TT	4
PvSNP1p425143	Pv09sc00001p425143	scaffold00001	425143	Chr07	51349148	T	C													TT	27	CC	4
PvSNP1p425556	Pv09sc00001p425556	scaffold00001	425556	Chr07	51348735	G	A													GG	32	AA	2
PvSNP1p425557	Pv09sc00001p425557	scaffold00001	425557	Chr07	51348734	A	C													AA	33	CC	2
PvSNP1p425575	Pv09sc00001p425575	scaffold00001	425575	Chr07	51348716	T	C											CC	3	TT	33	CC	2
PvSNP1p425577	Pv09sc00001p425577	scaffold00001	425577	Chr07	51348714	A	G											GG	3	AA	29	GG	2
PvSNP1p425615	Pv09sc00001p425615	scaffold00001	425615	Chr07	51348676	C	A											AA	2	CC	32
PvSNP1p429295	Pv09sc00001p429295	scaffold00001	429295	Chr07	51344884	G	A									GG	1	GA	10			AA	14
PvSNP1p441841	Pv09sc00001p441841	scaffold00001	441841	Chr07	51333222	G	C	CC	5			CC	1	GG	1	GG	8			CC	6	GG	1
PvSNP1p441877	Pv09sc00001p441877	scaffold00001	441877	Chr07	51333186	A	G	GG	5			GG	1	AA	1	AA	8			GG	6	GG	1
PvSNP1p441880	Pv09sc00001p441880	scaffold00001	441880	Chr07	51333183	G	C	CC	5	GG	4	CC	1	GG	2	GG	10	GG	2	CC	6	GG	1
PvSNP1p441912	Pv09sc00001p441912	scaffold00001	441912	Chr07	51333151	A	C	CC	5	AA	3	CC	1	AA	2	AA	11	AA	1	CC	5	AA	1
PvSNP1p441919	Pv09sc00001p441919	scaffold00001	441919	Chr07	51333144	C	G	GG	5	CC	4	GG	1	CC	2	CC	11	CC	2	GG	5
PvSNP1p477813	Pv09sc00001p477813	scaffold00001	477813	Chr07	51297239	A	C	CC	1	AA	4	CC	3	CC	4			AA	1	AA	8	AA	3
PvSNP1p477817	Pv09sc00001p477817	scaffold00001	477817	Chr07	51297235	T	C	CC	1	TT	4	CC	3	CC	4			CC	1	TT	8	CC	3
PvSNP1p480905	Pv09sc00001p480905	scaffold00001	480905	Chr07	51294346	A	G	AA	1	AA	4	AA	3	AA	5			GG	1	AA	8	GG	3
PvSNP1p480935	Pv09sc00001p480935	scaffold00001	480935	Chr07	51294344	C	G	CC	1	CC	4	CC	3	CC	5			CC	1	CC	8	GG	4
PvSNP1p480945	Pv09sc00001p480945	scaffold00001	480945	Chr07	51294334	A	C	CC	1	AA	4	CC	3	CC	5			AA	1	AA	8	AA	4
PvSNP1p480953	Pv09sc00001p480953	scaffold00001	480953	Chr07	51294326	T	C	CC	1	TT	4	CC	3	CC	5			CC	1	TT	8	CC	4
PvSNP1p480973	Pv09sc00001p480973	scaffold00001	480973	Chr07	51294306	A	G	AA	1	AA	4	AA	3	AA	5			GG	3	AA	8	AA	4
PvSNP1p480978	Pv09sc00001p480978	scaffold00001	480978	Chr07	51294301	T	C	CC	1	TT	4	CC	3	CC	5			CC	3	TT	8	CC	4
PvSNP1p481005	Pv09sc00001p481005	scaffold00001	481005	Chr07	51294274	A	G	AA	2	AA	4	AA	3	AA	5			GG	3	AA	6	AA	4
PvSNP1p481044	Pv09sc00001p481044	scaffold00001	481044	Chr07	51294235	T	C	TT	3	TT	4	TT	2	TT	5	TT	1	CC	3	TT	5	CC	3
PvSNP1p481156	Pv09sc00001p481156	scaffold00001	481156	Chr07	51294123	A	G			GG	2			AA	2			AA	4	AA	1	AA	3
PvSNP1p481159	Pv09sc00001p481159	scaffold00001	481159	Chr07	51294120	A	C	AA	1	AA	2			AA	2			CC	4	AA	1	CC	3
PvSNP1p481199	Pv09sc00001p481199	scaffold00001	481199	Chr07	51294080	T	A	TT	3	TT	3	TT	2	TT	4	TT	1	AA	4	TT	1	TT	4
PvSNP1p481208	Pv09sc00001p481208	scaffold00001	481208	Chr07	51294071	G	A	GG	3	GG	2	GG	2	GG	4	GG	1	GG	4	GG	1	AA	4
PvSNP1p481276	Pv09sc00001p481276	scaffold00001	481276	Chr07	51294003	T	G	TT	3	TT	3	TT	1	TT	3	TT	1	GG	2			GG	1
PvSNP1p481341	Pv09sc00001p481341	scaffold00001	481341	Chr07	51293938	C	T	TT	3	CC	3	TT	1	TT	3	CC	1	TT	2			TT	2
PvSNP1p481358	Pv09sc00001p481358	scaffold00001	481358	Chr07	51293921	A	G	AA	3	AA	2	AA	1	AA	3	AA	1	GG	2			AA	3
PvSNP1p481377	Pv09sc00001p481377	scaffold00001	481377	Chr07	51293902	C	T	TT	2	CC	2	TT	1	TT	1	CC	1	CC	2
PvSNP1p481382	Pv09sc00001p481382	scaffold00001	481382	Chr07	51293897	G	C	GG	1	GG	1	GG	1	GG	1	GG	1	CC	2			CC	2
PvSNP1p481747	Pv09sc00001p481747	scaffold00001	481747	Chr07	51293532	T	C	TT	3	TT	3	TT	2	TT	1	TT	2	TT	1	TT	1	CC	2
PvSNP1p481868	Pv09sc00001p481868	scaffold00001	481868	Chr07	51293411	A	T	AA	2	AA	3	AA	2	AA	1	TT	2	AA	1			AA	1
PvSNP1p497559	Pv09sc00001p497559	scaffold00001	497559	Chr07	51277649	G	T	TT	4			TT	1			GG	10
PvSNP1p497564	Pv09sc00001p497564	scaffold00001	497564	Chr07	51277649	C	A	AA	4			AA	3	AA	1	CC	14
PvSNP1p497573	Pv09sc00001p497573	scaffold00001	497573	Chr07	51277705	G	A	AA	15			AA	4	AA	8	GG	27
PvSNP1p497610	Pv09sc00001p497610	scaffold00001	497610	Chr07	51277668	T	C	TT	108	TT	15	TT	53	TT	92	TT	113			TT	19	CC	2
PvSNP1p497694	Pv09sc00001p497694	scaffold00001	497694	Chr07	51277584	C	T	TT	129	TT	24	TT	60	TT	99	CC	126	TT	1	TT	30	TT	1
PvSNP1p497717	Pv09sc00001p497717	scaffold00001	497717	Chr07	51277561	T	C	TC	65	TT	12	TT	22	TC	40	TT	22			TC	8
PvSNP1p497723	Pv09sc00001p497723	scaffold00001	497723	Chr07	51277555	T	A	TA	92	TA	12	TA	40	TA	73	TA	91			TT	22
PvSNP1p497767	Pv09sc00001p497767	scaffold00001	497767	Chr07	51277511	A	T	TT	137	TT	38	TT	61	TT	110	AA	137			TT	37	TT	1
PvSNP1p497773	Pv09sc00001p497773	scaffold00001	497773	Chr07	51277505	A	C	CC	137	CC	38	CC	61	CC	110	AA	136			CC	37	CC	1
PvSNP1p497786	Pv09sc00001p497786	scaffold00001	497786	Chr07	51277492	G	A	AA	137	GG	38	AA	61	AA	110	GG	137			GG	37	GG	1
PvSNP1p497892	Pv09sc00001p497892	scaffold00001	497892	Chr07	51277386	C	T	CC	3	TT	1	CT	2	CT	3	TT	1
PvSNP1p498756	Pv09sc00001p498756	scaffold00001	498756	Chr07	51276522	C	A	CC	178	CC	39	CC	62	CC	136	CC	150	AA	7	CC	42	AA	9
PvSNP1p498763	Pv09sc00001p498763	scaffold00001	498763	Chr07	51276515	G	A	GG	174	GG	39	GG	60	GG	134	GG	149	AA	7	GG	40	AA	9
PvSNP1p498789	Pv09sc00001p498789	scaffold00001	498789	Chr07	51276489	A	G	AA	34			AA	2	AA	17	AA	22	GG	10	AA	3	GG	11
PvSNP1p499029	Pv09sc00001p499029	scaffold00001	499029	Chr07	51276249	T	C	TT	56	TT	4	TT	10	TT	23	TT	32	CC	13	TT	9	CC	15
PvSNP1p500179	Pv09sc00001p500179	scaffold00001	500179	Chr07	51275099	A	G	GG	70	AA	5	GG	10	GG	26	AA	36	AA	30	AA	16	AA	34
PvSNP1p500244	Pv09sc00001p500244	scaffold00001	500244	Chr07	51275034	G	T	GG	72	GG	6	GG	10	GG	25	GG	45	TT	38	GG	18	TT	44
PvSNP1p509138	Pv09sc00001p509138	scaffold00001	509138	Chr07	51265622	T	C	CC	4			CC	1			TT	1			TT	2	TT	2
PvSNP1p522122	Pv09sc00001p522122	scaffold00001	522122	Chr07	51258393	A	T	AA	24	AA	8	AA	6	AA	13	AA	12	TT	22	AA	20	TT	15
PvSNP1p522189	Pv09sc00001p522189	scaffold00001	522189	Chr07	51258326	C	A	AA	41	AA	9	AA	6	AA	19	CC	17	AA	28	AA	34	AA	20
PvSNP1p522268	Pv09sc00001p522268	scaffold00001	522268	Chr07	51258247	T	C	TT	7	CC	4	TT	2	TT	7			TT	5	CC	4	TT	2
PvSNP1p522313	Pv09sc00001p522313	scaffold00001	522313	Chr07	51258202	G	A	GG	5	AA	3	GG	2	GG	8			GG	6	AA	1	GG	2
PvSNP1p522341	Pv09sc00001p522341	scaffold00001	522341	Chr07	51258158	A	C	AA	5	AA	3	AA	2	AA	7	AA	1	CC	6	AA	3	CC	1
PvSNP1p523297	Pv09sc00001p523297	scaffold00001	523297	Chr07	51257218	G	A	GG	5	AA	3	GG	2	GG	5	GG	1	GG	7	AA	3
PvSNP1p523308	Pv09sc00001p523308	scaffold00001	523308	Chr07	51257207	T	A	TT	5	TT	3	TT	2	TT	5	TT	1	AA	7	TT	3
PvSNP1p523386	Pv09sc00001p523386	scaffold00001	523386	Chr07	51257129	A	G	AA	9	AA	1	AA	3	AA	7	AA	2	GG	4	AA	2
PvSNP1p523449	Pv09sc00001p523449	scaffold00001	523449	Chr07	51257066	A	G	AA	12	AA	1	AA	2	AA	8	AA	2	AA	4	AA	1
PvSNP1p523485	Pv09sc00001p523485	scaffold00001	523485	Chr07	51257030	T	C	TT	14	CC	4	TT	4	TT	9	TT	3	TT	7	CC	1
PvSNP1p523515	Pv09sc00001p523515	scaffold00001	523515	Chr07	51257000	G	C	GG	17	GG	13	GG	4	GG	16	GG	11	CC	8	GG	3	CC	3
PvSNP1p523596	Pv09sc00001p523596	scaffold00001	523596	Chr07	51256919	A	T	AA	22	TT	15	AA	4	AA	18	AA	17	AA	8	TT	6	AA	6
PvSNP1p523605	Pv09sc00001p523605	scaffold00001	523605	Chr07	51256910	C	A	CC	23	CC	16	CC	5	CC	18	CC	20	CC	11	CC	7	AA	6
PvSNP1p523608	Pv09sc00001p523608	scaffold00001	523608	Chr07	51256907	G	A	GG	24	AA	16	GG	5	GG	18	GG	20	GG	11	AA	7	GG	6
PvSNP1p523662	Pv09sc00001p523662	scaffold00001	523662	Chr07	51256853	G	A	GG	30	AA	16	GG	7	GG	19	GG	23	GG	13	AA	15	GG	7
PvSNP1p523734	Pv09sc00001p523734	scaffold00001	523734	Chr07	51256781	C	T	CC	31	CC	18	CC	6	CC	23	CC	22	CC	17	CC	23	TT	10
PvSNP1p523740	Pv09sc00001p523740	scaffold00001	523740	Chr07	51256775	T	G	TT	31	TT	18	TT	6	TT	23	TT	23	TT	17	TT	25	GG	11
PvSNP1p523767	Pv09sc00001p523767	scaffold00001	523767	Chr07	51256748	T	A	TT	31	TT	20	TT	5	TT	24	TT	23	AA	16	TT	26	TT	11
PvSNP1p523887	Pv09sc00001p523887	scaffold00001	523887	Chr07	51256628	G	A	GG	5	AA	1			GG	6	GG	4	AA	1	AA	1
PvSNP1p524208	Pv09sc00001p524208	scaffold00001	524208	Chr07	51256307	C	A	AA	8	CC	12	AA	1	AA	8	CC	10	CC	1	CC	10	CC	2
PvSNP1p524373	Pv09sc00001p524373	scaffold00001	524373	Chr07	51256142	G	A	GG	4					GG	1	GG	4	AA	1	AA	2	AA	2
PvSNP1p524445	Pv09sc00001p524445	scaffold00001	524445	Chr07	51256070	G	A	GG	6					GG	1	GG	4	AA	1	AA	3	AA	2
PvSNP1p528223	Pv09sc00001p528223	scaffold00001	528223	Chr07	51252778	T	C	CC	3			CC	2			TT	1	TT	5	TT	1
PvSNP1p532106	Pv09sc00001p532106	scaffold00001	532106	Chr07	51248895	C	A	CC	6									AA	1	CC	2	AA	4
PvSNP1p532528	Pv09sc00001p532528	scaffold00001	532528	Chr07	51248473	T	C	TT	6					TT	1			CC	1	TT	2	CC	4
PvSNP1p532545	Pv09sc00001p532545	scaffold00001	532545	Chr07	51248456	G	T	TT	5					TT	1			GG	1	TT	1	GG	4
PvSNP1p534678	Pv09sc00001p534678	scaffold00001	534678	Chr07	51246323	T	C	TT	4	TT	3	TT	2			TT	1	CC	1	TT	1	CC	1
PvSNP1p534702	Pv09sc00001p534702	scaffold00001	534702	Chr07	51246299	T	A	AA	4	AA	3	AA	2			TT	1	TT	2	AA	1	TT	1
PvSNP1p535142	Pv09sc00001p535142	scaffold00001	535142	Chr07	51245859	C	T	CC	3	CC	3	CC	2			CC	1	TT	2	CC	1	TT	1
PvSNP1p535169	Pv09sc00001p535169	scaffold00001	535169	Chr07	51245844	C	T	CC	3	CC	3	CC	2			CC	1	TT	1	CC	1	TT	1
PvSNP1p535204	Pv09sc00001p535204	scaffold00001	535204	Chr07	51245844	T	A	AA	3	AA	3	AA	2			TT	1	AA	2	AA	1	AA	1
PvSNP1p540848	Pv09sc00001p540848	scaffold00001	540848	Chr07	51240152	C	T	CC	4	CC	7	CC	5			CC	5	TT	9			TT	8
PvSNP1p540929	Pv09sc00001p540929	scaffold00001	540929	Chr07	51240152	C	T	CC	4	CC	7	CC	5			CC	6	TT	9			TT	8
PvSNP1p541936	Pv09sc00001p541936	scaffold00001	541936	Chr07	51239065	T	C	TT	3	TT	7	TT	5			TT	5	CC	9			CC	8
PvSNP1p541939	Pv09sc00001p541939	scaffold00001	541939	Chr07	51239062	T	C	TT	3	TT	7	TT	5			TT	5	CC	9			TT	8
PvSNP1p542003	Pv09sc00001p542003	scaffold00001	542003	Chr07	51238998	G	A	GG	2	GG	7	GG	5			GG	5	AA	9			AA	7
PvSNP1p542010	Pv09sc00001p542010	scaffold00001	542010	Chr07	51238991	C	T	TT	2	CC	7	TT	5			CC	5	CC	9			CC	7
PvSNP1p542214	Pv09sc00001p542214	scaffold00001	542214	Chr07	51238787	A	C	AA	2	AA	6	AA	5			AA	5	CC	8			AA	6
PvSNP1p547651	Pv09sc00001p547651	scaffold00001	547651	Chr07	51233351	A	C	AA	3	AA	2	AA	1	AA	1	AA	3	CC	6	AA	19	AC	3
PvSNP1p547653	Pv09sc00001p547653	scaffold00001	547653	Chr07	51233349	G	A	GG	3	GG	2	GG	1	GG	1	GG	3	AA	6	GG	19	AA	3
PvSNP1p547665	Pv09sc00001p547665	scaffold00001	547665	Chr07	51233337	A	G	AA	1	AA	2	AA	1	AA	1	AA	3	GG	7	AA	16	GG	3
PvSNP1p547827	Pv09sc00001p547827	scaffold00001	547827	Chr07	51233175	G	A	AA	2	GG	1	AA	1	AA	1	GG	2	AA	7	GG	13	AA	3
PvSNP1p547908	Pv09sc00001p547908	scaffold00001	547908	Chr07	51233094	T	C			TT	2	TT	2	TT	1	TT	2	CC	7	TT	8	CC	3
PvSNP1p547917	Pv09sc00001p547917	scaffold00001	547917	Chr07	51233085	T	G	TT	1	TT	2	TT	2	TT	1	TT	2	GG	6	TT	12	GG	3
PvSNP1p547924	Pv09sc00001p547924	scaffold00001	547924	Chr07	51233078	G	A	GG	1	AA	2	GG	2	GG	1	GG	2	GG	5	AA	10	GG	3
PvSNP1p548028	Pv09sc00001p548028	scaffold00001	548028	Chr07	51232974	A	T	AA	2			AA	1	AA	2	AA	1	TT	3	AA	1
PvSNP1p548036	Pv09sc00001p548036	scaffold00001	548036	Chr07	51232966	A	G	AA	1			AA	1	AA	2			GG	2
PvSNP1p548046	Pv09sc00001p548046	scaffold00001	548046	Chr07	51232956	A	G	AA	2	AA	1	AA	1	AA	2	AA	1	GG	3
PvSNP1p548140	Pv09sc00001p548140	scaffold00001	548140	Chr07	51232862	C	T	CC	2			CC	1	CC	2	CC	1	TT	4
PvSNP1p549130	Pv09sc00001p549130	scaffold00001	549130	Chr07	51231871	T	G	TT	5	TT	1	TT	3			TT	6	GG	4	TT	2
PvSNP1p549144	Pv09sc00001p549144	scaffold00001	549144	Chr07	51231857	C	G	GG	5			GG	3			CC	6	CC	4	CC	2
PvSNP1p549177	Pv09sc00001p549177	scaffold00001	549177	Chr07	51231824	G	A	AA	5			AA	3			GG	4	AA	4	GG	1
PvSNP1p549250	Pv09sc00001p549250	scaffold00001	549250	Chr07	51231751	C	G	GG	3	CC	1	GG	3			CC	1	CC	3
PvSNP1p549273	Pv09sc00001p549273	scaffold00001	549273	Chr07	51231728	A	C			AA	1					AA	1	CC	2
PvSNP1p549274	Pv09sc00001p549274	scaffold00001	549274	Chr07	51231727	C	G			CC	1					CC	1	GG	2
PvSNP1p553778	Pv09sc00001p553778	scaffold00001	553778	Chr07	51227224	C	T	TT	1					TT	2	CC	1	CC	2	TT	1	CC	1
PvSNP1p553780	Pv09sc00001p553780	scaffold00001	553780	Chr07	51227222	G	C	CC	1					CC	2	GG	1	GG	2	CC	1	GG	1
PvSNP1p553829	Pv09sc00001p553829	scaffold00001	553829	Chr07	51227173	T	G	TT	6					TT	2	TT	1	GG	2	TT	1	GG	1
PvSNP1p553866	Pv09sc00001p553866	scaffold00001	553866	Chr07	51227136	T	C	TT	6					TT	2	TT	1	CC	2	TT	1	TT	1
PvSNP1p554783	Pv09sc00001p554783	scaffold00001	554783	Chr07	51226219	C	T	TT	1					TT	1	CC	3	CC	1	TT	2	CC	2
PvSNP1p554804	Pv09sc00001p554804	scaffold00001	554804	Chr07	51226198	A	G	GG	1					GG	1	AA	3	AA	1	GG	1	AA	2
PvSNP1p555437	Pv09sc00001p555437	scaffold00001	555437	Chr07	51225565	G	A	GG	6					GG	2							AA	2
PvSNP1p557457	Pv09sc00001p557457	scaffold00001	557457	Chr07	51223545	G	A	AA	4	AA	5	AA	1	AA	4	GG	1			AA	4
PvSNP1p557577	Pv09sc00001p557577	scaffold00001	557577	Chr07	51223425	G	A	AA	2	AA	3	AA	2	AA	4	GG	9			AA	1
PvSNP1p558713	Pv09sc00001p558713	scaffold00001	558713	Chr07	51222289	A	G	GG	2	GG	2	GG	2	GG	1	AA	7	GG	1	GG	1
PvSNP1p560186	Pv09sc00001p560186	scaffold00001	560186	Chr07	51220816	A	G	AA	4							AA	4	GG	1	AA	6	GG	1
PvSNP1p560190	Pv09sc00001p560190	scaffold00001	560190	Chr07	51220812	G	T	GG	12	TT	1	GG	2	GG	1	GG	6	TT	6	TT	8	TT	2
PvSNP1p560199	Pv09sc00001p560199	scaffold00001	560199	Chr07	51220803	T	G	TT	14	TT	1	TT	4	TT	1	TT	6	TT	7	TT	9	GG	2
PvSNP1p560208	Pv09sc00001p560208	scaffold00001	560208	Chr07	51220794	G	A	AA	14	AA	1	AA	4			GG	6	AA	4	AA	11	AA	1
PvSNP1p560224	Pv09sc00001p560224	scaffold00001	560224	Chr07	51220778	T	C	CC	14	TT	1	CC	4	CC	1	TT	6	TT	6	TT	12	TT	1
PvSNP1p560254	Pv09sc00001p560254	scaffold00001	560254	Chr07	51220748	C	A	CC	24	CC	2	CC	9	CC	4	CC	6	AA	12	CC	16
PvSNP1p560359	Pv09sc00001p560359	scaffold00001	560359	Chr07	51220643	A	G	AA	7	AA	2	AA	4	AA	3	AA	1	GG	3	AA	5
PvSNP1p560399	Pv09sc00001p560399	scaffold00001	560399	Chr07	51220603	T	C	TT	7	TT	2	TT	4	TT	3	TT	1	CC	3	TT	4
PvSNP1p560651	Pv09sc00001p560651	scaffold00001	560651	Chr07	51220351	A	T	AA	8	AA	2	AA	2	AA	3	AA	1	TT	2	AA	4
PvSNP1p560922	Pv09sc00001p560922	scaffold00001	560922	Chr07	51220080	G	C	GG	4	CC	1	GG	3	GG	1			CC	2	CC	1	CC	6
PvSNP1p560931	Pv09sc00001p560931	scaffold00001	560931	Chr07	51220071	A	G	AA	4	AA	3	AA	3	AA	1			AA	2	AA	1	GG	6
PvSNP1p561735	Pv09sc00001p561735	scaffold00001	561735	Chr07	51219267	A	T	AA	3	AA	4	AA	3					TT	2			TT	3
PvSNP1p561764	Pv09sc00001p561764	scaffold00001	561764	Chr07	51219238	A	G	AA	2	AA	4	AA	3					AA	2	AA	1	GG	3
PvSNP1p561780	Pv09sc00001p561780	scaffold00001	561780	Chr07	51219222	C	T	CC	2	CC	4	CC	3					CC	2	CC	1	TT	3
PvSNP1p562223	Pv09sc00001p562223	scaffold00001	562223	Chr07	51218779	T	C	TT	2	CC	6	TT	3							CC	1
PvSNP1p562238	Pv09sc00001p562238	scaffold00001	562238	Chr07	51218764	A	G	AA	2	GG	6	AA	3							GG	1
PvSNP1p567518	Pv09sc00001p567518	scaffold00001	567518	Chr07	51213481	A	G	GG	5	AA	2	GG	1	GG	2					AA	1
PvSNP1p584092	Pv09sc00001p584092	scaffold00001	584092	Chr07	51197452	G	A	AA	6					AA	2	GG	4	GG	2	AA	1	GG	3
PvSNP1p584102	Pv09sc00001p584102	scaffold00001	584102	Chr07	51197442	C	T	TT	5							CC	4	CC	2	TT	1	CC	3
PvSNP1p584124	Pv09sc00001p584124	scaffold00001	584124	Chr07	51197420	C	A	AA	6					AA	2	CC	5	CC	2	AA	1	CC	3
PvSNP1p584182	Pv09sc00001p584182	scaffold00001	584182	Chr07	51197362	G	A	AA	7					AA	2	GG	5	GG	2	AA	1	GG	2
PvSNP1p584196	Pv09sc00001p584196	scaffold00001	584196	Chr07	51197348	A	G	GG	7					GG	2	AA	5	GG	2	GG	1	GG	2
PvSNP1p584237	Pv09sc00001p584237	scaffold00001	584237	Chr07	51197307	A	G	GG	7					GG	2	AA	5	AA	2	GG	1	AA	1
PvSNP1p584328	Pv09sc00001p584328	scaffold00001	584328	Chr07	51197216	C	T	TT	11			TT	2	TT	5	CC	6	CC	1			CC	1
PvSNP1p584339	Pv09sc00001p584339	scaffold00001	584339	Chr07	51197205	C	T	TT	12	TT	1	TT	2	TT	5	CC	5	TT	1	TT	1	TT	1
PvSNP1p584365	Pv09sc00001p584365	scaffold00001	584365	Chr07	51197179	G	A	GG	11	GG	1	GG	2	GG	4	GG	5	AA	1	GG	1	AA	1
PvSNP1p612448	Pv09sc00001p612448	scaffold00001	612448	Chr07	51170489	G	A	AA	4	AA	3	AA	3	AA	1			GG	1	AA	12
PvSNP1p612463	Pv09sc00001p612463	scaffold00001	612463	Chr07	51170474	C	T	TT	4	TT	3	TT	3	TT	1			CC	1	TT	8
PvSNP1p612487	Pv09sc00001p612487	scaffold00001	612487	Chr07	51170450	G	T	TT	3	TT	2	TT	2			GG	2	GG	2	TT	3	GG	1
PvSNP1p612734	Pv09sc00001p612734	scaffold00001	612734	Chr07	51170203	T	C	CC	2	CC	2	CC	1	CC	1	TT	2	CC	2			CC	1
PvSNP1p612786	Pv09sc00001p612786	scaffold00001	612786	Chr07	51170151	A	G	AG	3	AA	1	AA	1	AA	1	AG	4			AG	2
PvSNP1p613412	Pv09sc00001p613412	scaffold00001	613412	Chr07	51169525	A	G	GG	6			GG	1	GG	3	AA	4			GG	2	GG	2
PvSNP1p613520	Pv09sc00001p613520	scaffold00001	613520	Chr07	51169417	C	T	TT	9	CC	1	TT	1	TT	2	CC	3			CC	2	CC	2
PvSNP1p613619	Pv09sc00001p613619	scaffold00001	613619	Chr07	51169317	T	C	CC	14	TT	4	CC	4	CC	6	TT	3	TT	1	TT	15
PvSNP1p613767	Pv09sc00001p613767	scaffold00001	613767	Chr07	51169153	T	C	TT	15	CC	5	TT	5	TT	9	TT	2	TT	3	CC	13	TT	2
PvSNP1p613788	Pv09sc00001p613788	scaffold00001	613788	Chr07	51169148	G	A	AA	17	AA	5	AA	8	AA	13	GG	2	AA	4	AA	13	AA	2
PvSNP1p613981	Pv09sc00001p613981	scaffold00001	613981	Chr07	51168955	T	C	CC	35	TT	6	CC	9	CC	21	TT	5	TT	13	TT	14	TT	5
PvSNP1p614002	Pv09sc00001p614002	scaffold00001	614002	Chr07	51168934	A	C	AA	36	CC	5	AA	10	AA	23	AA	6	AA	14	CC	7	AA	5
PvSNP1p614411	Pv09sc00001p614411	scaffold00001	614411	Chr07	51168525	T	C	CC	52	TT	217	CC	15	CC	33	TT	14	TT	18	TT	201	TT	8
PvSNP1p614412	Pv09sc00001p614412	scaffold00001	614412	Chr07	51168524	A	T	TT	52	TT	217	TT	15	TT	33	AA	14	TT	18	TT	201	TT	8
PvSNP1p614449	Pv09sc00001p614449	scaffold00001	614449	Chr07	51168487	T	G	GG	53	TT	218	GG	16	GG	37	TT	14	TT	19	TT	200	TT	9
PvSNP1p614470	Pv09sc00001p614470	scaffold00001	614470	Chr07	51168466	C	T	TT	52	TT	216	TT	15	TT	37	CC	14	TT	19	TT	199	TT	8
PvSNP1p614578	Pv09sc00001p614578	scaffold00001	614578	Chr07	51168358	A	G	AA	91	AA	214	AA	18	AA	39	AA	22	AA	23	AA	179	GG	11
PvSNP1p614587	Pv09sc00001p614587	scaffold00001	614587	Chr07	51168349	A	T	AA	96	AA	215	AA	19	AA	41	AA	24	AA	25	AA	185	TT	5
PvSNP1p614688	Pv09sc00001p614688	scaffold00001	614688	Chr07	51168263	C	T	CC	54	CC	83	CC	8	CC	23	CC	18	TT	15	CC	68	TT	10
PvSNP1p614701	Pv09sc00001p614701	scaffold00001	614701	Chr07	51168235	A	G	GG	32	AA	54	GG	1	GG	13	AA	10			AA	45
PvSNP1p614719	Pv09sc00001p614719	scaffold00001	614719	Chr07	51168217	G	C	CC	11	GG	8			CC	2	GG	3			GG	14
PvSNP1p614736	Pv09sc00001p614736	scaffold00001	614736	Chr07	51168200	T	A	AA	8	AA	1					TT	3			AA	7
PvSNP1p691390	Pv09sc00001p691390	scaffold00001	691390	Chr07	51094499	T	C	CC	2	CC	4	CC	2	CC	6	TT	2	CC	3	CC	3	CC	2
PvSNP1p691391	Pv09sc00001p691391	scaffold00001	691391	Chr07	51094499	T	C	TT	2	TT	4	TT	2	TT	6	TT	2	CC	3	TT	3	CC	3
PvSNP1p692177	Pv09sc00001p692177	scaffold00001	692177	Chr07	51093639	T	C	CC	2	CC	4	CC	2	TT	7	TT	2	CC	3	CC	4	CC	5
PvSNP1p692197	Pv09sc00001p692197	scaffold00001	692197	Chr07	51093619	C	T	TT	2	TT	4	TT	2	CC	7	CC	2	CC	3	TT	3	CC	5
PvSNP1p692564	Pv09sc00001p692564	scaffold00001	692564	Chr07	51093252	A	G	AA	1	AA	4	AA	2	AA	7	AA	2	AA	3	AA	3	GG	4
PvSNP1p692572	Pv09sc00001p692572	scaffold00001	692572	Chr07	51093244	G	A	GG	1	GG	4	GG	2	GG	7	GG	2	AA	3	GG	3	AA	4
PvSNP1p693171	Pv09sc00001p693171	scaffold00001	693171	Chr07	51092645	A	G	GG	1			GG	2	AA	1	AA	1			GG	4
PvSNP1p694596	Pv09sc00001p694596	scaffold00001	694596	Chr07	51091220	G	A	AA	2			AA	2	AA	1	GG	2	AA	1	AA	4
PvSNP1p694899	Pv09sc00001p694899	scaffold00001	694899	Chr07	51090918	T	A	TT	3	TT	2			TT	3			AA	7	TT	3
PvSNP1p706736	Pv09sc00001p706736	scaffold00001	706736	Chr07	51079571	C	T	TT	65	TT	22	TT	40	CC	55	CC	25	CC	48	TT	76	CC	35
PvSNP1p706766	Pv09sc00001p706766	scaffold00001	706766	Chr07	51079541	A	G	AA	71	GG	26	AA	42	AA	57	AA	23	AA	48	AA	85	AA	32
PvSNP1p706860	Pv09sc00001p706860	scaffold00001	706860	Chr07	51079447	A	G	AA	71	AA	26	AA	42	AA	56	AA	23	GG	47	AA	85	GG	32
PvSNP1p706943	Pv09sc00001p706943	scaffold00001	706943	Chr07	51079364	T	C	TT	65	TT	9	TT	37	TT	48	TT	13	CC	38	TT	39	CC	24
PvSNP1p707087	Pv09sc00001p707087	scaffold00001	707087	Chr07	51079220	C	T	CC	71	CC	15	CC	38	CC	54	TT	20	CC	40	CC	49	CC	25
PvSNP1p707103	Pv09sc00001p707103	scaffold00001	707103	Chr07	51079204	C	T	TT	68	TT	9	TT	35	TT	54	CC	21	TT	40	TT	42	TT	24
PvSNP1p707136	Pv09sc00001p707136	scaffold00001	707136	Chr07	51079171	T	C	TT	70	TT	14	TT	40	CC	55	TT	22	TT	42	TT	48	TT	25
PvSNP1p707302	Pv09sc00001p707302	scaffold00001	707302	Chr07	51079005	C	T	CC	57	CC	8	CC	35	CC	52	CC	20	TT	13	CC	13	TT	10
PvSNP1p707303	Pv09sc00001p707303	scaffold00001	707303	Chr07	51079004	G	C	GG	57	GG	8	GG	35	GG	52	GG	20	CC	13	GG	14	CC	10
PvSNP1p707375	Pv09sc00001p707375	scaffold00001	707375	Chr07	51078932	T	A	TT	50	TT	10	TT	18	TT	51	TT	16	AA	9	TT	9	TA	3
PvSNP1p707433	Pv09sc00001p707433	scaffold00001	707433	Chr07	51078874	T	C	TT	24	TT	12	TT	7	TT	21	TT	13	CC	11	TT	9	TT	3
PvSNP1p707516	Pv09sc00001p707516	scaffold00001	707516	Chr07	51078791	G	A	GG	16	GG	3	GG	3	AA	6	GG	4	AA	7	GG	6	AA	4
PvSNP1p707566	Pv09sc00001p707566	scaffold00001	707566	Chr07	51078741	T	C	TT	11	TT	2	TT	3	TT	6	TT	2	TT	1	TT	6	CC	5
PvSNP1p707580	Pv09sc00001p707580	scaffold00001	707580	Chr07	51078727	G	A	GG	10	GG	2	GG	3	GG	5	GG	2			GG	5	AA	5
PvSNP1p709404	Pv09sc00001p709404	scaffold00001	709404	Chr07	51076903	G	T	GG	7	GG	6	GG	13	GG	2	TT	4	GG	4	GG	4	GG	1
PvSNP1p709466	Pv09sc00001p709466	scaffold00001	709466	Chr07	51076841	T	C	TT	9	TT	8	TT	14	CC	2	TT	15	TT	5	TT	4	TT	1
PvSNP1p709491	Pv09sc00001p709491	scaffold00001	709491	Chr07	51076816	T	A	TT	9	AA	7	TT	16	TT	2	TT	15	AA	4	TT	4
PvSNP1p709494	Pv09sc00001p709494	scaffold00001	709494	Chr07	51076813	G	A	AA	9	AA	1	AA	16	GG	2	GG	15	AA	4	AA	4
PvSNP1p709495	Pv09sc00001p709495	scaffold00001	709495	Chr07	51076812	G	C	GG	9	CC	1	GG	16	GG	2	GG	15	CC	4	GG	4
PvSNP1p709496	Pv09sc00001p709496	scaffold00001	709496	Chr07	51076811	T	A	TT	9	TT	7	TT	16	TT	2	TT	15	AA	4	TT	4
PvSNP1p709530	Pv09sc00001p709530	scaffold00001	709530	Chr07	51076757	G	A	GG	9	GG	8	GG	16	GG	2	GG	18	AA	6	GG	4	AA	1
PvSNP1p709548	Pv09sc00001p709548	scaffold00001	709548	Chr07	51076759	C	T	CC	9	TT	7	CC	16	CC	3	CC	18	CC	6	CC	4	CC	1
PvSNP1p709557	Pv09sc00001p709557	scaffold00001	709557	Chr07	51076750	T	G	TT	9	TT	8	TT	16	TT	3	TT	18	GG	6	TT	4	TT	1
PvSNP1p709559	Pv09sc00001p709559	scaffold00001	709559	Chr07	51076748	T	C	CC	9	CC	8	CC	16	CC	3	TT	18	CC	6	CC	4	CC	1
PvSNP1p709590	Pv09sc00001p709590	scaffold00001	709590	Chr07	51076717	G	C	CC	9	GG	7	CC	16	GG	3	GG	19	GG	7	CC	4	CC	1
PvSNP1p709595	Pv09sc00001p709595	scaffold00001	709595	Chr07	51076712	C	T	TT	9	TT	7	TT	16	TT	3	CC	19	TT	7	TT	4	TT	1
PvSNP1p709598	Pv09sc00001p709598	scaffold00001	709598	Chr07	51076709	C	T	CC	9	CC	7	CC	16	TT	3	CC	19	CC	7	CC	4	CC	1
PvSNP1p709627	Pv09sc00001p709627	scaffold00001	709627	Chr07	51076680	A	G	AA	1			AA	3	AA	2	AA	8	GG	4	AA	1
PvSNP1p717556	Pv09sc00001p717556	scaffold00001	717556	Chr07	51068746	G	A	GG	3	GG	2			GG	3	GG	1	AA	11	GG	2	AA	1
PvSNP1p717579	Pv09sc00001p717579	scaffold00001	717579	Chr07	51068723	G	A	GG	3	AA	2			GG	3	GG	1	AA	11	GG	2	AA	1
PvSNP1p717941	Pv09sc00001p717941	scaffold00001	717941	Chr07	51068361	T	C	TT	2	TT	1			TT	3	TT	1	CC	8	TT	1
PvSNP1p717943	Pv09sc00001p717943	scaffold00001	717943	Chr07	51068359	T	C	TT	2	TT	1			TT	3	TT	1	CC	9	TT	1
PvSNP1p717965	Pv09sc00001p717965	scaffold00001	717965	Chr07	51068337	A	G	AA	2	AA	1			AA	3	AA	1	GG	10	AA	1	GG	2
PvSNP1p718435	Pv09sc00001p718435	scaffold00001	718435	Chr07	51067867	G	C	GG	2	GG	1			GG	3	GG	1	CC	11	GG	1	CC	3
PvSNP1p718523	Pv09sc00001p718523	scaffold00001	718523	Chr07	51067779	C	A	CC	1					CC	3	CC	1	AA	7			AA	3
PvSNP1p718556	Pv09sc00001p718556	scaffold00001	718556	Chr07	51067746	T	A							TT	3	TT	1	TA	6			AA	2
PvSNP1p718557	Pv09sc00001p718557	scaffold00001	718557	Chr07	51067745	G	C							GG	3	GG	1	GC	6			CC	2
PvSNP1p718560	Pv09sc00001p718560	scaffold00001	718560	Chr07	51067742	G	T							GG	3	GG	1	TT	6			TT	2
PvSNP1p718561	Pv09sc00001p718561	scaffold00001	718561	Chr07	51067741	C	A							CC	3	CC	1	AA	6			AA	2
PvSNP1p718565	Pv09sc00001p718565	scaffold00001	718565	Chr07	51067737	G	A							GG	3	GG	1	AA	6			AA	3
PvSNP1p741004	Pv09sc00001p741004	scaffold00001	741004	Chr07	51045713	A	C	AA	9	AA	3	AA	4	AA	8	AA	1	AA	7	AA	5	CC	9
PvSNP1p741134	Pv09sc00001p741134	scaffold00001	741134	Chr07	51045583	A	G	GG	11	AA	3	GG	2	AA	8	AA	1	GG	7	GG	4	GG	12
PvSNP1p741162	Pv09sc00001p741162	scaffold00001	741162	Chr07	51045555	T	G	GG	11	TT	3	GG	2	TT	8	TT	1	GG	7	GG	4	GG	10
PvSNP1p741201	Pv09sc00001p741201	scaffold00001	741201	Chr07	51045516	C	T	CC	11	CC	3	CC	2	CC	8	CC	1	CC	7	CC	4	CT	11
PvSNP1p741241	Pv09sc00001p741241	scaffold00001	741241	Chr07	51045476	G	T	GG	11			GG	4	GG	9	GG	3	TT	5	GG	4	GG	12
PvSNP1p741248	Pv09sc00001p741248	scaffold00001	741248	Chr07	51045469	A	C	CC	11			CC	4	AA	9	AA	3	AA	7	CC	3	AA	12
PvSNP1p741249	Pv09sc00001p741249	scaffold00001	741249	Chr07	51045468	A	T	AA	11			AA	4	TT	9	AA	3	AA	7	AA	3	AA	12
PvSNP1p741254	Pv09sc00001p741254	scaffold00001	741254	Chr07	51045463	G	A	GG	11			GG	4	GG	9	GG	3	AA	7	GG	3	GG	12
PvSNP1p741312	Pv09sc00001p741312	scaffold00001	741312	Chr07	51045405	A	G	AA	10			AA	4	AA	8	AA	3	GG	4	AA	1	GG	12
PvSNP1p741340	Pv09sc00001p741340	scaffold00001	741340	Chr07	51045377	G	A	GG	11			GG	4	GG	9	GG	3	GG	3	GG	1	GA	8
PvSNP1p747610	Pv09sc00001p747610	scaffold00001	747610	Chr07	51039102	G	T	GG	1			GG	2	GG	2	GG	1	TT	2	GG	3
PvSNP1p761395	Pv09sc00001p761395	scaffold00001	761395	Chr07	51025313	G	C					GG	2	GG	1	GG	4	CC	3
PvSNP1p761448	Pv09sc00001p761448	scaffold00001	761448	Chr07	51025260	C	G	CC	1			CC	2	CC	1	CC	4	GG	5	CC	1
PvSNP1p761463	Pv09sc00001p761463	scaffold00001	761463	Chr07	51025245	C	G	CC	1			CC	2	CC	1	CC	4	GG	8	CC	2
PvSNP1p761465	Pv09sc00001p761465	scaffold00001	761465	Chr07	51025243	A	G	AA	1			AA	2			AA	2	GG	8	AA	1
PvSNP1p761517	Pv09sc00001p761517	scaffold00001	761517	Chr07	51025191	T	C	TT	1			TT	2	TT	1	TT	6	CC	10	TT	2
PvSNP1p761669	Pv09sc00001p761669	scaffold00001	761669	Chr07	51025039	G	A	GG	3			GG	2	GG	1	GG	7	AA	12	GG	3	AA	1
PvSNP1p762041	Pv09sc00001p762041	scaffold00001	762041	Chr07	51024667	A	T	AA	3							AA	1	TT	10	AA	1	TT	5
PvSNP1p762047	Pv09sc00001p762047	scaffold00001	762047	Chr07	51024661	T	C	TT	3							TT	1	CC	10	TT	1	CC	5
PvSNP1p762056	Pv09sc00001p762056	scaffold00001	762056	Chr07	51024652	C	T	CC	3							CC	1	TT	10	CC	1	TT	5
PvSNP1p762059	Pv09sc00001p762059	scaffold00001	762059	Chr07	51024649	T	G	TT	3							TT	1	TT	11	TT	1	GG	5
PvSNP1p762065	Pv09sc00001p762065	scaffold00001	762065	Chr07	51024643	T	C	TT	3							TT	1	TT	11	TT	1	CC	5
PvSNP1p762074	Pv09sc00001p762074	scaffold00001	762074	Chr07	51024634	T	A	TT	6	TT	1	TT	1	TT	2	TT	4	AA	10	TT	1	AA	5
PvSNP1p762077	Pv09sc00001p762077	scaffold00001	762077	Chr07	51024631	G	A	AA	6	AA	1	AA	1	AA	2	GG	4	AA	11	AA	1	AA	5
PvSNP1p762080	Pv09sc00001p762080	scaffold00001	762080	Chr07	51024628	G	A	GG	6	GG	1	GG	1	GG	2	GG	4	AA	11	GG	1	AA	5
PvSNP1p762083	Pv09sc00001p762083	scaffold00001	762083	Chr07	51024625	T	C	TT	6	TT	1	TT	1	CC	2	TT	4	TT	19	TT	1	CC	5
PvSNP1p762086	Pv09sc00001p762086	scaffold00001	762086	Chr07	51024622	G	A	GG	6	GG	1	GG	1	GG	2	GG	4	AA	19	GG	1	GG	5
PvSNP1p762098	Pv09sc00001p762098	scaffold00001	762098	Chr07	51024610	A	G	AA	6	AA	1	AA	1	GG	2	AA	4	GG	20	AA	1	GG	5
PvSNP1p762131	Pv09sc00001p762131	scaffold00001	762131	Chr07	51024577	G	A	GG	6	GG	1	GG	1	GG	2	GG	4	AA	21	GG	1	AA	5
PvSNP1p762182	Pv09sc00001p762182	scaffold00001	762182	Chr07	51024526	A	G	AA	6			AA	1	AA	2	AA	3	GG	20	AA	1	GG	5
PvSNP1p762188	Pv09sc00001p762188	scaffold00001	762188	Chr07	51024549	A	G	AA	5			AA	1	AA	2	AA	3	GG	14	AA	1	GG	3
PvSNP1p762191	Pv09sc00001p762191	scaffold00001	762191	Chr07	51024549	A	G	AA	5			AA	1	AA	2	AA	3	GG	14	AA	1	GG	3
PvSNP1p762200	Pv09sc00001p762200	scaffold00001	762200	Chr07	51024549	A	G	AA	5			AA	1	AA	2	AA	3	GG	29	AA	1	GG	6
PvSNP1p762230	Pv09sc00001p762230	scaffold00001	762230	Chr07	51024549	A	T	AA	4			AA	1	AA	2	AA	3	TT	26			TT	5
PvSNP1p762278	Pv09sc00001p762278	scaffold00001	762278	Chr07		T	C	TT	35	TT	5	TT	11	TT	12	TT	31	CC	11	TT	4	CC	4
PvSNP1p762467	Pv09sc00001p762467	scaffold00001	762467	Chr07	51024241	G	T	TT	29	TT	3	TT	7	GG	11	GG	26	GG	2	TT	4
PvSNP1p762492	Pv09sc00001p762492	scaffold00001	762492	Chr07	51024216	T	G	GG	30	TT	4	GG	6	TT	11	TT	26	TT	3	GG	4	TT	1
PvSNP1p762730	Pv09sc00001p762730	scaffold00001	762730	Chr07	51023978	A	T	TT	14	TT	4			TT	7	AA	10					TT	2
PvSNP1p800609	Pv09sc00001p800609	scaffold00001	800609	Chr07	50986542	G	A	GG	11			GG	4	GG	10	GG	2	AA	11			AA	3
PvSNP1p800780	Pv09sc00001p800780	scaffold00001	800780	Chr07	50986371	T	C	TT	27	TT	2	TT	10	TT	17	TT	16	CC	33	TT	19	CC	7
PvSNP1p800804	Pv09sc00001p800804	scaffold00001	800804	Chr07	50986347	A	C	AA	27	AA	1	AA	10	AA	18	AA	15	AC	26	AA	18	AC	7
PvSNP1p800806	Pv09sc00001p800806	scaffold00001	800806	Chr07	50986345	C	T	CC	27	CC	2	CC	11	CC	18	CC	16	TT	10	CC	20	TT	4
PvSNP1p800827	Pv09sc00001p800827	scaffold00001	800827	Chr07	50986324	A	T	AA	23	AA	3	AA	13	AA	16	AA	11	TT	17	AA	19	TT	2
PvSNP1p800849	Pv09sc00001p800849	scaffold00001	800849	Chr07	50986302	C	T	CC	24	CC	3	CC	13	CC	16	CC	12	TT	18	CC	19	TT	4
PvSNP1p800876	Pv09sc00001p800876	scaffold00001	800876	Chr07	50986275	C	T	CC	24	CC	3	CC	13	CC	17	CC	12	TT	17	CC	20	TT	4
PvSNP1p806965	Pv09sc00001p806965	scaffold00001	806965	Chr07	50980186	A	G	AA	2	AA	1	AA	4	AA	8	AA	3	GG	1			GG	2
PvSNP1p806968	Pv09sc00001p806968	scaffold00001	806968	Chr07	50980183	T	C	TT	2	TT	1	TT	4	TT	7	TT	3	CC	1			TC	3
PvSNP1p808053	Pv09sc00001p808053	scaffold00001	808053	Chr07	50979098	T	C	TT	4	TT	6	TT	10	CC	7	TT	5	TT	13	TT	3	TT	3
PvSNP1p810954	Pv09sc00001p810954	scaffold00001	810954	Chr07	50976652	T	C	TT	5	TT	16	TT	13	TT	9	TT	10	CC	20	TT	12	CC	6
PvSNP1p810956	Pv09sc00001p810956	scaffold00001	810956	Chr07	50976650	G	A	GG	5	GG	16	GG	13	GG	9	GG	10	AA	19	GG	12	AA	6
PvSNP1p810993	Pv09sc00001p810993	scaffold00001	810993	Chr07	50976613	C	A	CC	4	CC	16	CC	13	CC	9	CC	9	AA	20	CC	12	AA	8
PvSNP1p833383	Pv09sc00001p833383	scaffold00001	833383	Chr07	50954219	A	T			TT	3			TT	1	AA	2	AA	1	TT	15
PvSNP1p833416	Pv09sc00001p833416	scaffold00001	833416	Chr07	50954222	C	G			CC	3					CC	2	GG	2	CC	15
PvSNP1p841840	Pv09sc00001p841840	scaffold00001	841840	Chr07	50945761	G	C	GG	4					GG	2			CC	2	GG	1	CC	1
PvSNP1p841949	Pv09sc00001p841949	scaffold00001	841949	Chr07	50945652	G	A	GG	4					GG	2			AA	2	GG	3	AA	1
PvSNP1p845108	Pv09sc00001p845108	scaffold00001	845108	Chr07	50942491	T	C	TT	1					TT	1	TT	4	CC	3			CC	1
PvSNP1p845118	Pv09sc00001p845118	scaffold00001	845118	Chr07	50942481	G	A	GG	1					GG	1	GG	4	AA	3			AA	1
PvSNP1p845177	Pv09sc00001p845177	scaffold00001	845177	Chr07	50942422	C	G	CC	2					CC	2	CC	3	GG	2			CC	1
PvSNP1p845181	Pv09sc00001p845181	scaffold00001	845181	Chr07	50942418	T	C	TT	2					TT	2	TT	3	CC	2			CC	1
PvSNP1p845276	Pv09sc00001p845276	scaffold00001	845276	Chr07	50942323	C	T	CC	6					CC	5	CC	4	TT	4	CC	3	TT	2
PvSNP1p850675	Pv09sc00001p850675	scaffold00001	850675	Chr07	50936922	A	T					TT	2	TT	1	AA	1	AA	4	TT	3	AA	2
PvSNP1p855109	Pv09sc00001p855109	scaffold00001	855109	Chr07	50932488	T	C	TT	4			TT	3			TT	2	CC	2	TT	1
PvSNP1p855140	Pv09sc00001p855140	scaffold00001	855140	Chr07	50932457	T	C	TT	8	TT	2	TT	3	TT	1	TT	4	CC	2	TT	3
PvSNP1p855255	Pv09sc00001p855255	scaffold00001	855255	Chr07	50932342	A	C	AC	20			CC	5	CC	26	CC	3	AA	4	AC	4
PvSNP1p855256	Pv09sc00001p855256	scaffold00001	855256	Chr07	50932341	A	C	AC	14			AA	2	AC	9			AA	3	AA	4
PvSNP1p855275	Pv09sc00001p855275	scaffold00001	855275	Chr07	50932322	T	C	TT	69	TT	3	TT	34	TT	78	TT	25	CC	6	TT	10	CC	5
PvSNP1p855372	Pv09sc00001p855372	scaffold00001	855372	Chr07	50932225	T	G	TT	120	TT	15	TT	52	TT	104	TT	59	GG	70	TT	62	TT	32
PvSNP1p855373	Pv09sc00001p855373	scaffold00001	855373	Chr07	50932224	T	G	TT	125	TT	16	TT	52	TT	105	TT	58	GG	70	TT	62	TT	33
PvSNP1p855402	Pv09sc00001p855402	scaffold00001	855402	Chr07	50932195	C	T	CC	144	CC	33	CC	60	CC	115	CC	67	TT	91	CC	130	TT	37
PvSNP1p855438	Pv09sc00001p855438	scaffold00001	855438	Chr07	50932159	C	T	CC	142	CC	35	CC	61	CC	116	CC	67	CC	95	CC	131	TT	38
PvSNP1p855440	Pv09sc00001p855440	scaffold00001	855440	Chr07	50932157	G	A	GG	145	GG	35	GG	61	GG	116	GG	67	AA	96	GG	130	AA	38
PvSNP1p856359	Pv09sc00001p856359	scaffold00001	856359	Chr07	50931259	C	G	GG	1	CC	2	GG	3	CC	6	CC	2	CC	3	GG	2	CC	1
PvSNP1p856373	Pv09sc00001p856373	scaffold00001	856373	Chr07	50931259	A	T	AA	1	AA	2	AA	3	AA	6	AA	3	TT	3	AA	2	AA	1
PvSNP1p856408	Pv09sc00001p856408	scaffold00001	856408	Chr07	50931259	C	T	CC	1	CC	2	CC	5	CC	7	CC	4	TT	3	CC	1	CC	1
PvSNP1p856410	Pv09sc00001p856410	scaffold00001	856410	Chr07	50931259	A	G			AA	2	AA	5	AA	7	AA	4	GG	3	AA	1	GG	1
PvSNP1p856430	Pv09sc00001p856430	scaffold00001	856430	Chr07	50931259	A	G	GG	1	AA	2	GG	5	AA	7	AA	4	GG	3	GG	1	GG	1
PvSNP1p858985	Pv09sc00001p858985	scaffold00001	858985	Chr07	50928612	G	A	GG	154	GG	36	GG	63	GG	120	GG	71	AA	114	GG	161	AA	41
PvSNP1p860032	Pv09sc00001p860032	scaffold00001	860032	Chr07	50927501	C	G	A		GG	76			GG	9	CC	4	CC	4	AA	10	GG	14
PvSNP1p860071	Pv09sc00001p860071	scaffold00001	860071	Chr07	50927525	A	G	GG	56			GG	5	AA	4	AA	4	AA	9	GG	6	AA	2
PvSNP1p860164	Pv09sc00001p860164	scaffold00001	860164	Chr07	50927432	A	C	AA	12	AA	1	AA	3	AA	1	AA	4	CC	3	AA	3	AA	1
PvSNP1p860193	Pv09sc00001p860193	scaffold00001	860193	Chr07	50927416	C	A	AA	12	CC	1	AA	3	CC	1	CC	4	CC	2	AA	3	CC	1
PvSNP1p861660	Pv09sc00001p861660	scaffold00001	861660	Chr07	50925936	G	A	GG	4			GG	2	GG	2			AA	1	GG	1	AA	1
PvSNP1p861677	Pv09sc00001p861677	scaffold00001	861677	Chr07	50925919	C	G	CC	3			CC	2	CC	2			GG	1	CC	1	GG	1
PvSNP1p874016	Pv09sc00001p874016	scaffold00001	874016	Chr07	50914027	G	A	AA	1	AA	2			AA	1	GG	5			AA	1
PvSNP1p874056	Pv09sc00001p874056	scaffold00001	874056	Chr07	50914049	T	C	CC	1	CC	7			CC	1	TT	7			CC	1
PvSNP1p874094	Pv09sc00001p874094	scaffold00001	874094	Chr07		G	T	TT	1	TT	2			TT	1	GG	6			TT	1
PvSNP1p885709	Pv09sc00001p885709	scaffold00001	885709	Chr07	50902331	C	T	CC	1	CC	1	CC	2	CC	5							TT	3
PvSNP1p885740	Pv09sc00001p885740	scaffold00001	885740	Chr07	50902300	A	T	AA	1			AA	2	AA	3			AA	1	AA	1	TT	3
PvSNP1p885829	Pv09sc00001p885829	scaffold00001	885829	Chr07	50902211	G	A	GG	2	GG	1	GG	2	GG	3			AA	1	GG	3	AA	4
PvSNP1p886329	Pv09sc00001p886329	scaffold00001	886329	Chr07	50901711	A	C	AA	1	AA	1	AA	2	CC	3			CC	1	AA	5	CC	4
PvSNP1p912925	Pv09sc00001p912925	scaffold00001	912925	Chr07	50873545	C	A	CC	3			CC	5	CC	1			AA	2	CC	2
PvSNP1p912945	Pv09sc00001p912945	scaffold00001	912945	Chr07	50873525	G	A	GG	2			GG	4	GG	1	GG	1	AA	4	GG	2
PvSNP1p913221	Pv09sc00001p913221	scaffold00001	913221	Chr07	50873249	A	G	AA	4	AA	1	AA	5			AA	3	GG	4	AA	2	GG	2
PvSNP1p934047	Pv09sc00001p934047	scaffold00001	934047	Chr07	50852476	A	T	AA	3			AA	1	AA	2	AA	1	TT	3			AA	2
PvSNP1p934126	Pv09sc00001p934126	scaffold00001	934126	Chr07	50852397	A	T	TT	7	TT	1	TT	1	TT	2	AA	1	AA	8	TT	1	AA	1
PvSNP1p934170	Pv09sc00001p934170	scaffold00001	934170	Chr07	50852353	A	G	AA	5	AA	1	AA	2	AA	2			GG	8	AA	1	AA	2
PvSNP1p934259	Pv09sc00001p934259	scaffold00001	934259	Chr07	50852264	A	C	AA	3			AA	2	AA	2			CC	8	AA	1	CC	1
PvSNP1p936018	Pv09sc00001p936018	scaffold00001	936018	Chr07	50850505	T	C	TT	2			TT	2	TT	2	TT	1	CC	8	TT	1	CC	1
PvSNP1p941838	Pv09sc00001p941838	scaffold00001	941838	Chr07	50844682	C	T	CC	1	CC	5	CC	3	CC	2			TT	1	CC	4	TT	3
PvSNP1p941842	Pv09sc00001p941842	scaffold00001	941842	Chr07	50844678	C	G			CC	5	CC	2	CC	2			CC	1	CC	3	CG	3
PvSNP1p941880	Pv09sc00001p941880	scaffold00001	941880	Chr07	50844678	A	G	AA	1	AA	5	AA	3	AA	3			AA	1	AA	4	GG	3
PvSNP1p943669	Pv09sc00001p943669	scaffold00001	943669	Chr07	50842850	C	T	CC	2	CC	2	CC	5	CC	1					CC	2	TT	3
PvSNP1p943990	Pv09sc00001p943990	scaffold00001	943990	Chr07	50842529	T	A	TT	2	TT	2	TT	6	TT	1					TT	4	AA	3
PvSNP1p944121	Pv09sc00001p944121	scaffold00001	944121	Chr07	50842398	G	A	GG	3	GG	1	GG	2	GG	2			AA	4	GG	1	AA	4
PvSNP1p944290	Pv09sc00001p944290	scaffold00001	944290	Chr07	50842229	A	C	AA	2	AA	1	AA	4	AA	2			CC	1			CC	3
PvSNP1p958261	Pv09sc00001p958261	scaffold00001	958261	Chr07	50828258	T	G	TG	2	TG	10	TT	1	TT	1	GG	1	TT	2	TT	1
PvSNP1p958401	Pv09sc00001p958401	scaffold00001	958401	Chr07	50828118	G	T	GG	2	GT	10	GG	1	GG	1	GG	5	GG	2	GG	1
PvSNP1p958422	Pv09sc00001p958422	scaffold00001	958422	Chr07	50828097	A	T	TT	2	AA	10	TT	1	TT	1	AA	5	AA	2	TT	1
PvSNP1p958452	Pv09sc00001p958452	scaffold00001	958452	Chr07	50828067	C	G	CC	2	CC	10	CC	1	CC	1	CC	5	GG	2	CC	1
PvSNP1p958893	Pv09sc00001p958893	scaffold00001	958893	Chr07	50827626	C	G	GG	1	GG	8	GG	1	GG	1	CC	2			GG	1
PvSNP1p963069	Pv09sc00001p963069	scaffold00001	963069	Chr07	50823440	C	T	CC	11	CC	7	CC	4	CC	7	CC	5	TT	9	CC	11	TT	7
PvSNP1p963118	Pv09sc00001p963118	scaffold00001	963118	Chr07	50823401	C	G	GG	10	GG	8	GG	4	GG	7	CC	5	CC	9	GG	10	CC	7
PvSNP1p963151	Pv09sc00001p963151	scaffold00001	963151	Chr07	50823368	A	G	AA	10	AA	6	AA	4	AA	6	AA	4	GG	9	AA	3	GG	7
PvSNP1p963692	Pv09sc00001p963692	scaffold00001	963692	Chr07	50822827	G	A	GG	10	GG	8	GG	4	GG	10	GG	5	AA	9	GG	9	AA	7
PvSNP1p963731	Pv09sc00001p963731	scaffold00001	963731	Chr07	50822788	T	C	CC	10	CC	9	TC	5	CC	10	TT	5	TT	6	CC	7	TT	4
PvSNP1p963764	Pv09sc00001p963764	scaffold00001	963764	Chr07	50822755	C	T	CC	8	CC	9	CC	5	CC	10	CC	5	TT	9	CC	8	TT	5
PvSNP1p963772	Pv09sc00001p963772	scaffold00001	963772	Chr07	50822747	T	A	TT	8	TT	7	TT	4	TT	9	TT	5	TA	8	TT	7	AA	5
PvSNP1p963776	Pv09sc00001p963776	scaffold00001	963776	Chr07	50822743	T	C	TT	8	TT	5	TT	4	TT	9	TT	4	CC	8	TT	4	CC	5
PvSNP1p963790	Pv09sc00001p963790	scaffold00001	963790	Chr07	50822729	T	A	AA	8	AA	7	AA	5	AA	10	TT	5	AA	7	AA	7	AA	5
PvSNP1p963795	Pv09sc00001p963795	scaffold00001	963795	Chr07	50822724	C	T	TT	8	TT	7	TT	5	TT	10	CC	5	CC	7	TT	7	CC	5
PvSNP1p963823	Pv09sc00001p963823	scaffold00001	963823	Chr07	50822696	A	G	AA	10	AA	5	AA	5	AA	10	AA	5	GG	7	AA	4	GG	4
PvSNP1p963899	Pv09sc00001p963899	scaffold00001	963899	Chr07	50822687	T	C	TT	9	TT	2	TT	3	TT	9	TT	5	CC	2	TT	5	CC	1
PvSNP1p963954	Pv09sc00001p963954	scaffold00001	963954	Chr07		G	A	AA	3			GG	1	AA	2			GG	1	GA	2
PvSNP1p966559	Pv09sc00001p966559	scaffold00001	966559	Chr07	50819960	A	G	AA	5					AA	3			GG	7			GG	1
PvSNP1p966561	Pv09sc00001p966561	scaffold00001	966561	Chr07	50819958	T	C	TT	5					TT	3			CC	7			CC	1
PvSNP1p966599	Pv09sc00001p966599	scaffold00001	966599	Chr07	50819920	T	A	TT	1					TT	3			AA	6			AA	1
PvSNP1p994036	Pv09sc00001p994036	scaffold00001	994036	Chr07	50791236	A	T	AA	2	AA	1	AA	4					TT	3	AA	2
PvSNP1p994054	Pv09sc00001p994054	scaffold00001	994054	Chr07	50791290	T	C	TT	2	TT	1	TT	4					CC	3	TT	2
PvSNP1p994234	Pv09sc00001p994234	scaffold00001	994234	Chr07	50791038	G	C	GG	2			GG	4					CC	1	GG	2	CC	3
PvSNP1p1001363	Pv09sc00001p1001363	scaffold00001	1001363	Chr07	50784826	G	A	AA	4			AA	3	AA	1	GG	1	GG	1	AA	2
PvSNP1p1001387	Pv09sc00001p1001387	scaffold00001	1001387	Chr07	50784802	A	G	GG	4			GG	3	GG	1	AA	1	GG	1	GG	2
PvSNP1p1051847	Pv09sc00001p1051847	scaffold00001	1051847	Chr07	50734410	A	T	TT	3			TT	2	TT	1	AA	1					TT	1
PvSNP1p1051948	Pv09sc00001p1051948	scaffold00001	1051948	Chr07	50734136	G	C	GG	2	GG	1	GG	4	GG	3	GG	1	CC	2	GG	2
PvSNP1p1051953	Pv09sc00001p1051953	scaffold00001	1051953	Chr07	50734136	C	G	CC	2	CC	1	CC	4	CC	3	CC	1	GG	2	CC	2
PvSNP1p1052084	Pv09sc00001p1052084	scaffold00001	1052084	Chr07	50734086	A	G	AA	5	AA	2	AA	6	AA	4	AA	2	AA	4	AA	13	GG	5
PvSNP1p1052092	Pv09sc00001p1052092	scaffold00001	1052092	Chr07	50734078	G	T	GG	5	GG	2	GG	6	GG	4	GG	2	GG	4	GG	13	TT	5
PvSNP1p1052112	Pv09sc00001p1052112	scaffold00001	1052112	Chr07	50734058	C	T	CC	5	CC	2	CC	6	CC	4	CC	2	TT	2	CC	13	TT	4
PvSNP1p1052138	Pv09sc00001p1052138	scaffold00001	1052138	Chr07	50734032	T	C	TT	5	TT	2	TT	6	TT	4	TT	2	CC	4	TT	13	CC	5
PvSNP1p1052147	Pv09sc00001p1052147	scaffold00001	1052147	Chr07	50734023	T	C	TT	6	TT	2	TT	6	TT	4	TT	2	CC	4	TT	13	CC	5
PvSNP1p1052152	Pv09sc00001p1052152	scaffold00001	1052152	Chr07	50734018	T	A	TA	6	AA	2	AA	6	AA	4	TT	2	TT	4	AA	13	TT	5
PvSNP1p1052186	Pv09sc00001p1052186	scaffold00001	1052186	Chr07	50733984	G	A	GG	6	GG	2	GG	6	GG	4	GG	2	AA	4	GG	13	AA	5
PvSNP1p1052594	Pv09sc00001p1052594	scaffold00001	1052594	Chr07	50733576	G	A	GG	3	GG	1	GG	1			GG	1			GG	1	AA	3
PvSNP1p1052618	Pv09sc00001p1052618	scaffold00001	1052618	Chr07	50733552	T	A	AA	3	AA	1	AA	1			TT	1			AA	1	TT	3
PvSNP1p1052687	Pv09sc00001p1052687	scaffold00001	1052687	Chr07	50733483	C	G	GG	3	GG	1	GG	1			CC	1			GG	1	CC	3
PvSNP1p1052693	Pv09sc00001p1052693	scaffold00001	1052693	Chr07	50733477	G	T	GG	3	GG	1	GG	2			GG	1			GG	1	TT	3
PvSNP1p1052700	Pv09sc00001p1052700	scaffold00001	1052700	Chr07	50733470	T	C	TT	3	TT	1	TT	2			TT	1			TT	1	CC	3
PvSNP1p1055065	Pv09sc00001p1055065	scaffold00001	1055065	Chr07	50731105	T	A			TT	4	TT	4							TT	1	AA	4
PvSNP1p1055076	Pv09sc00001p1055076	scaffold00001	1055076	Chr07	50731094	G	T			GG	4	GG	5							GG	1	TT	3
PvSNP1p1055159	Pv09sc00001p1055159	scaffold00001	1055159	Chr07		C	G			CC	4	CC	6							CC	1	GG	4
PvSNP1p1055188	Pv09sc00001p1055188	scaffold00001	1055188	Chr07		T	C			TT	4	TT	5							TT	1	CC	4
PvSNP1p1055208	Pv09sc00001p1055208	scaffold00001	1055208	Chr07	50730913	G	A	GG	1	GG	5	GG	5							GG	1	AA	4
PvSNP1p1055301	Pv09sc00001p1055301	scaffold00001	1055301	Chr07		C	G	CC	2	CC	6	CC	6							CC	1	GG	5
PvSNP1p1055323	Pv09sc00001p1055323	scaffold00001	1055323	Chr07	50730761	G	A	GG	2	GG	6	GG	7							GG	1	AA	6
PvSNP1p1075745	Pv09sc00001p1075745	scaffold00001	1075745	Chr07		G	T	TT	3	TT	1			GG	2	GG	3					GG	1
PvSNP1p1075805	Pv09sc00001p1075805	scaffold00001	1075805	Chr07	50710548	A	T	TT	8	TT	1			AA	2	AA	4					AA	1
PvSNP1p1076101	Pv09sc00001p1076101	scaffold00001	1076101	Chr07	50710320	T	C	CC	15	CC	2	CC	1	TT	1	TT	5
PvSNP1p1076258	Pv09sc00001p1076258	scaffold00001	1076258	Chr07	50710147	A	G	AA	14	AA	7	AA	2	AA	7	AA	9	GG	3	AA	3	GG	3
PvSNP1p1076308	Pv09sc00001p1076308	scaffold00001	1076308	Chr07	50710097	G	A	GA	15	AA	7	AA	2	GG	7	GG	9	GG	3	AA	3	GG	3
PvSNP1p1076337	Pv09sc00001p1076337	scaffold00001	1076337	Chr07	50710068	A	G	AG	15	GG	7	AG	2	AA	6	AA	9	GG	3	GG	3	GG	2
PvSNP1p1076395	Pv09sc00001p1076395	scaffold00001	1076395	Chr07	50710010	A	G	GG	1					AA	6	AA	8	GG	3			GG	2
PvSNP1p1076463	Pv09sc00001p1076463	scaffold00001	1076463	Chr07		C	T	CC	9	CC	4	CC	2	CC	6	CC	7	TT	4	CC	3	TT	2
PvSNP1p1076468	Pv09sc00001p1076468	scaffold00001	1076468	Chr07		A	G	AA	9	AA	4	AA	2	AA	6	AA	6	GG	4	AA	3	GG	2
PvSNP1p1076575	Pv09sc00001p1076575	scaffold00001	1076575	Chr07	50709830	C	G	CC	8	CC	3			CC	6	CC	5	GG	4	CC	3	GG	2
PvSNP1p1076584	Pv09sc00001p1076584	scaffold00001	1076584	Chr07	50709821	G	A	GG	8	GG	3			GG	6	GG	5	AA	4	GG	3	AA	2
PvSNP1p1076643	Pv09sc00001p1076643	scaffold00001	1076643	Chr07	50709762	A	T	AA	3	AA	2			AT	3	AA	1	AA	4
PvSNP1p1081739	Pv09sc00001p1081739	scaffold00001	1081739	Chr07	50704665	A	T	AA	8	AA	8	AA	4	AA	7	AA	7	TT	3	AA	1	TT	7
PvSNP1p1081831	Pv09sc00001p1081831	scaffold00001	1081831	Chr07	50704573	G	T	GT	11	GG	13	GG	9	GG	10	GG	11	TT	4	GG	2	TT	12
PvSNP1p1081877	Pv09sc00001p1081877	scaffold00001	1081877	Chr07	50704527	T	A	TA	13	AA	14	AA	9	TT	11	TT	11	TT	5	AA	2	TT	12
PvSNP1p1081888	Pv09sc00001p1081888	scaffold00001	1081888	Chr07	50704516	G	C	CC	12	CC	14	CC	9	GG	11	GG	11	GG	4	CC	2	GG	12
PvSNP1p1081907	Pv09sc00001p1081907	scaffold00001	1081907	Chr07	50704497	A	G	GG	11	GG	12	GG	9	AA	11	AA	11	GG	5	GG	2	GG	11
PvSNP1p1081989	Pv09sc00001p1081989	scaffold00001	1081989	Chr07	50704415	G	A	GG	15	GG	9	GG	8	GG	10	GG	9	AA	4	GG	2	AA	10
PvSNP1p1082049	Pv09sc00001p1082049	scaffold00001	1082049	Chr07	50704355	T	C	TC	15	TT	9	TT	8	TT	10	TT	9	TT	4	TT	2	TT	12
PvSNP1p1082128	Pv09sc00001p1082128	scaffold00001	1082128	Chr07	50704276	T	G	TG	2	TT	2	TT	4	TT	3	TT	4	GG	1	TT	1	GG	2
PvSNP1p1082233	Pv09sc00001p1082233	scaffold00001	1082233	Chr07	50704171	T	C	TT	2			TT	4	TT	3	TT	3	CC	1	TT	1	CC	2
PvSNP1p1088750	Pv09sc00001p1088750	scaffold00001	1088750	Chr07	50697616	A	C	AA	24	AA	8	AA	17	AA	23	AA	37	CC	3	AA	2	CC	3
PvSNP1p1088764	Pv09sc00001p1088764	scaffold00001	1088764	Chr07	50697641	A	T	AA	33	AA	9	AA	22	AA	26	AA	43	TT	4	AA	4	TT	7
PvSNP1p1088778	Pv09sc00001p1088778	scaffold00001	1088778	Chr07	50697627	A	T	AA	34	AA	9	AA	23	AA	28	AA	43	TT	4	AA	6	TT	7
PvSNP1p1088843	Pv09sc00001p1088843	scaffold00001	1088843	Chr07	50697562	G	A	GG	41	GG	7	GG	30	GG	28	GG	55	AA	4	GG	8	AA	7
PvSNP1p1088855	Pv09sc00001p1088855	scaffold00001	1088855	Chr07	50697550	C	T	CC	41	CC	7	CC	30	CC	28	CC	56	TT	4	CC	8	TT	8
PvSNP1p1088949	Pv09sc00001p1088949	scaffold00001	1088949	Chr07	50697456	C	T	CC	44	CC	8	CC	31	CC	27	CC	59	TT	4	CC	7	TT	8
PvSNP1p1088954	Pv09sc00001p1088954	scaffold00001	1088954	Chr07	50697451	C	T	CC	44	CC	8	CC	31	CC	28	CC	60	TT	4	CC	7	TT	6
PvSNP1p1088996	Pv09sc00001p1088996	scaffold00001	1088996	Chr07	50697409	T	G	TT	45	TT	8	TT	31	TT	28	TT	60	GG	4	TT	7	GG	8
PvSNP1p1089021	Pv09sc00001p1089021	scaffold00001	1089021	Chr07	50697384	T	C	TT	46	TT	8	TT	31	TT	28	TT	61	CC	4	TT	7	CC	8
PvSNP1p1089080	Pv09sc00001p1089080	scaffold00001	1089080	Chr07	50697325	G	C	GG	48	GG	8	GG	30	GG	28	GG	60	CC	4	GG	7	CC	7
PvSNP1p1089083	Pv09sc00001p1089083	scaffold00001	1089083	Chr07	50697322	C	T	CC	49	CC	8	CC	30	CC	29	CC	60	TT	4	CC	7	TT	7
PvSNP1p1089158	Pv09sc00001p1089158	scaffold00001	1089158	Chr07	50697247	C	G	CC	39			CC	8	CC	12	CC	29			GG	3
PvSNP1p1092599	Pv09sc00001p1092599	scaffold00001	1092599	Chr07	50693805	T	C	TT	6	TT	6	TT	4	TT	43	TT	13	CC	9	TT	2	CC	6
PvSNP1p1092604	Pv09sc00001p1092604	scaffold00001	1092604	Chr07	50693800	T	C	TT	8	TT	6	TT	4	TT	42	TT	14	CC	8	TT	2	CC	6
PvSNP1p1092643	Pv09sc00001p1092643	scaffold00001	1092643	Chr07	50693761	G	A	GG	12	GG	4	GG	2	GG	44	GG	17	AA	5	GG	2	AA	5
PvSNP1p1092715	Pv09sc00001p1092715	scaffold00001	1092715	Chr07	50693689	T	C	TT	13	TT	2	TT	12	TT	47	TT	17	CC	5	TT	3	CC	4
PvSNP1p1092771	Pv09sc00001p1092771	scaffold00001	1092771	Chr07	50693633	G	A	GG	24	GG	7	GG	27	GG	58	GG	19	AA	6	GG	4	AA	18
PvSNP1p1092782	Pv09sc00001p1092782	scaffold00001	1092782	Chr07	50693622	G	C	GG	23	GG	7	GG	25	GG	60	GG	19	CC	6	GG	4	CC	15
PvSNP1p1092797	Pv09sc00001p1092797	scaffold00001	1092797	Chr07	50693607	C	T	CC	21	CC	7	CC	25	CC	61	CC	18	TT	4	CC	4	TT	18
PvSNP1p1092800	Pv09sc00001p1092800	scaffold00001	1092800	Chr07	50693604	T	A	TA	7	AA	3	AA	15	TT	60	TT	16	TT	4	AA	1	TT	17
PvSNP1p1092802	Pv09sc00001p1092802	scaffold00001	1092802	Chr07	50693602	A	C	AC	7	CC	3	CC	14	AA	61	AA	17	AA	4	CC	1	AA	18
PvSNP1p1092816	Pv09sc00001p1092816	scaffold00001	1092816	Chr07	50693588	A	C	CC	6			CC	11	AC	5							AA	2
PvSNP1p1092853	Pv09sc00001p1092853	scaffold00001	1092853	Chr07	50693551	A	G	AA	26	AA	31	AA	63	AA	79	AA	21	GG	5	AA	6	GG	28
PvSNP1p1092963	Pv09sc00001p1092963	scaffold00001	1092963	Chr07	50693441	G	A	GG	49	GG	77	GG	89	GG	16	GG	1	AA	19	GG	25	AA	44
PvSNP1p1092964	Pv09sc00001p1092964	scaffold00001	1092964	Chr07	50693440	C	A	AA	49	AA	75	AA	85	CC	16	CC	1	AA	19	AA	25	AA	44
PvSNP1p1092971	Pv09sc00001p1092971	scaffold00001	1092971	Chr07	50693433	C	T	CC	55	CC	82	CC	104	CC	16	CC	1	TT	14	CC	37	TT	29
PvSNP1p1092973	Pv09sc00001p1092973	scaffold00001	1092973	Chr07	50693431	G	C	CC	55	CC	81	CC	104	GG	16	GG	1	CC	14	CC	37	CC	29
PvSNP1p1093082	Pv09sc00001p1093082	scaffold00001	1093082	Chr07	50693322	G	T	GG	57	GG	84	GG	110	GG	18	GG	1	TT	29	GG	52	TT	81
PvSNP1p1093272	Pv09sc00001p1093272	scaffold00001	1093272	Chr07	50693132	T	C	TT	24			TT	1	TT	3	TT	4					CC	18
PvSNP1p1093288	Pv09sc00001p1093288	scaffold00001	1093288	Chr07	50693116	C	T	CC	24			CC	1	CC	3	CC	4					TT	18
PvSNP1p1093302	Pv09sc00001p1093302	scaffold00001	1093302	Chr07	50693102	G	T	GG	24			GG	1	GG	3	GG	4					TT	18
PvSNP1p1093346	Pv09sc00001p1093346	scaffold00001	1093346	Chr07	50693058	C	T	CC	25			CC	2	CC	3	CC	4					TT	18
PvSNP1p1093394	Pv09sc00001p1093394	scaffold00001	1093394	Chr07	50693010	G	A	GA	26			AA	3	GG	3	GG	6					GG	18
PvSNP1p1093498	Pv09sc00001p1093498	scaffold00001	1093498	Chr07	50692906	T	G	TT	9	TT	1	TT	5	TT	1	TT	1			TT	2	GG	10
PvSNP1p1093505	Pv09sc00001p1093505	scaffold00001	1093505	Chr07	50692899	A	G	AA	9	AA	1	AA	5	AA	1	AA	1			AA	3	GG	8
PvSNP1p1093541	Pv09sc00001p1093541	scaffold00001	1093541	Chr07	50692863	G	T	GG	9	GG	1	GG	5	GG	1	GG	1			GG	3	TT	10
PvSNP1p1093585	Pv09sc00001p1093585	scaffold00001	1093585	Chr07	50692819	C	T	CC	8	CC	1	CC	5	CC	1	CC	1			TT	2	CC	10
PvSNP1p1093619	Pv09sc00001p1093619	scaffold00001	1093619	Chr07	50692785	G	A	GG	9	GG	1	GG	5	GG	1	GG	1			GG	2	AA	10
PvSNP1p1093644	Pv09sc00001p1093644	scaffold00001	1093644	Chr07	50692760	G	A	GG	9	GG	1	GG	5	GG	1	GG	1			GG	2	AA	10
PvSNP1p1093717	Pv09sc00001p1093717	scaffold00001	1093717	Chr07	50692687	C	T	TT	6	TT	2	TT	9	CC	2	CC	3	TT	3	TT	3	TT	11
PvSNP1p1093779	Pv09sc00001p1093779	scaffold00001	1093779	Chr07	50692625	G	A	AA	3	AA	1	AA	3			GG	1	GG	2	AA	1	GG	2
PvSNP1p1093799	Pv09sc00001p1093799	scaffold00001	1093799	Chr07	50692605	G	C	GG	2	GG	1	GG	1			GG	1	CC	2	GG	2	CC	2
PvSNP1p1123580	Pv09sc00001p1123580	scaffold00001	1123580	Chr07	50663495	C	G	CC	10	CC	1	CC	1	CC	5	CC	5	GG	13			GG	6
PvSNP1p1123608	Pv09sc00001p1123608	scaffold00001	1123608	Chr07	50663467	G	A	GG	13	GG	1	GG	1	GG	9	GG	8	AA	13	GG	3	AA	6
PvSNP1p1123684	Pv09sc00001p1123684	scaffold00001	1123684	Chr07	50663391	T	C	TT	19			TT	2	TT	11	TT	9	CC	10	TT	2	CC	4
PvSNP1p1123690	Pv09sc00001p1123690	scaffold00001	1123690	Chr07	50663385	A	T	AA	19			AA	2	AA	12	AA	10	TT	14	AA	4	TT	8
PvSNP1p1123744	Pv09sc00001p1123744	scaffold00001	1123744	Chr07	50663331	A	G	AA	21	AA	2	AA	3	AA	17	AA	12	GG	13	AA	8	GG	8
PvSNP1p1127623	Pv09sc00001p1127623	scaffold00001	1127623	Chr07	50659452	C	A	CC	12	CC	2	CC	4	CC	11	CC	3	AA	5	CC	2	AA	2
PvSNP1p1127696	Pv09sc00001p1127696	scaffold00001	1127696	Chr07	50659379	T	C	TT	11	TT	5			TT	10	TT	2	CC	6			CC	1
PvSNP1p1127714	Pv09sc00001p1127714	scaffold00001	1127714	Chr07	50659361	G	A	GG	12	GG	4			GG	12	GG	3	AA	7			AA	2
PvSNP1p1127753	Pv09sc00001p1127753	scaffold00001	1127753	Chr07	50659322	C	G	CC	19	CC	7	CC	1	CC	15	CC	5	GG	8	CC	2	GG	5
PvSNP1p1127776	Pv09sc00001p1127776	scaffold00001	1127776	Chr07	50659299	A	C	CC	19	CC	7	CC	1	AA	16	AA	5	CC	8	AC	2	CC	5
PvSNP1p1127825	Pv09sc00001p1127825	scaffold00001	1127825	Chr07	50659250	A	G	GG	21	GG	7	GG	1	AA	16	AA	5	GG	7	GG	3	GG	5
PvSNP1p1127865	Pv09sc00001p1127865	scaffold00001	1127865	Chr07	50659210	T	C	CC	20	CC	8	CC	1	TT	17	TT	6	TT	10	CC	4	TT	6
PvSNP1p1128046	Pv09sc00001p1128046	scaffold00001	1128046	Chr07	50659029	G	A	GG	27	GG	7	GG	2	GG	10	GG	8	AA	5	GG	9	AA	3
PvSNP1p1128066	Pv09sc00001p1128066	scaffold00001	1128066	Chr07	50659009	C	T	CC	26	CC	1	CC	2	CC	9	CC	7	TT	6	CC	8	TT	3
PvSNP1p1128081	Pv09sc00001p1128081	scaffold00001	1128081	Chr07	50658994	T	C	TT	26	TT	1	TT	2	TT	10	TT	7	CC	5	TT	8	CC	3
PvSNP1p1149439	Pv09sc00001p1149439	scaffold00001	1149439	Chr07	50638353	T	C	TT	9	TT	5	TC	6	TT	24	TT	12	TT	1	TT	7	TT	1
PvSNP1p1149450	Pv09sc00001p1149450	scaffold00001	1149450	Chr07	50638342	A	G	AG	9	AA	4	AA	6	AA	24	AA	11	AA	1	AA	6	AA	1
PvSNP1p1149451	Pv09sc00001p1149451	scaffold00001	1149451	Chr07	50638341	C	T	TT	9	TT	4	TT	6	CC	24	CC	11	TT	1	TT	6	TT	1
PvSNP1p1149517	Pv09sc00001p1149517	scaffold00001	1149517	Chr07	50638275	C	T	CC	34	CC	19	CC	27	CC	47	CC	72	TT	19	CC	18	TT	11
PvSNP1p1149523	Pv09sc00001p1149523	scaffold00001	1149523	Chr07	50638269	T	C	TC	35	TT	18	CC	29	TT	48	TT	76	TT	19	CC	20	TT	12
PvSNP1p1149609	Pv09sc00001p1149609	scaffold00001	1149609	Chr07	50638183	G	C	GG	43	GG	21	GG	28	GG	48	GG	76	CC	19	GG	29	CC	15
PvSNP1p1149661	Pv09sc00001p1149661	scaffold00001	1149661	Chr07	50638131	G	T	GT	42	GG	21	TT	27	GG	44	GG	73			TT	27
PvSNP1p1149689	Pv09sc00001p1149689	scaffold00001	1149689	Chr07	50638103	T	C	TT	38	TT	21	TT	27	TT	41	TT	67	CC	17	TT	26	CC	16
PvSNP1p1149769	Pv09sc00001p1149769	scaffold00001	1149769	Chr07	50638023	C	T	TT	31	TT	19	TT	22	CC	27	CC	59	CC	15	TT	20	CC	16
PvSNP1p1149788	Pv09sc00001p1149788	scaffold00001	1149788	Chr07	50638004	T	A	TT	14	TT	7	TT	11	TT	19	TT	42	AA	7	TT	8	AA	2
PvSNP1p1149833	Pv09sc00001p1149833	scaffold00001	1149833	Chr07	50637959	C	T	CC	5	CC	1	CC	3	CC	7	CC	15	TT	6	CC	1	TT	1
PvSNP1p1149846	Pv09sc00001p1149846	scaffold00001	1149846	Chr07	50637946	T	A	AA	2			AA	3	TT	5	TT	10	AA	2
PvSNP1p1149856	Pv09sc00001p1149856	scaffold00001	1149856	Chr07	50637936	C	T	CC	2			TT	3	CC	2	CC	5
PvSNP1p1151767	Pv09sc00001p1151767	scaffold00001	1151767	Chr07	50636025	T	A	TT	6	TT	4	TT	1			TT	1	TT	2	AA	4
PvSNP1p1171815	Pv09sc00001p1171815	scaffold00001	1171815	Chr07	50616494	C	T	CT	13					CC	2	CC	7			CC	2	CC	1
PvSNP1p1171840	Pv09sc00001p1171840	scaffold00001	1171840	Chr07	50616494	C	T	TT	13					CC	2	CC	7			TT	2	TT	1
PvSNP1p1172544	Pv09sc00001p1172544	scaffold00001	1172544	Chr07	50615856	G	A	GA	7	AA	1			GG	2	GG	1			GG	4
PvSNP1p1174768	Pv09sc00001p1174768	scaffold00001	1174768	Chr07	50613632	T	A	AA	3	AA	1			TT	3	TT	1			TT	4
PvSNP1p1174780	Pv09sc00001p1174780	scaffold00001	1174780	Chr07	50613620	T	A	AA	3	TT	1			TT	3	TT	1			TT	4
PvSNP1p1174883	Pv09sc00001p1174883	scaffold00001	1174883	Chr07	50613517	A	T	AA	5	AA	2			AA	4	AA	1			TT	3
PvSNP1p1174904	Pv09sc00001p1174904	scaffold00001	1174904	Chr07	50613496	T	C	TC	7	TT	2			TT	4	TT	1			TT	3
PvSNP1p1174913	Pv09sc00001p1174913	scaffold00001	1174913	Chr07	50613487	A	T	AA	7	AA	4			AA	4	AA	1			TT	3
PvSNP1p1175044	Pv09sc00001p1175044	scaffold00001	1175044	Chr07	50613356	T	G	TG	7	TT	3			TT	4	TT	2			TT	2
PvSNP1p1175150	Pv09sc00001p1175150	scaffold00001	1175150	Chr07	50613318	G	C	CC	6	CC	1			GG	4	GG	1			CC	1
PvSNP1p1211317	Pv09sc00001p1211317	scaffold00001	1211317	Chr07	50580298	G	A	GA	8	AA	4	AA	5	GG	6	GG	1			GG	5
PvSNP1p1211492	Pv09sc00001p1211492	scaffold00001	1211492	Chr07	50580123	A	G	AA	8	AA	18	AA	14	AA	14	AA	11	AA	12	GG	12
PvSNP1p1211553	Pv09sc00001p1211553	scaffold00001	1211553	Chr07	50580062	A	G	AA	9	AA	22	AA	14	AA	15	AA	11	GG	12	AA	15
PvSNP1p1211565	Pv09sc00001p1211565	scaffold00001	1211565	Chr07	50580050	G	A	GG	9	GG	22	GG	14	GG	15	GG	11	AA	12	GG	15
PvSNP1p1212071	Pv09sc00001p1212071	scaffold00001	1212071	Chr07	50579544	C	T	CC	6	CC	18	CC	11	CC	15	CC	8	TT	12	CC	10
PvSNP1p1212242	Pv09sc00001p1212242	scaffold00001	1212242	Chr07	50579373	C	T	CC	5	CC	18	CC	12	CC	15	CC	9	TT	12	CC	10	TT	3
PvSNP1p1212282	Pv09sc00001p1212282	scaffold00001	1212282	Chr07	50579333	G	C	GG	7	GG	15	GG	11	GG	15	GG	9	CC	11	GG	8	CC	2
PvSNP1p1231547	Pv09sc00001p1231547	scaffold00001	1231547	Chr07	50560066	G	T	TT	5			TT	1	GG	5	GG	3
PvSNP1p1231583	Pv09sc00001p1231583	scaffold00001	1231583	Chr07	50560030	C	T	TT	6	TT	1	TT	1	CC	5	CC	3					CC	2
PvSNP1p1231640	Pv09sc00001p1231640	scaffold00001	1231640	Chr07	50559973	C	A	AA	7					CC	5	CC	3	CC	1	AA	2	CC	2
PvSNP1p1231644	Pv09sc00001p1231644	scaffold00001	1231644	Chr07	50559969	G	A	AA	3					GG	5	GG	3			AA	2	AA	1
PvSNP1p1231824	Pv09sc00001p1231824	scaffold00001	1231824	Chr07	50559789	G	A	AA	11	AA	5	AA	5	GG	16	GG	13	AA	5	AA	6	AA	3
PvSNP1p1232214	Pv09sc00001p1232214	scaffold00001	1232214	Chr07	50559399	A	G	AA	15	AA	7	AA	4	AA	16	AA	16	GG	7	AA	12	GG	6
PvSNP1p1232337	Pv09sc00001p1232337	scaffold00001	1232337	Chr07	50559276	C	T	CT	16	CC	6	CT	4	CC	16	CC	14	CC	7	CC	14	CC	8
PvSNP1p1247888	Pv09sc00001p1247888	scaffold00001	1247888	Chr07	50543725	T	C	CC	3			CC	1	TT	9	TT	2			CC	4
PvSNP1p1249365	Pv09sc00001p1249365	scaffold00001	1249365	Chr07	50542248	G	C	GG	17	GG	4	GG	7	GG	22	GG	25	CC	10	GG	10	CC	5
PvSNP1p1249500	Pv09sc00001p1249500	scaffold00001	1249500	Chr07	50542113	G	T	TT	2	GG	4			GG	18	GG	20	GG	6	TT	4	GG	5
PvSNP1p1249501	Pv09sc00001p1249501	scaffold00001	1249501	Chr07	50542112	T	C	TT	2	TT	4			TT	18	TT	20	CC	6	TT	3	CC	5
PvSNP1p1249506	Pv09sc00001p1249506	scaffold00001	1249506	Chr07	50542107	A	T	TT	13	AA	4	TT	4	AA	17	AA	20	TT	6	TT	7	TT	4
PvSNP1p1249552	Pv09sc00001p1249552	scaffold00001	1249552	Chr07	50542061	T	G	TT	15	GG	3	TT	6	TT	19	TT	20	TT	6	TT	8	TT	5
PvSNP1p1249580	Pv09sc00001p1249580	scaffold00001	1249580	Chr07	50542033	G	C	GG	14	GG	3	GG	5	GG	19	GG	18	CC	2	GG	5	CC	2
PvSNP1p1249601	Pv09sc00001p1249601	scaffold00001	1249601	Chr07	50542012	A	T	TT	15	AA	4	TT	6	AA	18	AA	20	TT	2	TT	8	TT	2
PvSNP1p1249691	Pv09sc00001p1249691	scaffold00001	1249691	Chr07	50541922	T	A	AA	13	TT	3	AA	4	TT	17	TT	19			AA	3	TT	1
PvSNP1p1261923	Pv09sc00001p1261923	scaffold00001	1261923	Chr07	50530237	C	G	CC	4					CC	1			GG	3			GG	2
PvSNP1p1261955	Pv09sc00001p1261955	scaffold00001	1261955	Chr07	50530205	C	T	CC	4					CC	1			TT	2	CC	1	TT	1
PvSNP1p1262326	Pv09sc00001p1262326	scaffold00001	1262326	Chr07	50529834	C	A	CC	4	CC	5			CC	1			AA	10	CC	5	AA	2
PvSNP1p1275973	Pv09sc00001p1275973	scaffold00001	1275973	Chr07	50516181	C	A	CC	4			CC	2	CC	4	CC	4	AA	19	CC	5	AA	10
PvSNP1p1276025	Pv09sc00001p1276025	scaffold00001	1276025	Chr07	50516129	C	T	CC	6			CC	2	CC	2	CC	8	TT	18	CC	10	TT	13
PvSNP1p1276281	Pv09sc00001p1276281	scaffold00001	1276281	Chr07	50515872	C	A	CC	10					CA	13	CC	1	CC	1	CC	2
PvSNP1p1276356	Pv09sc00001p1276356	scaffold00001	1276356	Chr07	50515797	G	A	GG	22	GG	1	GG	5	GG	27	GG	6	AA	3	GG	4	AA	2
PvSNP1p1276374	Pv09sc00001p1276374	scaffold00001	1276374	Chr07	50515779	A	G	AA	27	AA	1	AA	5	AA	28	AA	8	GG	7	AA	5	GG	4
PvSNP1p1276440	Pv09sc00001p1276440	scaffold00001	1276440	Chr07	50515713	A	T	AA	41	AA	2	AA	9	AA	34	AA	19	TT	25	AA	24	TT	17
PvSNP1p1276449	Pv09sc00001p1276449	scaffold00001	1276449	Chr07	50515704	A	T	AA	42	AA	2	AA	9	AA	35	AA	19	TT	19	AA	24	TT	16
PvSNP1p1276468	Pv09sc00001p1276468	scaffold00001	1276468	Chr07	50515685	C	G	CC	44	CC	2	CC	10	CC	35	CC	18	GG	29	CC	25	GG	21
PvSNP1p1276500	Pv09sc00001p1276500	scaffold00001	1276500	Chr07	50515653	C	T	CT	53	CC	2	TT	10	CC	45	CC	28	CC	41	CC	41	CC	32
PvSNP1p1278090	Pv09sc00001p1278090	scaffold00001	1278090	Chr07	50514063	C	T	CT	10					CC	1	CC	7	CC	2	CC	3	CC	1
PvSNP1p1278139	Pv09sc00001p1278139	scaffold00001	1278139	Chr07	50514014	A	G	AG	11					AA	1	AA	8	AA	2	AA	5	AA	1
PvSNP1p1278298	Pv09sc00001p1278298	scaffold00001	1278298	Chr07	50513855	A	G	GG	14							AA	8	GG	2	GG	8	GG	1
PvSNP1p1291206	Pv09sc00001p1291206	scaffold00001	1291206	Chr07	50501463	C	A	CC	14	CC	1	CC	3	CC	9	CC	9	AA	10	CC	13	AA	6
PvSNP1p1291214	Pv09sc00001p1291214	scaffold00001	1291214	Chr07	50501463	A	T	AA	14	AA	1	AA	3	AA	9	AA	9	TT	11	AA	13	TT	6
PvSNP1p1291258	Pv09sc00001p1291258	scaffold00001	1291258	Chr07		T	C	TT	16	TT	1	TT	4	TT	13	TT	12	CC	12	TT	16	CC	6
PvSNP1p1291273	Pv09sc00001p1291273	scaffold00001	1291273	Chr07	50501228	G	C	GG	23	GG	1	GG	5	GG	13	GG	11	CC	13	GG	16	CC	6
PvSNP1p1291983	Pv09sc00001p1291983	scaffold00001	1291983	Chr07	50500617	A	G	AA	23	AA	1	AA	3	AA	16	AA	10	GG	16	AA	13	GG	3
PvSNP1p1292448	Pv09sc00001p1292448	scaffold00001	1292448	Chr07	50500152	T	C	TT	20	TT	1	TT	2	TT	18	TT	10	CC	17	TT	3	CC	4
PvSNP1p1292466	Pv09sc00001p1292466	scaffold00001	1292466	Chr07	50500134	A	T	AA	17	AA	2	AA	2	AA	17	AA	9	TT	15	AA	2	TT	2
PvSNP1p1292793	Pv09sc00001p1292793	scaffold00001	1292793	Chr07	50499807	T	A	TA	20	AA	1	TT	1	TT	17	TT	11	TT	16	TT	2	TT	4
PvSNP1p1292840	Pv09sc00001p1292840	scaffold00001	1292840	Chr07	50499760	C	T	CT	19	TT	2	CC	1	CC	12	CC	8	CC	12	CC	2	CC	4
PvSNP1p1292864	Pv09sc00001p1292864	scaffold00001	1292864	Chr07	50499736	G	A	GG	16	GG	2	GG	1	GG	7	GG	6	AA	11	GG	2	AA	4
PvSNP1p1293049	Pv09sc00001p1293049	scaffold00001	1293049	Chr07	50499551	A	G	AA	15	AA	45	AA	62	AA	42	AA	25	GG	47	AA	16	GG	56
PvSNP1p1293052	Pv09sc00001p1293052	scaffold00001	1293052	Chr07	50499548	C	T	CC	15	CC	47	CC	63	CC	45	CC	27	TT	47	CC	18	TT	56
PvSNP1p1293076	Pv09sc00001p1293076	scaffold00001	1293076	Chr07	50499524	C	T	CT	16	CC	44	TT	59	CC	45	CC	27	CC	48	TT	16	CC	55
PvSNP1p1293100	Pv09sc00001p1293100	scaffold00001	1293100	Chr07	50499500	G	A	GA	16	GG	31	AA	51	GG	37	GG	19	AA	42	AA	15	AA	44
PvSNP1p1293110	Pv09sc00001p1293110	scaffold00001	1293110	Chr07	50499490	A	T	AT	14	AA	27	TT	51	AA	37	AA	19	AA	41	TT	13	AA	44
PvSNP1p1293153	Pv09sc00001p1293153	scaffold00001	1293153	Chr07		C	T	CT	5	CC	16	TT	16	CC	30	CC	12	CC	26	TT	3	CC	27
PvSNP1p1298222	Pv09sc00001p1298222	scaffold00001	1298222	Chr07	50432438	A	G	AA	3					AA	7			GG	2			GG	1
PvSNP1p1298277	Pv09sc00001p1298277	scaffold00001	1298277	Chr07	50432383	G	T	TT	5	TT	3			GG	15	GG	2	TT	2	TT	1	TT	2
PvSNP1p1298296	Pv09sc00001p1298296	scaffold00001	1298296	Chr07	50432364	A	G	AA	6	AA	4			AA	14	AA	3	GG	2	AA	1	GG	2
PvSNP1p1298304	Pv09sc00001p1298304	scaffold00001	1298304	Chr07	50432356	C	G	CC	6	CC	4			CC	17	CC	3	GG	2	CC	1	GG	2
PvSNP1p1301257	Pv09sc00001p1301257	scaffold00001	1301257	Chr07	50429380	T	C	TC	23					TT	4	TT	8					TT	3
PvSNP1p1301275	Pv09sc00001p1301275	scaffold00001	1301275	Chr07	50429386	T	A	TT	22					TT	4	TT	8					AA	3
PvSNP1p1301293	Pv09sc00001p1301293	scaffold00001	1301293	Chr07	50429368	G	A	GG	23					GG	4	GG	8					AA	3
PvSNP1p1301306	Pv09sc00001p1301306	scaffold00001	1301306	Chr07	50429355	A	G	AA	23					AA	4	AA	8					GG	2
PvSNP1p1301461	Pv09sc00001p1301461	scaffold00001	1301461	Chr07	50429223	C	A	CA	21					CC	4	CC	7			AA	1	CC	2
PvSNP1p1339180	Pv09sc00001p1339180	scaffold00001	1339180	Chr07	50392510	A	T	AA	3	AA	1	AA	1			AA	5	TT	1	AA	1	TT	1
PvSNP1p1339185	Pv09sc00001p1339185	scaffold00001	1339185	Chr07	50392510	G	T	GG	3	GG	1	GG	1			GG	5	TT	1	GG	1	TT	1
PvSNP1p1370878	Pv09sc00001p1370878	scaffold00001	1370878	Chr07	50360103	C	A	AA	2					CC	1	CC	4			AA	1	CC	2
PvSNP1p1370899	Pv09sc00001p1370899	scaffold00001	1370899	Chr07	50360082	C	T	TT	2					CC	1	CC	4			TT	1	TT	2
PvSNP1p1381155	Pv09sc00001p1381155	scaffold00001	1381155	Chr07	50349825	A	G	AA	8	AA	1	AA	4	AA	16	AA	11	GG	3	AA	4	GG	1
PvSNP1p1381175	Pv09sc00001p1381175	scaffold00001	1381175	Chr07	50349805	A	G	AA	7			AA	3	AA	14	AA	10	GG	3	AA	3	GG	1
PvSNP1p1381188	Pv09sc00001p1381188	scaffold00001	1381188	Chr07	50349792	A	G	GG	8	GG	1	GG	3	AA	16	AA	9	GG	3	GG	4	GG	1
PvSNP1p1381211	Pv09sc00001p1381211	scaffold00001	1381211	Chr07	50349769	C	G	CC	9	CC	3	CC	4	CC	16	CC	9	GG	3	CC	4	GG	1
PvSNP1p1381261	Pv09sc00001p1381261	scaffold00001	1381261	Chr07	50349719	T	C	TT	8	TT	5	TT	4	TT	18	TT	8	CC	3	TT	8	CC	1
PvSNP1p1381274	Pv09sc00001p1381274	scaffold00001	1381274	Chr07	50349706	A	C	CC	8	CC	9	CC	4	AA	18	AA	9	CC	3	CC	8	CC	1
PvSNP1p1381276	Pv09sc00001p1381276	scaffold00001	1381276	Chr07	50349711	C	G	CC	8	CC	9	CC	4	CC	18	CC	9	GG	3	CC	8	GG	1
PvSNP1p1381323	Pv09sc00001p1381323	scaffold00001	1381323	Chr07	50349657	C	G	CC	10	CC	9	CC	4	CC	19	CC	8	GG	2	CC	12	GG	1
PvSNP1p1381325	Pv09sc00001p1381325	scaffold00001	1381325	Chr07	50349655	A	G	AA	10	AA	9	AA	4	AA	19	AA	8	GG	2	AA	11	GG	1
PvSNP1p1381328	Pv09sc00001p1381328	scaffold00001	1381328	Chr07	50349652	A	T	TT	10	TT	9	TT	4	AA	19	AA	8	TT	2	TT	11	TT	1
PvSNP1p1381719	Pv09sc00001p1381719	scaffold00001	1381719	Chr07	50349261	T	C	TT	12	TT	10	TT	3	TT	18	TT	8	CC	2	TT	16
PvSNP1p1381827	Pv09sc00001p1381827	scaffold00001	1381827	Chr07	50349153	A	G	GG	12	AG	10	GG	4	AA	17	AA	8			GG	19
PvSNP1p1392041	Pv09sc00001p1392041	scaffold00001	1392041	Chr07	50338875	T	C	CC	1					TT	5	TT	1			CC	3
PvSNP1p1392143	Pv09sc00001p1392143	scaffold00001	1392143	Chr07	50338836	A	T	AA	14	AA	3	AA	4	AA	10	AA	4	TT	4	AA	2
PvSNP1p1392216	Pv09sc00001p1392216	scaffold00001	1392216	Chr07	50338763	A	G	AA	20	AA	11	AA	7	AA	10	AA	5	GG	4	AA	3
PvSNP1p1392282	Pv09sc00001p1392282	scaffold00001	1392282	Chr07	50338697	A	C	AA	20	AA	15	AA	7	AA	10	AA	5	CC	3	AA	3
PvSNP1p1392320	Pv09sc00001p1392320	scaffold00001	1392320	Chr07	50338659	G	A	AA	20	AA	15	AA	8	GG	10	GG	5	GG	3	AA	3
PvSNP1p1409236	Pv09sc00001p1409236	scaffold00001	1409236	Chr07	50322254	T	A	TT	32	TT	12	TT	20	TT	30	TT	22	AA	20	TT	11	TA	8
PvSNP1p1409259	Pv09sc00001p1409259	scaffold00001	1409259	Chr07	50322231	C	A					CC	1	CC	63	CC	38	CC	36			AA	16
PvSNP1p1409297	Pv09sc00001p1409297	scaffold00001	1409297	Chr07	50322193	A	G	AA	89	AA	15	AA	43	AA	76	AA	51	GG	42	AA	31	GG	19
PvSNP1p1409308	Pv09sc00001p1409308	scaffold00001	1409308	Chr07	50322182	C	T	TT	92	TT	15	TT	44	CC	78	CC	53	CC	43	TT	30	CC	23
PvSNP1p1409343	Pv09sc00001p1409343	scaffold00001	1409343	Chr07	50322147	G	A	GG	108	GG	24	GG	46	GG	88	GG	55	GG	62	GG	45	AA	33
PvSNP1p1409355	Pv09sc00001p1409355	scaffold00001	1409355	Chr07	50322135	A	G	GG	106	GG	30	GG	48	AA	89	AA	55	AA	76	GG	50	AA	43
PvSNP1p1409389	Pv09sc00001p1409389	scaffold00001	1409389	Chr07	50322101	G	A	GG	116	GG	35	GG	49	GG	90	GG	54	AA	86	GG	72
PvSNP1p1409423	Pv09sc00001p1409423	scaffold00001	1409423	Chr07	50322067	C	G	CC	122	CC	39	CC	54	CC	93	CC	56	GG	88	CC	84	CC	49
PvSNP1p1409426	Pv09sc00001p1409426	scaffold00001	1409426	Chr07	50322064	G	A	GG	122	GG	40	GG	55	GG	93	GG	56	AA	82	GG	92	GG	50
PvSNP1p1409577	Pv09sc00001p1409577	scaffold00001	1409577	Chr07	50321913	A	C	AA	2	AA	1	AC	2	AC	2			CC	3	AA	5	CC	1
PvSNP1p1409621	Pv09sc00001p1409621	scaffold00001	1409621	Chr07	50321859	C	T	CC	79	CC	30	CC	30	CC	65	CC	27	TT	55	CC	94	TT	37
PvSNP1p1409825	Pv09sc00001p1409825	scaffold00001	1409825	Chr07	50321665	C	T	TT	79	TT	30	TT	30	CC	66	CC	27	TT	56	TT	93	TT	37
PvSNP1p1409856	Pv09sc00001p1409856	scaffold00001	1409856	Chr07	50321634	G	A	GG	79	GG	34	GG	30	GG	67	GG	27	AA	58	GG	98	AA	37
PvSNP1p1409942	Pv09sc00001p1409942	scaffold00001	1409942	Chr07	50321548	G	C	GG	83	GG	33	GG	32	GG	72	GG	27	CC	60	GG	106	CC	35
PvSNP1p1409946	Pv09sc00001p1409946	scaffold00001	1409946	Chr07	50321544	T	C	TT	86	TT	34	TT	32	TT	72	TT	27	CC	57	TT	105	CC	34
PvSNP1p1409947	Pv09sc00001p1409947	scaffold00001	1409947	Chr07	50321543	T	C	TT	86	TT	34	TT	32	TT	72	TT	27	CC	57	TT	105	CC	34
PvSNP1p1409948	Pv09sc00001p1409948	scaffold00001	1409948	Chr07	50321542	C	T	CC	86	CC	34	CC	32	CC	72	CC	27	TT	57	CC	106	TT	34
PvSNP1p1409972	Pv09sc00001p1409972	scaffold00001	1409972	Chr07	50321518	A	T	AA	89	AA	34	AA	32	AA	74	AA	27	TT	61	AA	108	TT	35
PvSNP1p1410848	Pv09sc00001p1410848	scaffold00001	1410848	Chr07	50320643	C	T	TT	11			TT	1	CC	5	CC	4	CC	4	TT	5	CC	1
PvSNP1p1410977	Pv09sc00001p1410977	scaffold00001	1410977	Chr07	50320514	A	C	CC	17			CC	1	AA	3	AA	2	AA	2	CC	3	AA	1
PvSNP1p1411013	Pv09sc00001p1411013	scaffold00001	1411013	Chr07	50320478	G	A	AA	17			AA	1	GG	6	GG	3	AA	2	AA	5	AA	2
PvSNP1p1411075	Pv09sc00001p1411075	scaffold00001	1411075	Chr07	50320416	A	G	AA	19			AA	1	AA	6	AA	3	AA	2	AA	8	GG	2
PvSNP1p1411082	Pv09sc00001p1411082	scaffold00001	1411082	Chr07	50320409	C	T	CC	19			CC	1	CC	6	CC	3	TT	2	CC	8	CC	2
PvSNP1p1411343	Pv09sc00001p1411343	scaffold00001	1411343	Chr07	50320148	T	A	AA	6					TT	1					AA	2	AA	1
PvSNP1p1412042	Pv09sc00001p1412042	scaffold00001	1412042	Chr07	50319449	C	G	CC	11			CC	2	CC	1	CC	6	GG	3	CC	1
PvSNP1p1423522	Pv09sc00001p1423522	scaffold00001	1423522	Chr07	50307965	G	A	AA	5	AA	4	AA	4			GG	1			AA	8	GG	1
PvSNP1p1423566	Pv09sc00001p1423566	scaffold00001	1423566	Chr07	50307921	A	C	CC	4	CC	4	CC	3			AA	1			CC	7	CC	1
PvSNP1p1423650	Pv09sc00001p1423650	scaffold00001	1423650	Chr07	50307837	T	A	AA	3	AA	1	AA	2			TT	1			AA	3	TT	1
PvSNP1p1425231	Pv09sc00001p1425231	scaffold00001	1425231	Chr07	50306256	G	C	GG	7			GG	2	GG	1			CC	1	GG	2	CC	1
PvSNP1p1425284	Pv09sc00001p1425284	scaffold00001	1425284	Chr07	50306203	T	C	CC	7			CC	3	TT	1			TT	1	CC	2	TT	2
PvSNP1p1425425	Pv09sc00001p1425425	scaffold00001	1425425	Chr07	50306062	G	C	GG	6			GG	2	GG	1			CC	2	GG	2	GG	1
PvSNP1p1435135	Pv09sc00001p1435135	scaffold00001	1435135	Chr07	50296354	A	G					AA	1	AA	4	AA	1	GG	2			GG	6
PvSNP1p1435147	Pv09sc00001p1435147	scaffold00001	1435147	Chr07	50296342	A	G					AA	1	AA	4	AA	1	GG	3			GG	7
PvSNP1p1435249	Pv09sc00001p1435249	scaffold00001	1435249	Chr07	50296240	C	T					TT	1	CC	4	CC	1	TT	3			TT	6
PvSNP1p1435258	Pv09sc00001p1435258	scaffold00001	1435258	Chr07	50296231	C	T					CC	1	CC	4	CC	1	TT	3			TT	7
PvSNP1p1450825	Pv09sc00001p1450825	scaffold00001	1450825	Chr07	50281093	T	C					TT	1	TT	6	TC	7
PvSNP1p1450871	Pv09sc00001p1450871	scaffold00001	1450871	Chr07	50281047	A	G					GG	2	AA	6	AA	7
PvSNP1p1450890	Pv09sc00001p1450890	scaffold00001	1450890	Chr07	50281028	A	C					CC	2	AA	6	AA	7
PvSNP1p1450922	Pv09sc00001p1450922	scaffold00001	1450922	Chr07	50280996	G	T					TT	2	GG	6	GG	7
PvSNP1p1450953	Pv09sc00001p1450953	scaffold00001	1450953	Chr07	50280965	T	C					CC	2	TT	6	TT	7
PvSNP1p1462259	Pv09sc00001p1462259	scaffold00001	1462259	Chr07	50269658	G	T	GG	10			GG	5	GG	14	GG	6	GG	12	GG	1	TT	6
PvSNP1p1462374	Pv09sc00001p1462374	scaffold00001	1462374	Chr07	50269543	T	C	TT	17	TT	1	TT	13	TT	21	TT	6	CC	23	TT	6	CC	16
PvSNP1p1462407	Pv09sc00001p1462407	scaffold00001	1462407	Chr07	50269510	A	C	AA	12	AA	1	AA	9	AA	18	AA	6	CC	12	AA	4	CC	13
PvSNP1p1462423	Pv09sc00001p1462423	scaffold00001	1462423	Chr07	50269494	C	T	CC	19	CC	2	CC	13	CC	21	CC	6	CC	22	CC	15	TT	13
PvSNP1p1462511	Pv09sc00001p1462511	scaffold00001	1462511	Chr07	50269406	C	T	CC	20	CC	5	CC	12	CC	18	CC	7	TT	27	CC	11	CC	15
PvSNP1p1463299	Pv09sc00001p1463299	scaffold00001	1463299	Chr07	50268618	T	C	TT	20	TT	9	TT	14	TT	22	TT	7	CC	31	TT	22	CC	20
PvSNP1p1463642	Pv09sc00001p1463642	scaffold00001	1463642	Chr07	50268275	T	C	TT	12	TT	2	TT	9	TT	10	TT	3	CC	26	TT	13	TC	17
PvSNP1p1464595	Pv09sc00001p1464595	scaffold00001	1464595	Chr07	50267322	G	A	AA	5			AA	3	GG	1	GG	3	GG	2	AA	9	GG	1
PvSNP1p1464596	Pv09sc00001p1464596	scaffold00001	1464596	Chr07	50267321	T	A	AA	5			AA	3	TT	1	TT	3	TT	2	AA	9	TT	1
PvSNP1p1464617	Pv09sc00001p1464617	scaffold00001	1464617	Chr07	50267300	C	G	GG	7			GG	3	CC	1	CC	3	CC	2	GG	14	CC	1
PvSNP1p1464626	Pv09sc00001p1464626	scaffold00001	1464626	Chr07	50267291	G	T	GG	8			GG	3	GG	4	GG	3	TT	2	GG	14	TT	2
PvSNP1p1464731	Pv09sc00001p1464731	scaffold00001	1464731	Chr07	50267186	C	G	CC	5			CC	3	CC	4	CC	2	GG	2	CC	12	GG	2
PvSNP1p1464737	Pv09sc00001p1464737	scaffold00001	1464737	Chr07	50267180	G	T	GG	5			GG	3	GG	4	GG	1	TT	2	GG	12	TT	2
PvSNP1p1464757	Pv09sc00001p1464757	scaffold00001	1464757	Chr07	50267160	G	A	GG	5			GG	3	GG	4	GG	2	AA	2	GG	12	GG	2
PvSNP1p1464815	Pv09sc00001p1464815	scaffold00001	1464815	Chr07	50267102	C	T	CC	5			CC	3	CC	4			TT	2	CC	10	TT	2
PvSNP1p1464851	Pv09sc00001p1464851	scaffold00001	1464851	Chr07	50267066	G	A	GG	4			GG	3	GG	4	GG	1	AA	1	GG	9	AA	2
PvSNP1p1465476	Pv09sc00001p1465476	scaffold00001	1465476	Chr07	50266436	G	T	GG	3							GG	3	TT	3	GG	3
PvSNP1p1465505	Pv09sc00001p1465505	scaffold00001	1465505	Chr07	50266407	A	G	AA	2							AA	3	AG	4	AA	3
PvSNP1p1465509	Pv09sc00001p1465509	scaffold00001	1465509	Chr07	50266403	G	A	GG	3							GG	3	AA	3	GG	3
PvSNP1p1465548	Pv09sc00001p1465548	scaffold00001	1465548	Chr07	50266358	T	G	TT	3							TT	4	GG	3	TT	3
PvSNP1p1496384	Pv09sc00001p1496384	scaffold00001	1496384	Chr07	50235813	A	G	AA	6	AA	3	AA	1	AA	1	AA	1	GG	6	AA	6	AA	3
PvSNP1p1496689	Pv09sc00001p1496689	scaffold00001	1496689	Chr07	50235508	A	C	AA	5	AA	2	AA	1	AA	1	AA	1	CC	3	AA	3	CC	1
PvSNP1p1496691	Pv09sc00001p1496691	scaffold00001	1496691	Chr07	50235506	A	T	AA	5	AA	2	AA	1	AA	1	AA	1	TT	3	AA	3	TT	1
PvSNP1p1496692	Pv09sc00001p1496692	scaffold00001	1496692	Chr07	50235505	G	T	GG	5	GG	2	GG	1	GG	1	GG	1	TT	3	GG	3	TT	1
PvSNP1p1496738	Pv09sc00001p1496738	scaffold00001	1496738	Chr07	50235459	A	T	AA	5	AA	2	AA	1	AA	1	AA	1	TT	3	AA	3	TT	1
PvSNP1p1519166	Pv09sc00001p1519166	scaffold00001	1519166	Chr07	50213025	C	T	TT	4	TT	5			CC	2					TT	6
PvSNP1p1520515	Pv09sc00001p1520515	scaffold00001	1520515	Chr07	50211675	G	A	GG	11	GG	1			GG	2					GG	7	AA	5
PvSNP1p1520709	Pv09sc00001p1520709	scaffold00001	1520709	Chr07	50211481	C	G	CC	13	CC	1			CC	1					CC	11	GG	6
PvSNP1p1520734	Pv09sc00001p1520734	scaffold00001	1520734	Chr07	50211456	T	G	TT	14	TT	1			TT	3					TT	14	GG	6
PvSNP1p1520755	Pv09sc00001p1520755	scaffold00001	1520755	Chr07	50211435	C	T	CC	15	TT	1			CC	3					TT	11	TT	4
PvSNP1p1520757	Pv09sc00001p1520757	scaffold00001	1520757	Chr07	50211433	A	G	AA	15	GG	1			AA	3					GG	10	AA	4
PvSNP1p1520787	Pv09sc00001p1520787	scaffold00001	1520787	Chr07	50211403	G	A	GA	12	GG	1			GG	2					AA	6	AA	2
PvSNP1p1520788	Pv09sc00001p1520788	scaffold00001	1520788	Chr07	50211402	G	A	GG	10					GG	2					GG	7	AA	2
PvSNP1p1520827	Pv09sc00001p1520827	scaffold00001	1520827	Chr07	50211363	G	A	AA	10	AA	1			GG	2					AA	8	AA	3
PvSNP1p1520832	Pv09sc00001p1520832	scaffold00001	1520832	Chr07	50211358	A	G	AA	10	AA	1			AA	2					AA	8	GG	3
PvSNP1p1520833	Pv09sc00001p1520833	scaffold00001	1520833	Chr07	50211357	T	A	AA	10	TT	1			TT	2					TT	8	TT	3
PvSNP1p1520835	Pv09sc00001p1520835	scaffold00001	1520835	Chr07	50211355	C	A	AA	10	CC	1			CC	2					CC	7	CC	3
PvSNP1p1520879	Pv09sc00001p1520879	scaffold00001	1520879	Chr07	50211311	C	T	CC	9					CC	2					TT	4	CC	2
PvSNP1p1520902	Pv09sc00001p1520902	scaffold00001	1520902	Chr07	50211288	C	G	CC	8					CC	2					GG	4	CC	2
PvSNP1p1525877	Pv09sc00001p1525877	scaffold00001	1525877	Chr07	50206313	A	G			AA	5	GG	3	AA	1	AA	3	GG	2	AA	1	GG	1
PvSNP1p1525893	Pv09sc00001p1525893	scaffold00001	1525893	Chr07	50206297	C	G	CC	1	CC	7	GG	3	CC	2	CC	5	GG	2	CC	2	GG	1
PvSNP1p1525899	Pv09sc00001p1525899	scaffold00001	1525899	Chr07	50206291	G	T	TT	1	GG	7	TT	3	GG	3	GG	5	TT	2	GG	2	TT	1
PvSNP1p1525905	Pv09sc00001p1525905	scaffold00001	1525905	Chr07	50206285	C	A	AA	2	CC	7	AA	3	CC	4	CC	7	AA	1	CC	2	AA	1
PvSNP1p1525909	Pv09sc00001p1525909	scaffold00001	1525909	Chr07	50206281	C	A	AA	2	CC	8	AA	3	CC	4	CC	7	AA	2	CC	2	AA	1
PvSNP1p1525918	Pv09sc00001p1525918	scaffold00001	1525918	Chr07	50206272	A	G	GG	7	AA	14	GG	3	AA	11	AA	12	GG	2	AA	5	GG	1
PvSNP1p1525919	Pv09sc00001p1525919	scaffold00001	1525919	Chr07	50206271	G	T	TT	7	GG	14	TT	3	GG	11	GG	13	TT	2	GG	5	TT	1
PvSNP1p1525921	Pv09sc00001p1525921	scaffold00001	1525921	Chr07	50206269	T	A	TT	16	TT	14	AA	3	TT	15	TT	14	AA	2	TT	6	AA	1
PvSNP1p1526010	Pv09sc00001p1526010	scaffold00001	1526010	Chr07	50206180	G	C	GG	106	GG	78	GG	52	GG	66	GG	95	CC	50	GG	36	GG	26
PvSNP1p1526034	Pv09sc00001p1526034	scaffold00001	1526034	Chr07	50206156	A	C	AA	109	AA	82	AA	57	AA	72	AA	97	AA	59	AA	36	CC	28
PvSNP1p1526107	Pv09sc00001p1526107	scaffold00001	1526107	Chr07	50206083	G	A	GG	232	GG	83	GG	64	GG	76	GG	103	GG	62	GG	36	AA	28
PvSNP1p1526269	Pv09sc00001p1526269	scaffold00001	1526269	Chr07	50205921	T	A	AA	310	TT	93	TT	173	TT	72	TT	106	TT	78	TT	38	TT	60
PvSNP1p1526299	Pv09sc00001p1526299	scaffold00001	1526299	Chr07	50205891	A	G	AA	316	AA	53	GG	142	AA	54	AA	14	GG	39	AA	30	GG	92
PvSNP1p1526350	Pv09sc00001p1526350	scaffold00001	1526350	Chr07	50205840	C	A	AA	398	CC	58	AA	151	CC	63	CC	28	AA	59	CC	46	AA	117
PvSNP1p1526374	Pv09sc00001p1526374	scaffold00001	1526374	Chr07	50205816	C	T	TT	442	CC	78	CC	153	CC	84	CC	40	CC	84	CC	94	CC	131
PvSNP1p1526392	Pv09sc00001p1526392	scaffold00001	1526392	Chr07	50205798	G	A	AA	462	GG	74	GG	148	GG	66	GG	32	GG	84	GG	82	GG	124
PvSNP1p1526443	Pv09sc00001p1526443	scaffold00001	1526443	Chr07	50205823	A	G	AA	485	AA	84	AA	154	AA	97	AA	52	AA	100	AA	133	GG	154
PvSNP1p1526458	Pv09sc00001p1526458	scaffold00001	1526458	Chr07	50205823	T	G	TT	493	TT	87	GG	152	TT	97	TT	53	GG	98	TT	138	GG	135
PvSNP1p1528205	Pv09sc00001p1528205	scaffold00001	1528205	Chr07	50203985	G	T	GG	498	TT	89	GG	156	GG	96	GG	51	GG	110	TT	148	GG	158
PvSNP1p1528295	Pv09sc00001p1528295	scaffold00001	1528295	Chr07	50203895	T	C	TT	504	CC	91	CC	156	TT	95	TT	58	CC	113	CC	204	CC	162
PvSNP1p1528313	Pv09sc00001p1528313	scaffold00001	1528313	Chr07	50203877	T	C	TT	533	CC	94	TT	157	TT	102	TT	67	TT	117	CC	191	TT	165
PvSNP1p1528316	Pv09sc00001p1528316	scaffold00001	1528316	Chr07	50203874	G	A	GG	537	AA	92	AA	156	GG	102	GG	67	GG	119	AA	197	AA	166
PvSNP1p1528337	Pv09sc00001p1528337	scaffold00001	1528337	Chr07	50203853	G	C	GG	513	CC	97	GG	154	GG	104	GG	64	GG	120	CC	220	GG	162
PvSNP1p1528346	Pv09sc00001p1528346	scaffold00001	1528346	Chr07	50203844	T	C	CC	506	CC	97	CC	153	TT	104	TT	65	CC	119	CC	218	CC	162
PvSNP1p1528373	Pv09sc00001p1528373	scaffold00001	1528373	Chr07	50203817	A	C	CC	118	CC	1	CC	1	AA	103	AA	62	AC	5	AC	8
PvSNP1p1528406	Pv09sc00001p1528406	scaffold00001	1528406	Chr07	50203810	A	T	AA	124	AA	1	TT	2	AA	107	AA	65	AA	3	AA	2	AA	1
PvSNP1p1528427	Pv09sc00001p1528427	scaffold00001	1528427	Chr07	50203763	C	A	CC	124	AA	1	CC	2	CC	107	CC	68	CC	3	AA	2	CC	1
PvSNP1p1528453	Pv09sc00001p1528453	scaffold00001	1528453	Chr07	50203737	G	A	GG	122	AA	1	GG	2	GG	106	GG	70	GG	3	AA	2	GG	1
PvSNP1p1528684	Pv09sc00001p1528684	scaffold00001	1528684	Chr07	50203583	G	A	GG	21			AA	4	GG	2	GG	2	GG	2	GG	1	GG	1
PvSNP1p1528831	Pv09sc00001p1528831	scaffold00001	1528831	Chr07	50203311	A	T	AA	29			AT	4	AA	1	AA	6	AA	2	AA	2	TT	1
PvSNP1p1530684	Pv09sc00001p1530684	scaffold00001	1530684	Chr07	50201506	A	G	AA	6			GG	1	AA	3	AA	2	GG	4	AA	4	GG	1
PvSNP1p1530746	Pv09sc00001p1530746	scaffold00001	1530746	Chr07	50201444	A	T	AA	27	AA	3	TT	1	AA	10	AA	8	TT	13	AA	13	TT	8
PvSNP1p1530757	Pv09sc00001p1530757	scaffold00001	1530757	Chr07	50201433	C	T	CC	25	CC	4			CC	11	CC	9	TT	14	CC	13	TT	9
PvSNP1p1530761	Pv09sc00001p1530761	scaffold00001	1530761	Chr07	50201438	T	C	TT	24	TT	4			TT	11	TT	9	CC	16	TT	13	CC	10
PvSNP1p1530821	Pv09sc00001p1530821	scaffold00001	1530821	Chr07	50201368	G	A	GG	19	GG	9	AA	2	GG	14	GG	11	GG	8	GG	12	AA	15
PvSNP1p1530822	Pv09sc00001p1530822	scaffold00001	1530822	Chr07	50201367	G	A	GG	18	GG	9	GG	2	GG	14	GG	11	AA	8	GG	12	GG	15
PvSNP1p1530849	Pv09sc00001p1530849	scaffold00001	1530849	Chr07	50201340	T	C	TT	16	TT	8	CC	1	TT	16	TT	15	CC	6	TT	10	CC	8
PvSNP1p1530887	Pv09sc00001p1530887	scaffold00001	1530887	Chr07	50201302	T	G	TT	10	TT	7	GG	3	TT	17	TT	15	GG	11	TT	4	GG	14
PvSNP1p1530965	Pv09sc00001p1530965	scaffold00001	1530965	Chr07	50201224	G	C	GG	10	CC	5	CC	2	GG	14	GG	15	CC	6	CC	4	CC	16
PvSNP1p1531046	Pv09sc00001p1531046	scaffold00001	1531046	Chr07	50201143	C	A	AA	9	AA	4	AA	1	CC	12	CC	15	AA	5	AA	2	AA	16
PvSNP1p1531097	Pv09sc00001p1531097	scaffold00001	1531097	Chr07	50201092	G	T	GG	5	GG	4	TT	1	GG	9	GG	13	TT	2	GG	2	TT	15
PvSNP1p1531857	Pv09sc00001p1531857	scaffold00001	1531857	Chr07	50200330	T	G	TT	2	TT	3			TT	9	TT	12	GG	2	TT	1	GG	11
PvSNP1p1531859	Pv09sc00001p1531859	scaffold00001	1531859	Chr07	50200328	T	C	CC	2	TC	3			TT	9	TT	12	TT	2	CC	1	TT	11
PvSNP1p1531866	Pv09sc00001p1531866	scaffold00001	1531866	Chr07	50200321	G	A	GG	2	GG	3			GG	9	GG	12	AA	2	GG	1	AA	11
PvSNP1p1531881	Pv09sc00001p1531881	scaffold00001	1531881	Chr07	50200319	G	A	GG	2	GG	3			GA	6	GG	4	AA	2	GG	1	GG	11
PvSNP1p1552445	Pv09sc00001p1552445	scaffold00001	1552445	Chr07	50179596	G	A			AA	9			GG	7	GG	3
PvSNP1p1552468	Pv09sc00001p1552468	scaffold00001	1552468	Chr07	50179573	C	A			AA	9	AA	1	CC	7	CC	3
PvSNP1p1552469	Pv09sc00001p1552469	scaffold00001	1552469	Chr07	50179572	A	G			GG	9	GG	1	AA	7	AA	3
PvSNP1p1552503	Pv09sc00001p1552503	scaffold00001	1552503	Chr07	50179565	T	A			AA	8	AA	3	TT	7	TT	3
PvSNP1p1552511	Pv09sc00001p1552511	scaffold00001	1552511	Chr07	50179529	A	T			TT	8	TT	3	AA	7	AA	3
PvSNP1p1552513	Pv09sc00001p1552513	scaffold00001	1552513	Chr07	50179527	A	T			TT	9	TT	3	AA	6	AA	3
PvSNP1p1552518	Pv09sc00001p1552518	scaffold00001	1552518	Chr07	50179522	A	T			TT	9	TT	4	AA	6	AA	3
PvSNP1p1552530	Pv09sc00001p1552530	scaffold00001	1552530	Chr07	50179510	A	C			CC	9	AA	4	AA	7	AA	3
PvSNP1p1552542	Pv09sc00001p1552542	scaffold00001	1552542	Chr07	50179498	T	A			TT	9	TA	4	TT	7	TT	3
PvSNP1p1552552	Pv09sc00001p1552552	scaffold00001	1552552	Chr07	50179488	A	G			GG	9	GG	2	AA	7	AA	3
PvSNP1p1552554	Pv09sc00001p1552554	scaffold00001	1552554	Chr07	50179486	T	A			AA	9	AA	2	TT	6	TT	3
PvSNP1p1552561	Pv09sc00001p1552561	scaffold00001	1552561	Chr07	50179479	C	T			CT	9	CC	4	CC	6
PvSNP1p1552563	Pv09sc00001p1552563	scaffold00001	1552563	Chr07	50179477	G	T			TT	9	GT	3	GG	3
PvSNP1p1552565	Pv09sc00001p1552565	scaffold00001	1552565	Chr07	50179475	T	A			AA	7	AA	3	TT	3
PvSNP1p1577868	Pv09sc00001p1577868	scaffold00001	1577868	Chr07	50154626	T	G	TT	2			GG	2	TT	2	TT	3			TG	4
PvSNP1p1577870	Pv09sc00001p1577870	scaffold00001	1577870	Chr07	50154624	T	G	TT	2			GG	2	TT	1	TT	3			TG	4
PvSNP1p1577896	Pv09sc00001p1577896	scaffold00001	1577896	Chr07	50154598	C	G	CC	2			GG	2	CC	2	CC	3			CG	4
PvSNP1p1577914	Pv09sc00001p1577914	scaffold00001	1577914	Chr07	50154580	G	C	GG	2			CC	2	GG	2	GG	3			GC	4
PvSNP1p1577916	Pv09sc00001p1577916	scaffold00001	1577916	Chr07	50154578	G	A	GG	2			AA	2	GG	2	GG	3			GA	4
PvSNP1p1577930	Pv09sc00001p1577930	scaffold00001	1577930	Chr07	50154564	T	C	TT	2			CC	2	TT	2	TT	3			TC	3
PvSNP1p1577955	Pv09sc00001p1577955	scaffold00001	1577955	Chr07	50154539	C	T	CC	2			TT	2	CC	1	CC	3			CT	4
PvSNP1p1577958	Pv09sc00001p1577958	scaffold00001	1577958	Chr07	50154536	T	A	TT	2			AA	2	TT	1	TT	3			TA	4
PvSNP1p1577978	Pv09sc00001p1577978	scaffold00001	1577978	Chr07	50154516	T	A	TT	2			AA	2	TT	1	TT	3			TA	4
PvSNP1p1577982	Pv09sc00001p1577982	scaffold00001	1577982	Chr07	50154512	A	G	AA	2			GG	2	AA	1	AA	2			AG	3
PvSNP1p1578004	Pv09sc00001p1578004	scaffold00001	1578004	Chr07	50154490	G	A	GG	2			AA	2	GG	1	GG	3			GA	3
PvSNP1p1578006	Pv09sc00001p1578006	scaffold00001	1578006	Chr07	50154488	T	A	TT	2			AA	2	TT	1	TT	3			TA	3
PvSNP1p1578018	Pv09sc00001p1578018	scaffold00001	1578018	Chr07	50154476	C	A	CC	2			AA	2	CC	1	CC	3			CC	3
PvSNP1p1578040	Pv09sc00001p1578040	scaffold00001	1578040	Chr07	50154454	T	C	TT	2			CC	2	TT	1	TT	2			TC	3
PvSNP1p1578631	Pv09sc00001p1578631	scaffold00001	1578631	Chr07	50153863	A	T	AA	3	TT	9	TT	3
PvSNP1p1578660	Pv09sc00001p1578660	scaffold00001	1578660	Chr07	50153854	T	A	TT	1	AA	9	TA	3							TT	1
PvSNP1p1578677	Pv09sc00001p1578677	scaffold00001	1578677	Chr07	50153855	A	C			CC	5	CC	2							AA	1
PvSNP1p1578704	Pv09sc00001p1578704	scaffold00001	1578704	Chr07	50153855	G	A			AA	8	AA	1							GG	1
PvSNP1p1587921	Pv09sc00001p1587921	scaffold00001	1587921	Chr07	50145108	T	C	TT	1	TT	1			TT	3	TT	2	CC	3
PvSNP1p1588132	Pv09sc00001p1588132	scaffold00001	1588132	Chr07	50144867	T	C	TT	2	TT	1			TT	1			CC	8	TT	1	CC	2
PvSNP1p1598286	Pv09sc00001p1598286	scaffold00001	1598286	Chr07	50135061	A	C			AA	2	AA	5	AA	13	AA	11	CC	2	AA	6	CC	3
PvSNP1p1598310	Pv09sc00001p1598310	scaffold00001	1598310	Chr07	50135037	C	T			CC	3	CC	10	CC	26	CC	25	TT	8	CC	10	TT	6
PvSNP1p1598315	Pv09sc00001p1598315	scaffold00001	1598315	Chr07	50135032	G	A			GG	3	GG	10	GG	26	GG	25	AA	7	GG	11	AA	5
PvSNP1p1598537	Pv09sc00001p1598537	scaffold00001	1598537	Chr07	50134810	C	T	TT	4	CC	3	CC	10	CC	51	CC	28	CC	4	CC	13	CC	8
PvSNP1p1598561	Pv09sc00001p1598561	scaffold00001	1598561	Chr07	50134786	A	T	AA	5	AA	3	AA	12	AA	53	AA	31	TT	4	AA	16	TT	11
PvSNP1p1599434	Pv09sc00001p1599434	scaffold00001	1599434	Chr07	50133897	C	T	CC	6	TT	3	TT	12	CC	56	CC	32	CC	4	CC	19	CC	11
PvSNP1p1599533	Pv09sc00001p1599533	scaffold00001	1599533	Chr07	50133814	A	T	AA	6	AA	3	AA	12	AA	58	AA	35	TT	4	AA	17	TT	11
PvSNP1p1599542	Pv09sc00001p1599542	scaffold00001	1599542	Chr07	50133805	T	C	CC	6	TT	3	TT	12	TT	58	TT	35	TT	4	TT	17	TT	11
PvSNP1p1601807	Pv09sc00001p1601807	scaffold00001	1601807	Chr07	50131540	A	T	AA	7	TT	63	TT	41	AA	18	AA	20	AA	15	AA	6	AA	6
PvSNP1p1601967	Pv09sc00001p1601967	scaffold00001	1601967	Chr07	50131380	T	A	TT	8	AA	1			TT	5	TT	8	TT	4	AA	14	TT	3
PvSNP1p1601995	Pv09sc00001p1601995	scaffold00001	1601995	Chr07	50131352	T	A	TT	4	TT	1			TT	2	TT	5	AA	2	TT	6	AA	3
PvSNP1p1602002	Pv09sc00001p1602002	scaffold00001	1602002	Chr07	50131345	T	A	TT	4					TT	2	TT	5	AA	2	TT	5	AA	3
PvSNP1p1602043	Pv09sc00001p1602043	scaffold00001	1602043	Chr07	50131290	T	C	CC	4					TT	1	TT	5	CC	2	CC	4	CC	5
PvSNP1p1629824	Pv09sc00001p1629824	scaffold00001	1629824	Chr07	50104341	G	A	AA	3	GG	1	GG	2	GG	2			GG	1			GG	2
PvSNP1p1635935	Pv09sc00001p1635935	scaffold00001	1635935	Chr07	50098229	T	A	TT	6					TT	3	TT	2	TT	1	AA	4	TT	2
PvSNP1p1635944	Pv09sc00001p1635944	scaffold00001	1635944	Chr07	50098220	C	T	CC	6					CC	3	CC	2	TT	1	CC	4	TT	2
PvSNP1p1635963	Pv09sc00001p1635963	scaffold00001	1635963	Chr07	35984256	C	T	CC	6			CC	1	CC	3	CC	2	CC	1	TT	4	CC	2
PvSNP1p1635974	Pv09sc00001p1635974	scaffold00001	1635974	Chr07	35984245	C	T	CC	6			CC	1	CC	3	CC	2	TT	1	CC	4	TT	2
PvSNP1p1636404	Pv09sc00001p1636404	scaffold00001	1636404	Chr07	50097760	T	C	CC	9			CC	1	TT	3	TT	2	CC	1	CC	4	CC	2
PvSNP1p1636517	Pv09sc00001p1636517	scaffold00001	1636517	Chr07	50097647	A	C	AA	10			AA	4	AA	7	AA	2	CC	3	AA	5	CC	2
PvSNP1p1636624	Pv09sc00001p1636624	scaffold00001	1636624	Chr07	50097540	T	A	AA	9			AA	4	TT	6	TT	1			AA	2
PvSNP1p1664478	Pv09sc00001p1664478	scaffold00001	1664478	Chr07	50070731	A	G	AA	5					AA	5	AA	1	GG	18			GG	9
PvSNP1p1664491	Pv09sc00001p1664491	scaffold00001	1664491	Chr07	50070718	A	G	GG	7	AA	2			AA	6	AA	1	AA	21	AA	1	AA	12
PvSNP1p1664622	Pv09sc00001p1664622	scaffold00001	1664622	Chr07	50070587	T	A	TT	11	TT	2			TT	4	TT	2	AA	22	TT	3	AA	13
PvSNP1p1664689	Pv09sc00001p1664689	scaffold00001	1664689	Chr07	50070520	T	A	TT	7					TT	1	TT	1	AA	11			AA	4
PvSNP1p1664738	Pv09sc00001p1664738	scaffold00001	1664738	Chr07	50070471	G	A	GG	7					GG	1	GG	1	AA	16			AA	14
PvSNP1p1678955	Pv09sc00001p1678955	scaffold00001	1678955	Chr07	50056103	A	C	CC	9	CC	1			AA	3	AA	6	AA	1			AA	5
PvSNP1p1679082	Pv09sc00001p1679082	scaffold00001	1679082	Chr07	50055976	T	C	TT	12	TT	2	CC	1	TT	6	TT	9	CC	4	TT	1	CC	8
PvSNP1p1679493	Pv09sc00001p1679493	scaffold00001	1679493	Chr07		T	G	TG	5							TT	1					TT	2
PvSNP1p1679678	Pv09sc00001p1679678	scaffold00001	1679678	Chr07	50055377	G	C	CC	15					GG	2	GG	9					GG	4
PvSNP1p1680251	Pv09sc00001p1680251	scaffold00001	1680251	Chr07	50054804	T	G	GG	6	GG	1	TT	4	TT	6	TT	6	TT	1	GG	5
PvSNP1p1680848	Pv09sc00001p1680848	scaffold00001	1680848	Chr07	50054206	G	A	GG	2	GG	1	AA	2	GG	4	GG	2			GG	3
PvSNP1p1684064	Pv09sc00001p1684064	scaffold00001	1684064	Chr07	50050990	C	G	CC	20	CC	2	CC	13	CC	23	CC	10	CG	12	CC	26	GG	6
PvSNP1p1684115	Pv09sc00001p1684115	scaffold00001	1684115	Chr07	50050939	T	G	TT	19	TT	3	TT	13	TT	25	TT	11	GG	21	TT	27	GG	12
PvSNP1p1684182	Pv09sc00001p1684182	scaffold00001	1684182	Chr07	50050872	T	A	TT	18	TT	2	TT	13	TT	25	TT	9	AA	21	TT	25	AA	9
PvSNP1p1684285	Pv09sc00001p1684285	scaffold00001	1684285	Chr07	50050769	G	T	GG	19	GG	1	GG	13	GG	25	GG	11	TT	15	GG	18	TT	7
PvSNP1p1684329	Pv09sc00001p1684329	scaffold00001	1684329	Chr07	50050725	G	A	AA	13			AA	9	GG	25	GG	11	AA	16	AA	8	AA	7
PvSNP1p1684399	Pv09sc00001p1684399	scaffold00001	1684399	Chr07	50050655	G	A	GG	14	GG	1	GG	10	GG	22	GG	9	AA	8	GG	6	AA	4
PvSNP1p1684400	Pv09sc00001p1684400	scaffold00001	1684400	Chr07	50050654	C	A	CC	14	CC	1	CC	10	CC	23	CC	10	AA	7	CC	6	AA	4
PvSNP1p1684403	Pv09sc00001p1684403	scaffold00001	1684403	Chr07	50050651	G	T	GG	13	GG	1	GG	10	GG	22	GG	9	TT	9	GG	5	TT	4
PvSNP1p1684451	Pv09sc00001p1684451	scaffold00001	1684451	Chr07	50050603	G	T	GG	9			GG	7	GG	19	GG	7	TT	3	GG	1
PvSNP1p1684502	Pv09sc00001p1684502	scaffold00001	1684502	Chr07	50050552	C	T	CC	11			CC	6	CC	18	CC	4	TT	5	CC	4	TT	2
PvSNP1p1684563	Pv09sc00001p1684563	scaffold00001	1684563	Chr07	50050481	C	A	CC	1			CC	4	CC	1			AA	2	CC	3	AA	1
PvSNP1p1694634	Pv09sc00001p1694634	scaffold00001	1694634	Chr07	50041062	T	A	AA	8	AA	1	AA	2			TT	3	AA	1
PvSNP1p1694855	Pv09sc00001p1694855	scaffold00001	1694855	Chr07	50040841	G	A	GG	23	GG	19	GG	7	GG	15	GG	17	AA	16	GG	3	GA	7
PvSNP1p1694914	Pv09sc00001p1694914	scaffold00001	1694914	Chr07	50040782	A	G	AA	24	AA	20	AA	10	AA	15	AA	17	GG	18	AA	4	GG	7
PvSNP1p1696508	Pv09sc00001p1696508	scaffold00001	1696508	Chr07	50039188	A	T	AA	14	AA	2	AA	9	AA	10	AA	15	TT	4	AA	6	TT	12
PvSNP1p1696598	Pv09sc00001p1696598	scaffold00001	1696598	Chr07	50039098	C	G	CC	13	CC	2	CC	9	CC	10	CC	15	GG	4	CC	6	GG	12
PvSNP1p1711940	Pv09sc00001p1711940	scaffold00001	1711940	Chr07	50026160	C	T	TT	4	TT	2			CC	1	CC	2			TT	1	CC	1
PvSNP1p1711946	Pv09sc00001p1711946	scaffold00001	1711946	Chr07	50026154	T	C	CC	4	CC	1			TT	1	TT	2			CC	1	CC	1
PvSNP1p1714856	Pv09sc00001p1714856	scaffold00001	1714856	Chr07	50023243	G	T					TT	4	GG	4	GG	1	GG	1	GG	2
PvSNP1p1717821	Pv09sc00001p1717821	scaffold00001	1717821	Chr07	50020278	G	C	GG	1			GG	4	GC	4	GG	1	GG	1			GG	1
PvSNP1p1733176	Pv09sc00001p1733176	scaffold00001	1733176	Chr07	50005957	C	G	CC	1	CC	4									CC	1	GG	4
PvSNP1p1733352	Pv09sc00001p1733352	scaffold00001	1733352	Chr07	50005690	C	A	CC	3	CC	9	CA	8	CC	1	CC	7	CC	1	CC	5	CC	6
PvSNP1p1733423	Pv09sc00001p1733423	scaffold00001	1733423	Chr07	50005619	C	G	CC	4	CC	9	CC	8	CC	1	CC	7	GG	1	CC	5	GG	6
PvSNP1p1733579	Pv09sc00001p1733579	scaffold00001	1733579	Chr07	50005463	G	A	AA	4			AA	2	GG	1	GG	1			AA	3
PvSNP1p1771077	Pv09sc00001p1771077	scaffold00001	1771077	Chr07	49968388	C	T	CC	9	CC	6	CC	3	CC	2	CC	3	TT	1	CC	2	TT	2
PvSNP1p1771656	Pv09sc00001p1771656	scaffold00001	1771656	Chr07	49967809	T	G	TT	6	TT	1	TT	3	TT	1	TT	3	GG	1	TT	2	GG	2
PvSNP1p1772027	Pv09sc00001p1772027	scaffold00001	1772027	Chr07	49967438	G	A	GG	4	GG	1	GG	3	GG	1	GG	3	AA	1	GG	1	AA	2
PvSNP1p1776183	Pv09sc00001p1776183	scaffold00001	1776183	Chr07	49963284	T	C	TT	8	TT	2	TT	3	TT	2	TT	1	CC	1	TT	10	CC	1
PvSNP1p1776357	Pv09sc00001p1776357	scaffold00001	1776357	Chr07	49963110	C	T	CC	6	CC	1	CC	2	CC	2	CC	1	TT	6	CC	5
PvSNP1p1776427	Pv09sc00001p1776427	scaffold00001	1776427	Chr07	49963040	T	G	TT	5			TT	2	TT	2	TT	1	GG	5	TT	2
PvSNP1p1784249	Pv09sc00001p1784249	scaffold00001	1784249	Chr07	49955217	C	T	CC	4	CC	7	CC	6	CC	11	CC	3	TT	8	CC	16	TT	3
PvSNP1p1784257	Pv09sc00001p1784257	scaffold00001	1784257	Chr07	49955209	G	C	GG	4	GG	7	GG	6	GG	12	GG	3	CC	6	GG	17	CC	1
PvSNP1p1784377	Pv09sc00001p1784377	scaffold00001	1784377	Chr07	49955089	A	T	AA	8	AA	7	AA	8	AA	12	AA	4	TT	8	AA	19	TT	3
PvSNP1p1784417	Pv09sc00001p1784417	scaffold00001	1784417	Chr07	49955049	A	T	AA	11	AA	7	AA	8	AA	12	AA	4	TT	8	AA	20	TT	3
PvSNP1p1784528	Pv09sc00001p1784528	scaffold00001	1784528	Chr07	49954938	A	C	CC	11					AA	3	AA	2			CC	1
PvSNP1p1784599	Pv09sc00001p1784599	scaffold00001	1784599	Chr07	49954867	A	T	TT	12					AA	3	AA	2			TT	1
PvSNP1p1784737	Pv09sc00001p1784737	scaffold00001	1784737	Chr07	49954729	T	C	TT	13					TT	2	TT	2	CC	1	TT	7	CC	2
PvSNP1p1784750	Pv09sc00001p1784750	scaffold00001	1784750	Chr07	49954716	C	A	CC	13					CC	2	CC	2	AA	1	CC	7	AA	2
PvSNP1p1784812	Pv09sc00001p1784812	scaffold00001	1784812	Chr07	49954654	T	C	TT	13					TT	2	TT	1	CC	1	TT	9	CC	2
PvSNP1p1784855	Pv09sc00001p1784855	scaffold00001	1784855	Chr07	49954611	A	G	AA	13					AA	2	AA	2	GG	1	AA	9	GG	2
PvSNP1p1812922	Pv09sc00001p1812922	scaffold00001	1812922	Chr07	49927044	G	A	GG	1	GG	1	GG	2	GG	4	GG	2	AA	2	GG	1	AA	2
PvSNP1p1812937	Pv09sc00001p1812937	scaffold00001	1812937	Chr07	49927029	G	C	CC	1	CC	1	CC	2	GG	4	GG	2	GG	2	CC	1	GG	2
PvSNP1p1812951	Pv09sc00001p1812951	scaffold00001	1812951	Chr07	49927015	C	T	CC	1	CC	1	CC	2	CC	4	CC	2	TT	2	CC	1	TT	2
PvSNP1p1812954	Pv09sc00001p1812954	scaffold00001	1812954	Chr07	49927012	G	C	GG	1	GG	1	GG	2	GG	4	GG	2	CC	2	GG	1	CC	2
PvSNP1p1813026	Pv09sc00001p1813026	scaffold00001	1813026	Chr07	49926940	C	T	CC	2	CC	1	CC	2	CC	4	CC	2	TT	2	CC	1	TT	1
PvSNP1p1813062	Pv09sc00001p1813062	scaffold00001	1813062	Chr07	49926904	T	C	TT	2	TT	7	CC	4	TT	2	TT	3	TT	3	TT	9	TT	1
PvSNP1p1813083	Pv09sc00001p1813083	scaffold00001	1813083	Chr07	49926883	G	C	GG	2	GG	7	GG	4	GG	3	GG	3	CC	3	GG	10	CC	1
PvSNP1p1813107	Pv09sc00001p1813107	scaffold00001	1813107	Chr07	49926859	G	A	AA	2	AA	6	GG	4	GG	3	GG	3	AA	3	AA	10	AA	1
PvSNP1p1813136	Pv09sc00001p1813136	scaffold00001	1813136	Chr07	49926830	A	C	AA	3	AA	7	AA	4	AA	3	AA	3	CC	3	AA	10	CC	1
PvSNP1p1813184	Pv09sc00001p1813184	scaffold00001	1813184	Chr07	49926782	A	G	GG	3	GG	7	AA	4	AA	3	AA	3	AA	3	GG	9	AA	1
PvSNP1p1813210	Pv09sc00001p1813210	scaffold00001	1813210	Chr07	49926756	A	G	GG	3	GG	7	GG	4	AA	3	AA	3	AA	3	GG	9	AA	1
PvSNP1p1813214	Pv09sc00001p1813214	scaffold00001	1813214	Chr07	49926752	G	A	AA	2	AA	7	AA	4	GG	3	GG	3	GG	3	AA	9	GG	1
PvSNP1p1813223	Pv09sc00001p1813223	scaffold00001	1813223	Chr07	49926743	G	T	TT	3	TT	7	TT	4	GG	3	GG	3	GG	3	TT	8	GG	1
PvSNP1p1813239	Pv09sc00001p1813239	scaffold00001	1813239	Chr07	49926727	T	C	TT	3	TT	7	CC	4	TT	3	TT	3	TT	3	TT	8	TT	1
PvSNP1p1814850	Pv09sc00001p1814850	scaffold00001	1814850	Chr07		C	T	CC	4			CC	3	CC	3	CC	9	TT	6	CC	2	TT	3
PvSNP1p1814853	Pv09sc00001p1814853	scaffold00001	1814853	Chr07		G	A	GG	3			GG	3	GG	3	GG	8	AA	7	GG	2	GA	7
PvSNP1p1814915	Pv09sc00001p1814915	scaffold00001	1814915	Chr07	49924974	A	T	TT	6			AA	6	AA	9	AA	11	AA	11	TT	7	AA	12
PvSNP1p1814920	Pv09sc00001p1814920	scaffold00001	1814920	Chr07	49924974	T	C	TT	6			TT	5	TT	9	TT	11	CC	9	TT	7	CC	12
PvSNP1p1814930	Pv09sc00001p1814930	scaffold00001	1814930	Chr07	49924974	G	T	TT	6			TT	5	GG	10	GG	11	TT	9	TT	6	GT	10
PvSNP1p1815006	Pv09sc00001p1815006	scaffold00001	1815006	Chr07	49924960	C	T	CC	4			TT	4	CC	10	CC	8	CC	10	CC	4	CC	4
PvSNP1p1879819	Pv09sc00001p1879819	scaffold00001	1879819	Chr07	49860915	T	C	CC	1	CC	5	CC	3	TT	1	TT	1			CC	1
PvSNP1p1879846	Pv09sc00001p1879846	scaffold00001	1879846	Chr07	49860888	T	C	CC	1	TC	5	CC	2	TT	1	TT	1			CC	1
PvSNP1p1879882	Pv09sc00001p1879882	scaffold00001	1879882	Chr07	49860852	C	T	TT	1	TT	5	TT	2	CC	2	CC	1			TT	1
PvSNP1p1925894	Pv09sc00001p1925894	scaffold00001	1925894	Chr07	49816252	C	A	CC	1	CC	3	CC	1	CC	2			AA	2	CC	1
PvSNP1p1925896	Pv09sc00001p1925896	scaffold00001	1925896	Chr07	49816250	G	C	CC	1	CC	3	CC	1	GG	2			GG	2	CC	1
PvSNP1p1925910	Pv09sc00001p1925910	scaffold00001	1925910	Chr07	49816248	A	G	GG	1	GG	3			AA	2			AA	3	GG	1
PvSNP1p1925911	Pv09sc00001p1925911	scaffold00001	1925911	Chr07	49816248	A	C	CC	1	CC	3			AA	2			AA	4	CC	1
PvSNP1p1925919	Pv09sc00001p1925919	scaffold00001	1925919	Chr07	49816248	C	T	TT	1	TT	3	TT	1	CC	2			CC	4	TT	1
PvSNP1p1926059	Pv09sc00001p1926059	scaffold00001	1926059	Chr07	49816087	T	C	CC	1	CC	3			TT	2			TT	8
PvSNP1p1926093	Pv09sc00001p1926093	scaffold00001	1926093	Chr07	49816038	G	A	AA	1	AA	4			GG	2			AA	8	AA	4
PvSNP1p1926288	Pv09sc00001p1926288	scaffold00001	1926288	Chr07	49815858	C	T	TT	1	TT	4			CC	2	CC	1	CC	8	TT	3
PvSNP1p1926445	Pv09sc00001p1926445	scaffold00001	1926445	Chr07	49815701	T	G			TT	4	TT	1	TT	2	TT	1	GG	8	TT	5
PvSNP1p1926446	Pv09sc00001p1926446	scaffold00001	1926446	Chr07	49815700	C	G			GG	4	GG	1	CC	2	CC	1	GG	8	GG	5
PvSNP1p1926498	Pv09sc00001p1926498	scaffold00001	1926498	Chr07	49815648	G	T			GG	3	GG	1	GG	2			TT	5	GG	1
PvSNP1p1926633	Pv09sc00001p1926633	scaffold00001	1926633	Chr07	49815513	G	A			GG	4	GG	1	GG	2			AA	8	GG	6
PvSNP1p1926653	Pv09sc00001p1926653	scaffold00001	1926653	Chr07	49815493	G	A			AA	4	AA	1	GG	2			AA	8	AA	6
PvSNP1p1950417	Pv09sc00001p1950417	scaffold00001	1950417	Chr07	49792152	T	A	TT	6			TT	1	TT	1	TT	1	AA	3	TT	10	AA	2
PvSNP1p1952902	Pv09sc00001p1952902	scaffold00001	1952902	Chr07	49789667	G	A									GG	2	AA	1			AA	7
PvSNP1p1952987	Pv09sc00001p1952987	scaffold00001	1952987	Chr07	49789582	A	C	AA	3	AA	12	AA	18	AA	7	AA	13	CC	7	AA	5	CC	16
PvSNP1p1953094	Pv09sc00001p1953094	scaffold00001	1953094	Chr07	49789475	T	G	TT	7	TT	11	TT	15	TT	10	TT	10	GG	6	TT	5	GG	17
PvSNP1p1953111	Pv09sc00001p1953111	scaffold00001	1953111	Chr07	49789458	G	A	GG	12	GG	13	GG	20	GG	12	GG	16	AA	8	GG	5	AA	17
PvSNP1p1953240	Pv09sc00001p1953240	scaffold00001	1953240	Chr07	49789329	G	A	AA	30			GG	8	GG	12	GG	17	GG	5	AA	3	GG	15
PvSNP1p1953331	Pv09sc00001p1953331	scaffold00001	1953331	Chr07	49789238	C	A	CC	31			CA	10	CC	12	CC	14	CC	5	CC	4	CC	18
PvSNP1p1953339	Pv09sc00001p1953339	scaffold00001	1953339	Chr07	49789230	T	A	TT	35	TT	1	TT	11	TT	12	TT	17	AA	6	TT	7	AA	20
PvSNP1p1953588	Pv09sc00001p1953588	scaffold00001	1953588	Chr07	49788981	C	A	CC	39	CC	1	CC	11	CC	11	CC	22	AA	5	CC	13	AA	15
PvSNP1p1953609	Pv09sc00001p1953609	scaffold00001	1953609	Chr07	49788960	G	A	GG	40	GG	1	GG	11	GG	11	GG	22	AA	5	GG	13	AA	15
PvSNP1p1953619	Pv09sc00001p1953619	scaffold00001	1953619	Chr07	49788950	T	C	TT	32	TT	1	TT	10	TT	12	TT	20	CC	5	TT	13	CC	14
PvSNP1p1956628	Pv09sc00001p1956628	scaffold00001	1956628	Chr07	49785939	T	A	AA	5							TT	8					AA	1
PvSNP1p1969533	Pv09sc00001p1969533	scaffold00001	1969533	Chr07	49773033	T	A	TT	40	TT	8	TT	16	TT	36	TT	35	AA	47	TT	47	AA	12
PvSNP1p1969566	Pv09sc00001p1969566	scaffold00001	1969566	Chr07	49773000	A	T	AA	39	AA	8	AA	15	AA	36	AA	35	TT	47	AA	46	TT	12
PvSNP1p1969575	Pv09sc00001p1969575	scaffold00001	1969575	Chr07	49772991	T	A	TT	39	TT	8	TT	15	TT	36	TT	34	AA	47	TT	46	AA	12
PvSNP1p1969599	Pv09sc00001p1969599	scaffold00001	1969599	Chr07	49772967	G	T	GG	39	GG	8	GG	15	GG	36	GG	34	TT	45	GG	45	TT	12
PvSNP1p1971527	Pv09sc00001p1971527	scaffold00001	1971527	Chr07	49771039	A	G	AA	34	AA	3	AA	15	AA	36	AA	28	GG	42	AA	32	GG	10
PvSNP1p1987123	Pv09sc00001p1987123	scaffold00001	1987123	Chr07	49756131	G	C	GG	5	GG	3	GG	1	GG	3	GG	1	CC	2	GG	1	CC	5
PvSNP1p1987202	Pv09sc00001p1987202	scaffold00001	1987202	Chr07	49756077	G	C	GG	10	GG	3	GG	3	GG	15	GG	1	CC	3	GG	4	CC	8
PvSNP1p1987217	Pv09sc00001p1987217	scaffold00001	1987217	Chr07	49756062	C	T	CC	10	CC	2	CC	3	CC	15	CC	1	TT	3	CC	4	TT	8
PvSNP1p1987249	Pv09sc00001p1987249	scaffold00001	1987249	Chr07	49756030	C	T	CC	9	CC	2	CC	3	CC	15	CC	1	TT	3	CC	3	TT	8
PvSNP1p1987303	Pv09sc00001p1987303	scaffold00001	1987303	Chr07	49755976	C	G	CC	9	CC	2	CC	3	CC	15	CC	1	GG	2	CC	4	GG	9
PvSNP1p1987332	Pv09sc00001p1987332	scaffold00001	1987332	Chr07	49755947	T	C	TT	10	TT	2	TT	2	TT	13	TT	1	CC	2	TT	4	CC	5
PvSNP1p1987333	Pv09sc00001p1987333	scaffold00001	1987333	Chr07	49755946	T	C	TT	10	TT	2	TT	2	TT	13	TT	1	CC	2	TT	4	CC	5
PvSNP1p1987370	Pv09sc00001p1987370	scaffold00001	1987370	Chr07	49755909	C	T	CC	10	CC	4	CC	3	CC	15	CC	1	TT	3	CC	8	TT	9
PvSNP1p1987389	Pv09sc00001p1987389	scaffold00001	1987389	Chr07	49755890	T	C	CC	10	CC	4	CC	3	TT	15	TT	1	CC	3	CC	8	CC	9
PvSNP1p1987396	Pv09sc00001p1987396	scaffold00001	1987396	Chr07	49755883	A	G	AA	10	AA	4	AA	3	AA	14	AA	1	GG	3	AA	8	GG	9
PvSNP1p1987401	Pv09sc00001p1987401	scaffold00001	1987401	Chr07	49755878	C	T	CC	10	CC	4	CC	3	CC	14	CC	1	TT	1	CC	8	TT	1
PvSNP1p1987402	Pv09sc00001p1987402	scaffold00001	1987402	Chr07	49755877	C	G	CC	10	CC	4	CC	3	CC	14	CC	1	GG	1	CC	8	GG	1
PvSNP1p1987430	Pv09sc00001p1987430	scaffold00001	1987430	Chr07	49755849	C	A	CC	10	CC	4	CC	3	CC	15	CC	1	AA	3	CC	8	AA	9
PvSNP1p1987439	Pv09sc00001p1987439	scaffold00001	1987439	Chr07	49755840	G	A	GG	10	GG	4	GG	3	GG	15	GG	1	AA	3	GG	8	AA	9
PvSNP1p1987553	Pv09sc00001p1987553	scaffold00001	1987553	Chr07	49755726	C	G	CC	9			CC	2	CC	14	CC	1	GG	3	CC	5
PvSNP1p1993252	Pv09sc00001p1993252	scaffold00001	1993252	Chr07	49750738	C	G	GG	6							CC	3			GG	2
PvSNP1p1993307	Pv09sc00001p1993307	scaffold00001	1993307	Chr07	49750683	T	A	AA	5							TT	3			AA	2
PvSNP1p1993345	Pv09sc00001p1993345	scaffold00001	1993345	Chr07	49750645	G	A	AA	7							GG	3			AA	2
PvSNP1p1995215	Pv09sc00001p1995215	scaffold00001	1995215	Chr07	49748842	C	G	CC	28	CC	4	CC	1	CC	7	CC	1	GG	1	CC	1	GG	4
PvSNP1p1995329	Pv09sc00001p1995329	scaffold00001	1995329	Chr07	49748616	G	A	GG	48	GG	3	GG	9	GG	12	GG	6	AA	3	GG	5	AA	1
PvSNP1p1995497	Pv09sc00001p1995497	scaffold00001	1995497	Chr07	49748493	T	G	TT	49	TT	4	TT	10	TT	15	TT	6	GG	2	TT	10	GG	2
PvSNP1p1995956	Pv09sc00001p1995956	scaffold00001	1995956	Chr07	49748034	T	A	AA	17	AA	4			TT	1	TT	4			AA	7
PvSNP1p1999286	Pv09sc00001p1999286	scaffold00001	1999286	Chr07	49744705	A	G	GG	7	GG	1	GG	10	AA	2			GG	1	GG	1
PvSNP1p2003609	Pv09sc00001p2003609	scaffold00001	2003609	Chr07	49740834	A	T	AA	5	AA	1	AA	4	AA	1			TT	4	AA	3	TT	1
PvSNP1p2003876	Pv09sc00001p2003876	scaffold00001	2003876	Chr07	49740567	A	C	AA	2			AA	2	AA	2	AA	2	CC	1			CC	3
PvSNP1p2003956	Pv09sc00001p2003956	scaffold00001	2003956	Chr07	49740487	C	T	CC	6			CC	1	CC	2	CC	6					TT	3
PvSNP1p2004049	Pv09sc00001p2004049	scaffold00001	2004049	Chr07	49740394	C	G	CC	13	CC	2	CC	1	GG	5	GG	8			CC	2	CC	1
PvSNP1p2004295	Pv09sc00001p2004295	scaffold00001	2004295	Chr07	49740148	G	C	CC	17	CC	9	CC	6	GG	7	GG	20			CC	7
PvSNP1p2006184	Pv09sc00001p2006184	scaffold00001	2006184	Chr07	49738259	A	C	AA	3	AA	1			AA	1	AA	1	CC	2	AA	4	CC	1
PvSNP1p2006236	Pv09sc00001p2006236	scaffold00001	2006236	Chr07	49738207	T	G	TT	4	TT	1					TT	1	GG	2	TT	4	GG	1
PvSNP1p2029080	Pv09sc00001p2029080	scaffold00001	2029080	Chr07	49715362	A	G	GG	58	AA	10	AA	23	AA	39	AA	49	AA	35	GG	13	AA	24
PvSNP1p2029214	Pv09sc00001p2029214	scaffold00001	2029214	Chr07	49715228	T	C	CC	51	CC	9	CC	23	TT	43	TT	49	TT	39	CC	13	TT	25
PvSNP1p2029240	Pv09sc00001p2029240	scaffold00001	2029240	Chr07	49715202	G	A	AA	35	AA	4	AA	19	GG	42	GG	45	GG	4	AA	9	AA	3
PvSNP1p2029349	Pv09sc00001p2029349	scaffold00001	2029349	Chr07	49715093	A	C	AA	40	AA	8	AA	21	AA	34	AA	34	CC	26	AA	9	CC	16
PvSNP1p2029361	Pv09sc00001p2029361	scaffold00001	2029361	Chr07	49715081	C	T	CC	38	CC	8	CC	21	CC	34	CC	33	TT	23	CC	9	TT	15
PvSNP1p2029401	Pv09sc00001p2029401	scaffold00001	2029401	Chr07	49715041	T	C	CC	4	TT	2	TT	5	TT	5	TT	6			CC	1
PvSNP1p2029425	Pv09sc00001p2029425	scaffold00001	2029425	Chr07	49715017	G	A	AA	1	AA	2	AA	4	GG	5	GG	6			AA	1
PvSNP1p2051453	Pv09sc00001p2051453	scaffold00001	2051453	Chr07	49692986	C	T	CC	1					CC	6	CC	1	TT	1			TT	2
PvSNP1p2051605	Pv09sc00001p2051605	scaffold00001	2051605	Chr07	49692834	C	G	CC	3			CC	2	CC	3	CC	2	GG	1			GG	3
PvSNP1p2051618	Pv09sc00001p2051618	scaffold00001	2051618	Chr07	49692821	T	C	TT	3			CC	2	TT	3	TT	2	TT	1			TT	3
PvSNP1p2051619	Pv09sc00001p2051619	scaffold00001	2051619	Chr07	49692820	T	C	CC	3			TT	2	TT	3	TT	2	TT	1			TT	3
PvSNP1p2051710	Pv09sc00001p2051710	scaffold00001	2051710	Chr07	49692729	A	G	AA	3			AA	1	AA	4	AA	2	GG	1			GG	2
PvSNP1p2051716	Pv09sc00001p2051716	scaffold00001	2051716	Chr07	49692723	G	A	GG	3			AA	1	GG	4	GG	2	AA	1			AA	2
PvSNP1p2051830	Pv09sc00001p2051830	scaffold00001	2051830	Chr07	49692609	G	C	GG	3			GG	1	GG	4	GG	2	CC	1			CC	2
PvSNP1p2114398	Pv09sc00001p2114398	scaffold00001	2114398	Chr07	49631304	A	G	GG	5					AA	2	AA	1			GG	2
PvSNP1p2114708	Pv09sc00001p2114708	scaffold00001	2114708	Chr07	49630994	A	G	GG	4	AA	1	AA	1	AA	5	AA	3	AA	2	GG	3
PvSNP1p2114765	Pv09sc00001p2114765	scaffold00001	2114765	Chr07	49630937	A	G	GG	2	AA	1	AA	1	AA	5	AA	3	AA	2	GG	4	AA	1
PvSNP1p2114794	Pv09sc00001p2114794	scaffold00001	2114794	Chr07	49630908	C	T	TT	2	CC	1	CC	1	CC	5	CC	3	CC	2	TT	4	CC	1
PvSNP1p2148187	Pv09sc00001p2148187	scaffold00001	2148187	Chr07	49597660	T	A	TT	41					TT	1			AA	26	TT	31	AA	12
PvSNP1p2148229	Pv09sc00001p2148229	scaffold00001	2148229	Chr07	49597618	G	A	GG	41									AA	26	GG	32	AA	13
PvSNP1p2148289	Pv09sc00001p2148289	scaffold00001	2148289	Chr07	49597558	G	A	GG	38									AA	25	GG	29	AA	13
PvSNP1p2148394	Pv09sc00001p2148394	scaffold00001	2148394	Chr07	49597453	C	T	CC	36									TT	24	CC	25	TT	13
PvSNP1p2148445	Pv09sc00001p2148445	scaffold00001	2148445	Chr07	49597402	C	A	CC	32	CC	1	CC	1					AA	18	CC	6	AA	10
PvSNP1p2148475	Pv09sc00001p2148475	scaffold00001	2148475	Chr07	49597372	A	C	CC	34	AA	1	AA	1					AA	15	CC	5	AA	9
PvSNP1p2148576	Pv09sc00001p2148576	scaffold00001	2148576	Chr07	49597271	C	T	CC	42	CC	11	CC	11	CC	5	CC	1	TT	23	CC	4	TT	13
PvSNP1p2148745	Pv09sc00001p2148745	scaffold00001	2148745	Chr07	49597102	G	A	GG	7	GG	8	GG	9	GG	6	GG	1	AA	16	GG	2	AA	5
PvSNP1p2182704	Pv09sc00001p2182704	scaffold00001	2182704	Chr07	49564293	C	T	TT	15			TT	7	CC	8	CC	1			TT	12
PvSNP1p2183607	Pv09sc00001p2183607	scaffold00001	2183607	Chr07		T	C	CC	2			CC	1	TT	1	TT	2	TT	4			TT	1
PvSNP1p2183619	Pv09sc00001p2183619	scaffold00001	2183619	Chr07		T	C	TT	3			TT	1	TT	1	TT	2	CC	4
PvSNP1p2183711	Pv09sc00001p2183711	scaffold00001	2183711	Chr07	49563203	T	C	TT	7	TT	11	TT	7	TT	1	TT	2	CC	4			CC	2
PvSNP1p2183745	Pv09sc00001p2183745	scaffold00001	2183745	Chr07	49563252	G	C	GG	7	GG	11	GG	7	GG	1	GG	3	CC	4	GG	1	CC	1
PvSNP1p2183763	Pv09sc00001p2183763	scaffold00001	2183763	Chr07	49563234	A	G	GG	7	GG	11	GG	7	AA	1	AA	3	GG	4	GG	1	GG	2
PvSNP1p2183787	Pv09sc00001p2183787	scaffold00001	2183787	Chr07	49563210	C	G	GG	7	GG	11	GG	8	CC	1	CC	2			GG	2	CC	2
PvSNP1p2183814	Pv09sc00001p2183814	scaffold00001	2183814	Chr07	49563183	T	C	CC	7	CC	9	CC	6			TT	2			TT	1	CC	1
PvSNP1p2183889	Pv09sc00001p2183889	scaffold00001	2183889	Chr07	49563108	C	T	TT	6	TT	6	TT	4			CC	2			TT	1	CC	1
PvSNP1p2183890	Pv09sc00001p2183890	scaffold00001	2183890	Chr07	49563107	A	G	GG	6	GG	6	GG	4			AA	2			GG	1	GG	1
PvSNP1p2215697	Pv09sc00001p2215697	scaffold00001	2215697	Chr07	49532712	T	C	TT	4			TT	1			TT	5	CC	2
PvSNP1p2231814	Pv09sc00001p2231814	scaffold00001	2231814	Chr07	49516797	G	T	TT	14	TT	1	TT	5	GG	16	GG	8	TT	1	TT	1
PvSNP1p2231840	Pv09sc00001p2231840	scaffold00001	2231840	Chr07	49516771	C	T	CC	17	CC	2	CC	7	CC	16	CC	8	TT	5	CC	1
PvSNP1p2231930	Pv09sc00001p2231930	scaffold00001	2231930	Chr07	49516681	C	G	CC	19	CC	3	CC	7	CC	18	CC	8	GG	7	CC	1	GG	1
PvSNP1p2231951	Pv09sc00001p2231951	scaffold00001	2231951	Chr07	49516660	A	T	TT	18	TT	2	TT	7	AA	17	AA	7	TT	7	TT	1	TT	1
PvSNP1p2232144	Pv09sc00001p2232144	scaffold00001	2232144	Chr07	49516467	T	C	TT	24	TT	4	TT	7	TT	23	TT	9	CC	9	TT	6	CC	3
PvSNP1p2233248	Pv09sc00001p2233248	scaffold00001	2233248	Chr07	49515363	G	A	GG	8	GG	1	GG	1	GG	6	GG	1	AA	2	GG	1	AA	1
PvSNP1p2233617	Pv09sc00001p2233617	scaffold00001	2233617	Chr07	49514994	A	G	GG	5	GG	3			AA	3	AA	1			GG	2	GG	2
PvSNP1p2233650	Pv09sc00001p2233650	scaffold00001	2233650	Chr07	49514961	A	T	AA	6	AA	3			AA	3	AA	2			AA	2	TT	2
PvSNP1p2233761	Pv09sc00001p2233761	scaffold00001	2233761	Chr07	49514850	A	G	AA	5	AA	1	AA	2	AA	3	AA	3	GG	1			GG	2
PvSNP1p2233863	Pv09sc00001p2233863	scaffold00001	2233863	Chr07	49514748	T	A	TT	10			TT	2	TT	4	TT	4	AA	1			AA	2
PvSNP1p2233902	Pv09sc00001p2233902	scaffold00001	2233902	Chr07	49514709	A	G	AA	11			AA	2	AA	4	AA	4	GG	2			GG	2
PvSNP1p2233928	Pv09sc00001p2233928	scaffold00001	2233928	Chr07	49514683	G	A	GG	11	GG	1	GG	2	GG	4	GG	4	AA	2			AA	1
PvSNP1p2233981	Pv09sc00001p2233981	scaffold00001	2233981	Chr07	49514630	G	C	GG	12	GG	1	GG	1	GG	3	GG	5					CC	2
PvSNP1p2234070	Pv09sc00001p2234070	scaffold00001	2234070	Chr07	49514541	T	A	AA	1	AA	2	AA	3	TT	1	TT	7	TT	1
PvSNP1p2259415	Pv09sc00001p2259415	scaffold00001	2259415	Chr07		T	C	CC	2			TC	3	TT	2	TT	6
PvSNP1p2259483	Pv09sc00001p2259483	scaffold00001	2259483	Chr07	49489032	G	T	GG	2			TT	4	GG	3	GG	6
PvSNP1p2278412	Pv09sc00001p2278412	scaffold00001	2278412	Chr07	49470188	G	A	GG	45			GG	8	GG	13	GG	1	AA	1	GG	4	AA	2
PvSNP1p2278489	Pv09sc00001p2278489	scaffold00001	2278489	Chr07	49470111	T	C	TT	40			TT	6	TT	12	TT	1			TT	4	CC	2
PvSNP1p2278640	Pv09sc00001p2278640	scaffold00001	2278640	Chr07	49469960	C	G	CC	69	CC	26	CC	35	CC	37	CC	3	GG	3	CC	17	GG	17
PvSNP1p2278701	Pv09sc00001p2278701	scaffold00001	2278701	Chr07	49469899	T	C	TT	145	TT	111	TT	106	TT	73	TT	24	CC	5	TT	28	CC	22
PvSNP1p2278702	Pv09sc00001p2278702	scaffold00001	2278702	Chr07	49469898	T	C	TT	145	TT	111	TT	106	TT	73	TT	24	CC	5	TT	28	CC	22
PvSNP1p2278813	Pv09sc00001p2278813	scaffold00001	2278813	Chr07		G	A	GG	127	GG	99	GG	93	GG	66	GG	23	AA	10	GG	23	AA	44
PvSNP1p2278836	Pv09sc00001p2278836	scaffold00001	2278836	Chr07		T	C	TT	114	TT	91	TT	91	TT	64	TT	23	CC	1	TT	18	CC	4
PvSNP1p2278838	Pv09sc00001p2278838	scaffold00001	2278838	Chr07		C	T	CC	122	CC	94	CC	92	CC	63	CC	22	TT	3	CC	19	TT	21
PvSNP1p2293303	Pv09sc00001p2293303	scaffold00001	2293303	Chr07		C	G	CC	23	CC	1	CC	7	CC	9	CC	23	GG	3	CC	6	GG	1
PvSNP1p2293321	Pv09sc00001p2293321	scaffold00001	2293321	Chr07		T	C	TT	22	TT	1	TT	7	TT	12	TT	36	CC	4	TT	5	CC	1
PvSNP1p2293337	Pv09sc00001p2293337	scaffold00001	2293337	Chr07	49455860	C	T	CC	48	CC	2	CC	17	CC	19	CC	53	TT	4	CC	8	TT	1
PvSNP1p2294189	Pv09sc00001p2294189	scaffold00001	2294189	Chr07	49455097	G	T	GG	54	GG	2	GG	22	GG	19	GG	60	GG	10	GG	11	GT	10
PvSNP1p2294277	Pv09sc00001p2294277	scaffold00001	2294277	Chr07	49455009	G	T	TT	36			TT	2	GG	13	GG	26	TT	8	TT	8	TT	10
PvSNP1p2294289	Pv09sc00001p2294289	scaffold00001	2294289	Chr07	49454997	G	A	GG	67			GG	5	GG	24	GG	32	AA	8	GG	5	AA	7
PvSNP1p2294298	Pv09sc00001p2294298	scaffold00001	2294298	Chr07	49454988	C	T	CC	73			CC	6	CC	24	CC	34	TT	12	CC	5	TT	26
PvSNP1p2294313	Pv09sc00001p2294313	scaffold00001	2294313	Chr07	49454973	C	T	CC	70			CC	6	CC	24	CC	33	TT	12	CC	5	TT	25
PvSNP1p2294448	Pv09sc00001p2294448	scaffold00001	2294448	Chr07	49454838	T	G	TT	67			TT	8	TT	25	TT	33	GG	11	TT	5	GG	24
PvSNP1p2294589	Pv09sc00001p2294589	scaffold00001	2294589	Chr07	49454697	C	T	TT	136	CC	24	CC	115	CC	140	CC	123	TT	114	TT	103	TT	119
PvSNP1p2294607	Pv09sc00001p2294607	scaffold00001	2294607	Chr07	49454679	G	A	GG	137	GG	24	GG	114	GG	137	GG	122	GA	3	GG	101	GA	4
PvSNP1p2294677	Pv09sc00001p2294677	scaffold00001	2294677	Chr07	49454609	G	T	TT	70	GG	24	GG	115	GG	136	GG	120	GG	113	TT	10	GG	112
PvSNP1p2318182	Pv09sc00001p2318182	scaffold00001	2318182	Chr07	49431278	A	T	TT	4			AA	2	AA	1	AA	2	AA	2	TT	3
PvSNP1p2318188	Pv09sc00001p2318188	scaffold00001	2318188	Chr07	49431272	T	G	TG	4			TT	2	TT	1	TT	2	TT	2	TT	3
PvSNP1p2318189	Pv09sc00001p2318189	scaffold00001	2318189	Chr07	49431271	G	T	GT	4			GG	2	GG	1	GG	2	GG	2	GG	3
PvSNP1p2318203	Pv09sc00001p2318203	scaffold00001	2318203	Chr07	49431257	C	G	CC	4			GG	2	CC	1	CC	2	CC	2	CC	2
PvSNP1p2318332	Pv09sc00001p2318332	scaffold00001	2318332	Chr07	49431128	C	G	CC	4			CC	2	CC	1	CC	2	GG	2	CC	2
PvSNP1p2319074	Pv09sc00001p2319074	scaffold00001	2319074	Chr07	49430386	C	T	CC	6	CC	6	CC	10	CC	15	CC	5	TT	8	CC	6	TT	4
PvSNP1p2319090	Pv09sc00001p2319090	scaffold00001	2319090	Chr07	49430370	G	A	GG	6	GG	6	GG	10	GG	15	GG	5	AA	8	GG	6	AA	4
PvSNP1p2319159	Pv09sc00001p2319159	scaffold00001	2319159	Chr07	49430301	T	A	TT	6	TT	6	TT	8	TT	12	TT	5	AA	7	TT	4	AA	1
PvSNP1p2319202	Pv09sc00001p2319202	scaffold00001	2319202	Chr07	49430258	C	A	CC	6	CC	5	CC	8	CC	11	CC	5	AA	8	CC	4	AA	3
PvSNP1p2319302	Pv09sc00001p2319302	scaffold00001	2319302	Chr07	49430158	C	T	CC	7	CC	8	CC	9	CC	12	CC	5	TT	9	CC	2	TT	1
PvSNP1p2319306	Pv09sc00001p2319306	scaffold00001	2319306	Chr07	49430154	C	T	CC	7	CC	8	CC	9	CC	12	CC	5	TT	4	CC	2
PvSNP1p2319336	Pv09sc00001p2319336	scaffold00001	2319336	Chr07	49430124	A	T	AA	6	AA	5	AA	4	AA	12	AA	3	TT	6	AA	1
PvSNP1p2319378	Pv09sc00001p2319378	scaffold00001	2319378	Chr07	49430082	T	C	TT	4	TT	2	TT	3	TT	10	TT	1	CC	4
PvSNP1p2319382	Pv09sc00001p2319382	scaffold00001	2319382	Chr07	49430078	G	A	GG	4	GG	2	GG	3	GG	11	GG	1	AA	4
PvSNP1p2319388	Pv09sc00001p2319388	scaffold00001	2319388	Chr07	49430072	C	T	CC	3	CC	2	CC	1	CC	9	CC	1	TT	3
PvSNP1p2319402	Pv09sc00001p2319402	scaffold00001	2319402	Chr07	49430058	C	T	CC	2	TT	2	TT	1	CC	8	CC	1	CC	3
PvSNP1p2332984	Pv09sc00001p2332984	scaffold00001	2332984	Chr07	49416616	T	A			TT	3	TT	1			TT	1			AA	4	TT	1
PvSNP1p2333332	Pv09sc00001p2333332	scaffold00001	2333332	Chr07	49416268	C	T	CC	5			CC	3	CC	4	CC	2			CC	9	TT	2
PvSNP1p2333353	Pv09sc00001p2333353	scaffold00001	2333353	Chr07	49416247	T	C	TT	5			TT	3	TT	4	TT	2			TT	9	CC	2
PvSNP1p2333514	Pv09sc00001p2333514	scaffold00001	2333514	Chr07	49416086	A	G	GG	3			AA	1	AA	3	AA	1			GG	7	AA	1
PvSNP1p2334627	Pv09sc00001p2334627	scaffold00001	2334627	Chr07	49414991	C	T	CC	5	CC	4	CC	1	CC	8	CC	3	TT	17	CC	2	TT	4
PvSNP1p2334658	Pv09sc00001p2334658	scaffold00001	2334658	Chr07	49415016	T	C	TT	5	TT	3	TT	1	TT	9	TT	3	CC	17	TT	2	CC	4
PvSNP1p2334715	Pv09sc00001p2334715	scaffold00001	2334715	Chr07	49414788	A	C	AA	8	AA	8	AA	1	AA	8	AA	3	CC	5	AA	3
PvSNP1p2334771	Pv09sc00001p2334771	scaffold00001	2334771	Chr07	49414788	G	A	GG	8	GG	8	GG	1	GG	8	GG	3	AA	4	GG	4
PvSNP1p2334872	Pv09sc00001p2334872	scaffold00001	2334872	Chr07	49414728	C	T	CC	10	CC	8	CC	1	CC	8	CC	3	TT	4	CC	4
PvSNP1p2334956	Pv09sc00001p2334956	scaffold00001	2334956	Chr07	49414644	T	C	TT	3	TT	4	TT	1	TT	6	TT	3	CC	3	TT	3	TT	1
PvSNP1p2334977	Pv09sc00001p2334977	scaffold00001	2334977	Chr07	49414623	C	T	CC	9	CC	6	CC	1	CC	8	CC	3	TT	2	CC	2
PvSNP1p2339051	Pv09sc00001p2339051	scaffold00001	2339051	Chr07	49410547	G	C	GG	4					GG	2	GG	1	CC	2	GG	1	CC	4
PvSNP1p2339150	Pv09sc00001p2339150	scaffold00001	2339150	Chr07	49410448	G	A	GG	4			GG	1	GG	2	GG	2	AA	2			AA	5
PvSNP1p2339257	Pv09sc00001p2339257	scaffold00001	2339257	Chr07	49410341	G	A	GG	9			GG	2	GG	2	GG	2	AA	2	GG	3	AA	5
PvSNP1p2339269	Pv09sc00001p2339269	scaffold00001	2339269	Chr07	49410329	A	G	AA	8			GG	2	AA	2	AA	2	GG	3	AA	3	GG	5
PvSNP1p2339290	Pv09sc00001p2339290	scaffold00001	2339290	Chr07	49410308	T	G	TT	8			TT	2	TT	2	TT	2	GG	3	TT	3	GG	5
PvSNP1p2339350	Pv09sc00001p2339350	scaffold00001	2339350	Chr07	49410248	T	C	TT	5			TT	2	TT	3	TT	2	CC	2	TT	1	CC	4
PvSNP1p2339403	Pv09sc00001p2339403	scaffold00001	2339403	Chr07	49410195	C	A	CC	13			CC	2	CC	3	CC	4	AA	2	CC	3	AA	4
PvSNP1p2339413	Pv09sc00001p2339413	scaffold00001	2339413	Chr07	49410185	A	T	AA	13			TT	2	AA	3	AA	4	AA	2	AA	3	AA	4
PvSNP1p2339437	Pv09sc00001p2339437	scaffold00001	2339437	Chr07	49410161	A	T	AA	11			TT	2	AA	3	AA	3	TT	1	AA	3	TT	3
PvSNP1p2339457	Pv09sc00001p2339457	scaffold00001	2339457	Chr07	49410141	G	T	GG	9			GG	1	GG	1	GG	3	TT	1			TT	3
PvSNP1p2340381	Pv09sc00001p2340381	scaffold00001	2340381	Chr07	49409217	G	C					GG	2	GG	4	GG	1					CC	3
PvSNP1p2385027	Pv09sc00001p2385027	scaffold00001	2385027	Chr07	49365724	C	T	CC	3					CC	5	CC	5			TT	5
PvSNP1p2396373	Pv09sc00001p2396373	scaffold00001	2396373	Chr07	49354096	C	T	CC	3	CC	1	CC	5	TT	7	CC	3
PvSNP1p2396475	Pv09sc00001p2396475	scaffold00001	2396475	Chr07	49353994	G	T	GG	4	GG	5	GG	6	GG	8	GG	5			GG	3	TT	2
PvSNP1p2396476	Pv09sc00001p2396476	scaffold00001	2396476	Chr07	49353993	T	G	TT	4	TT	5	TT	6	TT	8	TT	5			TT	3	GG	2
PvSNP1p2396489	Pv09sc00001p2396489	scaffold00001	2396489	Chr07	49353980	A	G	AA	5	AA	5	AA	6	AA	8	AA	5			AA	4	GG	3
PvSNP1p2396499	Pv09sc00001p2396499	scaffold00001	2396499	Chr07	49353970	A	C	AA	4	AA	5	AA	6	AA	8	AA	5			AA	4	CC	3
PvSNP1p2396736	Pv09sc00001p2396736	scaffold00001	2396736	Chr07	49353733	A	T	AA	5	AA	6	AA	6	AA	8	AA	4	TT	1	AA	6	TT	5
PvSNP1p2397070	Pv09sc00001p2397070	scaffold00001	2397070	Chr07	49353399	G	T	GG	5	GG	6	GG	3	GG	8	GG	5	TT	1	GG	5	TT	5
PvSNP1p2410980	Pv09sc00001p2410980	scaffold00001	2410980	Chr07		A	C	CC	6	CC	2			CC	1	AC	4	AA	2	CC	4
PvSNP1p2410981	Pv09sc00001p2410981	scaffold00001	2410981	Chr07		A	C	AC	5	CC	2			CC	1	AC	3	AA	1	CC	4
PvSNP1p2410985	Pv09sc00001p2410985	scaffold00001	2410985	Chr07		A	G	AA	7					AA	2	GG	1	GG	1	AG	5
PvSNP1p2410986	Pv09sc00001p2410986	scaffold00001	2410986	Chr07		A	G	AA	7					AA	1	GG	1	GG	1	AG	5
PvSNP1p2410987	Pv09sc00001p2410987	scaffold00001	2410987	Chr07		A	G	AA	7	GG	1			AA	1	GG	1	AG	2	AG	5
PvSNP1p2411010	Pv09sc00001p2411010	scaffold00001	2411010	Chr07	49340031	A	G	AA	25	AA	9	AA	4	AA	4	AA	4	AG	8	AA	11	AG	8
PvSNP1p2418573	Pv09sc00001p2418573	scaffold00001	2418573	Chr07	49332700	A	C	AA	2	AA	1	AA	4	AA	6	AA	2	CC	2	AA	7	CC	1
PvSNP1p2418671	Pv09sc00001p2418671	scaffold00001	2418671	Chr07	49332602	C	T	CC	2	CC	1	CC	4	CC	6	CC	2	TT	2	CC	7	TT	1
PvSNP1p2418674	Pv09sc00001p2418674	scaffold00001	2418674	Chr07	49332599	G	T	GG	2	GG	1	GG	4	GG	6	GG	2	TT	2	GG	7	TT	1
PvSNP1p2418681	Pv09sc00001p2418681	scaffold00001	2418681	Chr07	49332592	T	G	TT	3	TT	1	TT	4	TT	6	TT	2	GG	2	TT	7	GG	1
PvSNP1p2419056	Pv09sc00001p2419056	scaffold00001	2419056	Chr07	49332217	T	G	TT	5			TT	6	TT	5	TT	2	GG	3	TT	2	GG	2
PvSNP1p2420340	Pv09sc00001p2420340	scaffold00001	2420340	Chr07	49330933	G	T	GG	5			GG	6	GG	4	GG	2	TT	3	GG	2	TT	1
PvSNP1p2420485	Pv09sc00001p2420485	scaffold00001	2420485	Chr07	49330788	G	A	GG	5			GG	4	GG	2	GG	1	AA	2	GG	1	AA	2
PvSNP1p2420624	Pv09sc00001p2420624	scaffold00001	2420624	Chr07	49330649	A	C	AA	3			AA	3	AA	2	AA	1	CC	2			CC	2
PvSNP1p2420675	Pv09sc00001p2420675	scaffold00001	2420675	Chr07	49330598	A	G	AA	5			AA	3	AA	2	AA	1					GG	2
PvSNP1p2425807	Pv09sc00001p2425807	scaffold00001	2425807	Chr07	49325465	A	T	AA	1									TT	15			TT	4
PvSNP1p2425823	Pv09sc00001p2425823	scaffold00001	2425823	Chr07	49325449	A	T	AA	1									TT	8			TT	3
PvSNP1p2425824	Pv09sc00001p2425824	scaffold00001	2425824	Chr07	49325448	C	T	CC	1									TT	8			TT	3
PvSNP1p2425829	Pv09sc00001p2425829	scaffold00001	2425829	Chr07	49325443	G	A	GG	1									AA	15			AA	4
PvSNP1p2425841	Pv09sc00001p2425841	scaffold00001	2425841	Chr07	49325431	A	T	AA	1									TT	15			TT	3
PvSNP1p2425859	Pv09sc00001p2425859	scaffold00001	2425859	Chr07	49325413	T	C	TT	1									CC	15			CC	4
PvSNP1p2425878	Pv09sc00001p2425878	scaffold00001	2425878	Chr07	49325394	C	T	CC	1									TT	14			TT	4
PvSNP1p2425888	Pv09sc00001p2425888	scaffold00001	2425888	Chr07	49325384	C	A	CC	1									AA	14			AA	4
PvSNP1p2425902	Pv09sc00001p2425902	scaffold00001	2425902	Chr07	49325370	C	G	CC	1									GG	14			GG	4
PvSNP1p2425949	Pv09sc00001p2425949	scaffold00001	2425949	Chr07	49325323	T	C	TT	1									CC	13			CC	4
PvSNP1p2426020	Pv09sc00001p2426020	scaffold00001	2426020	Chr07	49325252	C	T	CC	1									TT	9			CT	3
PvSNP1p2494253	Pv09sc00001p2494253	scaffold00001	2494253	Chr07	49257850	A	T	AA	13			TT	4	AA	8	AA	5	AA	2			AA	1
PvSNP1p2494449	Pv09sc00001p2494449	scaffold00001	2494449	Chr07	49257654	G	T	GG	33	GG	5	GG	12	GG	13	GG	23	TT	18	GG	18	TT	15
PvSNP1p2494460	Pv09sc00001p2494460	scaffold00001	2494460	Chr07	49257643	G	T	GG	33	TT	5	TT	14	GG	12	GG	23	TT	22	TT	19	TT	15
PvSNP1p2494476	Pv09sc00001p2494476	scaffold00001	2494476	Chr07	49257627	T	C	TT	27	CC	6	CC	13	TT	6	TT	20	CC	21	CC	20	CC	18
PvSNP1p2494501	Pv09sc00001p2494501	scaffold00001	2494501	Chr07	49257602	A	G	AA	17	GG	6	GG	15	AA	5	AA	16	AA	4	GG	20	AA	6
PvSNP1p2494522	Pv09sc00001p2494522	scaffold00001	2494522	Chr07	49257581	A	T	AA	35	TT	6	TT	15	AA	13	AA	22	TT	23	TT	23	TT	20
PvSNP1p2494591	Pv09sc00001p2494591	scaffold00001	2494591	Chr07	49257512	G	C	GG	38	CC	6	CC	15	GG	13	GG	24	CC	24	CC	26	CC	20
PvSNP1p2494639	Pv09sc00001p2494639	scaffold00001	2494639	Chr07	49257464	A	G	AA	2			GG	1					GG	5			GG	6
PvSNP1p2538810	Pv09sc00001p2538810	scaffold00001	2538810	Chr07	49212499	A	G			AA	4			AA	1			GG	1			GG	1
PvSNP1p2538978	Pv09sc00001p2538978	scaffold00001	2538978	Chr07	49212331	C	A	CC	1	AA	5	AA	1	CC	1			AA	1	AA	1	AA	2
PvSNP1p2550055	Pv09sc00001p2550055	scaffold00001	2550055	Chr07	49201253	T	A	TT	1	TT	8	TT	5	TT	3	TT	2	AA	8	TT	8	AA	9
PvSNP1p2562258	Pv09sc00001p2562258	scaffold00001	2562258	Chr07	49188187	T	G	TT	8					TT	2	TT	2	GG	6	TT	1	GG	1
PvSNP1p2562261	Pv09sc00001p2562261	scaffold00001	2562261	Chr07	49188184	C	T	CC	8					CC	2	CC	2	TT	6	TT	1	TT	1
PvSNP1p2562618	Pv09sc00001p2562618	scaffold00001	2562618	Chr07	49187827	A	G	AA	4	GG	2	GG	1	AA	1			AA	1			AA	7
PvSNP1p2562681	Pv09sc00001p2562681	scaffold00001	2562681	Chr07	49187764	A	G	AA	2	AA	2	AA	1	AA	1							GG	5
PvSNP1p2562682	Pv09sc00001p2562682	scaffold00001	2562682	Chr07	49187763	A	G	AA	4	AA	2	AA	1	AA	1			GG	1			AG	7
PvSNP1p2562689	Pv09sc00001p2562689	scaffold00001	2562689	Chr07	49187756	C	A	CC	4	CC	2	CC	1	CC	1			AA	1			AA	7
PvSNP1p2564216	Pv09sc00001p2564216	scaffold00001	2564216	Chr07	49186229	A	G	AA	3	AA	1	AA	1					GG	1			AG	8
PvSNP1p2564230	Pv09sc00001p2564230	scaffold00001	2564230	Chr07	49186215	A	G	AA	3			AA	1					GG	1			GG	8
PvSNP1p2564378	Pv09sc00001p2564378	scaffold00001	2564378	Chr07	49186067	A	G	AA	3			AA	1					GG	1			GG	7
PvSNP1p2564397	Pv09sc00001p2564397	scaffold00001	2564397	Chr07	49186048	C	T	CC	3			CC	1					TT	1			TT	8
PvSNP1p2564774	Pv09sc00001p2564774	scaffold00001	2564774	Chr07	49185671	C	T	CC	4							CC	1	TT	1	CC	3	TT	2
PvSNP1p2567639	Pv09sc00001p2567639	scaffold00001	2567639	Chr07	49182805	A	G	AA	11	AA	1	AA	4	AA	8	AA	1	GG	15	AA	6	GG	9
PvSNP1p2568480	Pv09sc00001p2568480	scaffold00001	2568480	Chr07	49181964	G	C	GG	10			GG	3	GG	3			CC	12	GG	2	CC	1
PvSNP1p2568647	Pv09sc00001p2568647	scaffold00001	2568647	Chr07	49181797	T	A	TT	5			TT	2	TT	1	TT	3	AA	10	TT	4	AA	4
PvSNP1p2568730	Pv09sc00001p2568730	scaffold00001	2568730	Chr07	49181714	G	T	GG	1	GG	2	GG	1	GG	3	GG	3	TT	10	GG	3	TT	4
PvSNP1p2568744	Pv09sc00001p2568744	scaffold00001	2568744	Chr07	49181700	A	G	AA	1	AA	2	AA	1	AA	3	AA	3	GG	10	AA	3	GG	3
PvSNP1p2568914	Pv09sc00001p2568914	scaffold00001	2568914	Chr07		G	T	GG	6	TT	1	TT	2	GG	5	GG	5
PvSNP1p2603941	Pv09sc00001p2603941	scaffold00001	2603941	Chr07	49148550	T	A			AA	10	AA	11	TT	4	TT	1			AA	2
PvSNP1p2604218	Pv09sc00001p2604218	scaffold00001	2604218	Chr07	49148273	G	A			AA	7	AA	6	GG	2			AA	1	AA	4	AA	1
PvSNP1p2620415	Pv09sc00001p2620415	scaffold00001	2620415	Chr07	49132284	A	G	AA	6					AA	1			GG	2	AA	1	GG	1
PvSNP1p2622249	Pv09sc00001p2622249	scaffold00001	2622249	Chr07	49130451	G	A			GG	1	GG	1	GG	1	GG	1	AA	1	GG	6	AA	5
PvSNP1p2626309	Pv09sc00001p2626309	scaffold00001	2626309	Chr07	49126390	C	A			CC	2	CC	2	CC	5			AA	2			AA	2
PvSNP1p2626318	Pv09sc00001p2626318	scaffold00001	2626318	Chr07	49126381	T	C			CC	2	CC	2	TT	5			CC	2	CC	1	CC	2
PvSNP1p2626737	Pv09sc00001p2626737	scaffold00001	2626737	Chr07	49125962	A	G			AA	2	AA	2	AA	5			GG	1	AA	3	GG	2
PvSNP1p2626835	Pv09sc00001p2626835	scaffold00001	2626835	Chr07	49125864	C	A			CC	2	CC	2	CC	5			AA	2	CC	3	AA	3
PvSNP1p2626929	Pv09sc00001p2626929	scaffold00001	2626929	Chr07	49125770	A	G			AA	2	AA	2	AA	5			AA	2	AA	4	GG	3
PvSNP1p2626953	Pv09sc00001p2626953	scaffold00001	2626953	Chr07	49125746	T	C			TT	2	TT	2	TT	4			CC	2	TT	4	CC	3
PvSNP1p2648201	Pv09sc00001p2648201	scaffold00001	2648201	Chr07	49104494	T	C	TT	13					TT	4	TT	4	CC	2	TT	8
PvSNP1p2648217	Pv09sc00001p2648217	scaffold00001	2648217	Chr07	49104478	T	G	TT	13					TT	3	TT	4	GG	2	TT	7
PvSNP1p2648576	Pv09sc00001p2648576	scaffold00001	2648576	Chr07	49104119	C	T	CC	13					CC	3	CC	4	TT	2	TT	8	TT	1
PvSNP1p2648681	Pv09sc00001p2648681	scaffold00001	2648681	Chr07	49104014	T	A	TT	1	AA	1	AA	1			TT	2	TT	2	AA	3
PvSNP1p2648860	Pv09sc00001p2648860	scaffold00001	2648860	Chr07	49103835	G	A	GG	1	GG	2	GG	1			GG	2	AA	2	GG	3
PvSNP1p2651022	Pv09sc00001p2651022	scaffold00001	2651022	Chr07	49101673	A	G			AA	4	AG	3	AA	1			AA	2
PvSNP1p2657277	Pv09sc00001p2657277	scaffold00001	2657277	Chr07	49096198	C	T	CC	27	CC	8	CC	9	CC	19	CC	13	TT	2	CC	18	TT	2
PvSNP1p2657296	Pv09sc00001p2657296	scaffold00001	2657296	Chr07	49096179	T	A	TT	27	TT	10	TT	8	TT	17	TT	13	AA	1	TT	18	AA	2
PvSNP1p2658003	Pv09sc00001p2658003	scaffold00001	2658003	Chr07	49095472	C	T	CC	23	CC	12	CC	8	CC	17	CC	14	TT	2	CC	9	TT	2
PvSNP1p2658328	Pv09sc00001p2658328	scaffold00001	2658328	Chr07	49095147	A	G	AG	4					AA	1	AG	3	AA	1
PvSNP1p2658747	Pv09sc00001p2658747	scaffold00001	2658747	Chr07	49094728	T	A	TT	4	TT	3	TT	3	TT	3	TT	4	AA	1	TT	4	TA	3
PvSNP1p2662565	Pv09sc00001p2662565	scaffold00001	2662565	Chr07		T	A	TA	2			TT	3	TT	1	AA	2					AA	1
PvSNP1p2662620	Pv09sc00001p2662620	scaffold00001	2662620	Chr07	49090762	G	C	GG	4	GG	9	GG	11	GG	4	GG	2	CC	1	GG	2	CC	6
PvSNP1p2662725	Pv09sc00001p2662725	scaffold00001	2662725	Chr07	49090748	T	C	TT	5	CC	9	CC	12	TT	6	TT	4	CC	1	CC	3	CC	7
PvSNP1p2662741	Pv09sc00001p2662741	scaffold00001	2662741	Chr07	49090732	G	T	GG	5	TT	8	TT	12	GG	6	GG	4	GG	1	TT	3	GG	7
PvSNP1p2662807	Pv09sc00001p2662807	scaffold00001	2662807	Chr07	49090666	C	T	CC	5	CC	8	CC	12	CC	6	CC	4	TT	2	CC	3	TT	7
PvSNP1p2662849	Pv09sc00001p2662849	scaffold00001	2662849	Chr07	49090624	C	T	CC	5	CC	8	CC	12	CC	6	CC	4	TT	2	CC	2	TT	7
PvSNP1p2662915	Pv09sc00001p2662915	scaffold00001	2662915	Chr07	49090558	T	C	TT	4	CC	7	CC	12	TT	5	TT	3	CC	2	CC	2	CC	6
PvSNP1p2662942	Pv09sc00001p2662942	scaffold00001	2662942	Chr07	49090531	C	T	CC	1	TT	1	TT	4	CC	4	CC	2	CC	1			CC	1
PvSNP1p2723345	Pv09sc00001p2723345	scaffold00001	2723345	Chr07		A	T					AA	1					TT	2			TT	1
PvSNP1p2723365	Pv09sc00001p2723365	scaffold00001	2723365	Chr07	49030650	C	T	CC	1	CC	1	CC	6			CC	3	TT	3	CC	1	TT	1
PvSNP1p2723367	Pv09sc00001p2723367	scaffold00001	2723367	Chr07	49030650	C	T	CC	1	CC	1	CC	6			CC	3	TT	3	CC	1	TT	1
PvSNP1p2723393	Pv09sc00001p2723393	scaffold00001	2723393	Chr07	49030705	C	A	CC	1	CC	1	CC	6			CC	3	AA	3	CC	1	AA	1
PvSNP1p2723397	Pv09sc00001p2723397	scaffold00001	2723397	Chr07	49030701	G	C	GG	1	GG	1	GG	6			GG	3	CC	3	GG	1	CC	1
PvSNP1p2723420	Pv09sc00001p2723420	scaffold00001	2723420	Chr07	49030650	G	C	GG	1	CC	1	CC	6			GG	3	CC	3	CC	1	CC	1
PvSNP1p2723429	Pv09sc00001p2723429	scaffold00001	2723429	Chr07	49030650	T	A	TT	1	TT	1	TT	6			TT	3	AA	3	TT	1	AA	1
PvSNP1p2723430	Pv09sc00001p2723430	scaffold00001	2723430	Chr07	49030650	G	C	GG	1	GG	1	GG	6			GG	3	CC	3	GG	1	CC	1
PvSNP1p2723433	Pv09sc00001p2723433	scaffold00001	2723433	Chr07	49030650	G	C	GG	1	GG	1	GG	6			GG	3	CC	3	GG	1
PvSNP1p2723444	Pv09sc00001p2723444	scaffold00001	2723444	Chr07	49030654	A	G	AA	1	GG	1	GG	6			AA	3	GG	3	GG	1	GG	1
PvSNP1p2723445	Pv09sc00001p2723445	scaffold00001	2723445	Chr07	49030653	A	G	AA	1	GG	1	GG	6			AA	3	AA	3	GG	1	AA	1
PvSNP1p2723451	Pv09sc00001p2723451	scaffold00001	2723451	Chr07	49030647	G	C	GG	1	CC	1	CC	6			GG	3	CC	3	CC	1	CC	1
PvSNP1p2723453	Pv09sc00001p2723453	scaffold00001	2723453	Chr07	49030645	G	A	GG	1	GG	1	GG	6			GG	3	AA	3	GG	1	AA	1
PvSNP1p2723465	Pv09sc00001p2723465	scaffold00001	2723465	Chr07	49030633	T	C	TT	1			TT	3					CC	3	TT	1	CC	1
PvSNP1p2723475	Pv09sc00001p2723475	scaffold00001	2723475	Chr07	49030623	G	C	GG	1	GG	1	GG	6			GG	3	CC	3	GG	1	CC	1
PvSNP1p2723516	Pv09sc00001p2723516	scaffold00001	2723516	Chr07	49030582	A	G	AA	1	AA	1	AA	6			AA	3	GG	3	AA	1	GG	1
PvSNP1p2723522	Pv09sc00001p2723522	scaffold00001	2723522	Chr07	49030576	G	T	GG	1	GG	1	GG	2			GG	3	TT	3			TT	1
PvSNP1p2723525	Pv09sc00001p2723525	scaffold00001	2723525	Chr07	49030573	A	G	AA	1	GG	1	GG	2			AA	3	AA	3			AA	1
PvSNP1p2723555	Pv09sc00001p2723555	scaffold00001	2723555	Chr07	49030543	C	T	CC	1	TT	1	TT	2			CC	3	CC	3			CC	1
PvSNP1p2742658	Pv09sc00001p2742658	scaffold00001	2742658	Chr07	49011653	A	G	AA	2	GG	2	GG	3	AA	3
PvSNP1p2742665	Pv09sc00001p2742665	scaffold00001	2742665	Chr07	49011646	A	G	AA	3	GG	2	GG	3	AA	3
PvSNP1p2742707	Pv09sc00001p2742707	scaffold00001	2742707	Chr07	49011604	A	G	AA	19	AA	18	AA	15	AA	14	AA	19	GG	1	AA	2	GG	2
PvSNP1p2742730	Pv09sc00001p2742730	scaffold00001	2742730	Chr07	49011581	C	A	CC	30	CC	24	CC	21	CC	18	CC	22	AA	1	CC	7	AA	6
PvSNP1p2742817	Pv09sc00001p2742817	scaffold00001	2742817	Chr07	49011494	G	T	GG	50	TT	1	TT	2	GG	14	GG	31	GG	10	TT	1	GG	10
PvSNP1p2749277	Pv09sc00001p2749277	scaffold00001	2749277	Chr07	49005033	C	A	CC	3			AA	1	CC	1	CC	5	CC	2	AA	6
PvSNP1p2749325	Pv09sc00001p2749325	scaffold00001	2749325	Chr07	49004985	A	C	AA	5	CC	1	CC	1	AA	1	AA	1	CC	2	CC	5
PvSNP1p2749388	Pv09sc00001p2749388	scaffold00001	2749388	Chr07	49004922	C	T	TT	5	CC	1	CC	1	TT	1	TT	1	CC	5	CC	5	CC	1
PvSNP1p2749735	Pv09sc00001p2749735	scaffold00001	2749735	Chr07	49004575	C	T	CC	4	CC	1	CC	1	CC	1	CC	1	TT	4	CT	4	TT	1
PvSNP1p2781324	Pv09sc00001p2781324	scaffold00001	2781324	Chr07	48972977	T	G	TT	3			TT	1	TT	1	TT	1	GG	2	TT	2
PvSNP1p2781365	Pv09sc00001p2781365	scaffold00001	2781365	Chr07	48972936	C	T	CC	6	CC	2	TT	2	CC	2	CC	1	CC	4	CC	3	CC	1
PvSNP1p2781372	Pv09sc00001p2781372	scaffold00001	2781372	Chr07	48972929	C	A	CC	6	CC	2	CC	2	CC	2	CC	1	AA	4	CC	3	AA	1
PvSNP1p2781410	Pv09sc00001p2781410	scaffold00001	2781410	Chr07	48972891	G	A	GG	6	GG	2	GG	2	GG	2	GG	1	AA	4	GG	3	AA	1
PvSNP1p2781437	Pv09sc00001p2781437	scaffold00001	2781437	Chr07	48972864	G	A	GG	15	GG	23	GG	8	GG	12	GG	5	AA	3	GG	26	AA	1
PvSNP1p2785406	Pv09sc00001p2785406	scaffold00001	2785406	Chr07	48968894	G	T	GG	15	GG	26	GG	11	GG	13	GG	6	TT	36	GG	28	TT	23
PvSNP1p2785466	Pv09sc00001p2785466	scaffold00001	2785466	Chr07	48968834	A	C	AA	16	AA	25	AA	10	AA	13	AA	6	CC	35	AA	27	CC	23
PvSNP1p2788624	Pv09sc00001p2788624	scaffold00001	2788624	Chr07	48965676	C	T	CC	2			CC	1	CC	2	CC	1	TT	4
PvSNP1p2788628	Pv09sc00001p2788628	scaffold00001	2788628	Chr07	48965672	G	C	GG	2			GG	1	GG	2	GG	1	CC	4
PvSNP1p2788668	Pv09sc00001p2788668	scaffold00001	2788668	Chr07	48965632	A	C	AA	36	AA	11	AA	13	AA	53	AA	39	CC	8	AA	48	CC	6
PvSNP1p2789729	Pv09sc00001p2789729	scaffold00001	2789729	Chr07	48964571	G	A	GG	37	GG	11	AA	14	GG	52	GG	35	GA	8	GG	47	AA	5
PvSNP1p2789744	Pv09sc00001p2789744	scaffold00001	2789744	Chr07	48964556	G	C	GG	37	GG	10	GG	14	GG	52	GG	34	CC	10	GG	48	CC	5
PvSNP1p2789750	Pv09sc00001p2789750	scaffold00001	2789750	Chr07	48964550	G	C	GG	35	GG	10	GG	14	GG	48	GG	32	CC	10	GG	42	CC	5
PvSNP1p2789776	Pv09sc00001p2789776	scaffold00001	2789776	Chr07	48964524	G	C	GG	36	GG	9	GG	12	GG	46	GG	31	GC	7	GG	41	CC	5
PvSNP1p2789868	Pv09sc00001p2789868	scaffold00001	2789868	Chr07	48964432	G	A	GG	34	GG	9	GG	16	GG	47	GG	33	AA	55	GG	41	AA	31
PvSNP1p2789941	Pv09sc00001p2789941	scaffold00001	2789941	Chr07	48964359	C	G	CC	30	CC	6	CC	13	CC	46	CC	29	GG	30	CC	23	GG	19
PvSNP1p2789946	Pv09sc00001p2789946	scaffold00001	2789946	Chr07	48964354	T	C	TT	34	TT	6	TT	13	TT	46	TT	32	CC	46	TT	24	CC	28
PvSNP1p2789957	Pv09sc00001p2789957	scaffold00001	2789957	Chr07	48964343	C	T	CC	34	CC	5	CC	13	CC	45	CC	32	TT	46	CC	21	TT	27
PvSNP1p2789972	Pv09sc00001p2789972	scaffold00001	2789972	Chr07	48964328	A	C	AA	34	AA	6	AA	12	AA	46	AA	32	CC	44	AA	14	CC	27
PvSNP1p2789990	Pv09sc00001p2789990	scaffold00001	2789990	Chr07	48964310	T	G	TT	32	TT	5	GG	11	TT	45	TT	31	TT	5	TT	9	TT	8
PvSNP1p2789991	Pv09sc00001p2789991	scaffold00001	2789991	Chr07	48964309	C	G	CC	32	CC	5	CC	11	CC	45	CC	31	GG	5	CC	9	GG	8
PvSNP1p2790057	Pv09sc00001p2790057	scaffold00001	2790057	Chr07	48964243	C	G	CC	18			CC	21	CC	32	CC	17	GG	31	CC	1	GG	18
PvSNP1p2790085	Pv09sc00001p2790085	scaffold00001	2790085	Chr07	48964215	G	A	GG	17			GG	21	GG	24	GG	14	AA	27	GG	1	AA	14
PvSNP1p2790099	Pv09sc00001p2790099	scaffold00001	2790099	Chr07	48964201	G	C	GG	14			GG	19	GG	21	GG	14	CC	25	GG	1	CC	13
PvSNP1p2790162	Pv09sc00001p2790162	scaffold00001	2790162	Chr07	48964138	G	A	GG	2			GG	10	GG	3	GG	1					AA	5
PvSNP1p2790196	Pv09sc00001p2790196	scaffold00001	2790196	Chr07	48964104	G	A	GG	2			AA	10	GG	3	GG	1					GG	5
PvSNP1p2790209	Pv09sc00001p2790209	scaffold00001	2790209	Chr07	48964091	T	G	TT	2			TT	10	TT	3	TT	1					GG	5
PvSNP1p2791647	Pv09sc00001p2791647	scaffold00001	2791647	Chr07	48962654	G	A	GG	2			AA	2	GG	7	GG	1	AA	2
PvSNP1p2791673	Pv09sc00001p2791673	scaffold00001	2791673	Chr07	48962628	T	C	TT	2	CC	1	CC	2	TT	7			CC	3	CC	1
PvSNP1p2791701	Pv09sc00001p2791701	scaffold00001	2791701	Chr07	48962600	G	A	GG	2	AA	2	GG	2	GG	7	GG	1	GG	3	AA	2
PvSNP1p2792383	Pv09sc00001p2792383	scaffold00001	2792383	Chr07	48961918	T	G	TT	2	TT	2	GG	2	TT	6	TT	1	TG	3	TT	1	TT	1
PvSNP1p2792459	Pv09sc00001p2792459	scaffold00001	2792459	Chr07	48961842	G	C	GG	2	GG	4	GG	3	GG	7	GG	1	CC	8	GG	6
PvSNP1p2792469	Pv09sc00001p2792469	scaffold00001	2792469	Chr07	48961832	T	C	TT	2	TT	3	TT	3	TT	7	TT	1	CC	8	TT	3
PvSNP1p2792568	Pv09sc00001p2792568	scaffold00001	2792568	Chr07	48961733	C	A	CC	2	CC	6	AA	3	CC	7	CC	1	AA	8	CC	8
PvSNP1p2792576	Pv09sc00001p2792576	scaffold00001	2792576	Chr07	48961725	A	T	AA	2	AA	6	TT	4	AA	7	AA	2	AA	9	AA	9
PvSNP1p2792585	Pv09sc00001p2792585	scaffold00001	2792585	Chr07	48961716	A	G	AA	2	AA	7	GG	2	AA	7	AA	2	AA	9	AA	9
PvSNP1p2797485	Pv09sc00001p2797485	scaffold00001	2797485	Chr07	48956744	C	T	CC	11	TT	1			CC	12	CC	2	CC	28	TT	3	CC	12
PvSNP1p2798042	Pv09sc00001p2798042	scaffold00001	2798042	Chr07	48956255	C	T	CC	10	CC	1			CC	13	CC	3	TT	30	CC	3	TT	11
PvSNP1p2798096	Pv09sc00001p2798096	scaffold00001	2798096	Chr07	48956201	G	A	GG	12	GG	1			GG	14	GG	3	AA	28	GG	3	AA	10
PvSNP1p2798098	Pv09sc00001p2798098	scaffold00001	2798098	Chr07	48956199	G	A	GG	12	GG	1			GG	14	GG	3	AA	28	GG	3	GA	9
PvSNP1p2798176	Pv09sc00001p2798176	scaffold00001	2798176	Chr07	48956121	G	C	GG	12	CC	1	CC	1	GG	14	GG	3	GG	27	CC	3	GG	11
PvSNP1p2798192	Pv09sc00001p2798192	scaffold00001	2798192	Chr07	48956105	A	T	AA	12	TT	1	TT	1	AA	14	AA	2	TT	27	TT	2	TT	11
PvSNP1p2798406	Pv09sc00001p2798406	scaffold00001	2798406	Chr07	48955891	T	C	TT	8			TT	1	TT	10	TT	2	TC	10	TT	1	TC	4
PvSNP1p2798417	Pv09sc00001p2798417	scaffold00001	2798417	Chr07	48955880	A	C	AA	7			AA	1	AA	8	AA	2	CC	21	AA	2	CC	8
PvSNP1p2798418	Pv09sc00001p2798418	scaffold00001	2798418	Chr07	48955879	A	T	AA	7			AA	1	AA	9	AA	2	TT	21	AA	2	TT	8
PvSNP1p2798494	Pv09sc00001p2798494	scaffold00001	2798494	Chr07	48955803	T	C	TT	7			TT	1	TT	10	TT	2	CC	13	TT	2	CC	1
PvSNP1p2798496	Pv09sc00001p2798496	scaffold00001	2798496	Chr07	48955801	T	C	TT	7			TT	1	TT	10	TT	2	TT	13	CC	2	TT	1
PvSNP1p2798505	Pv09sc00001p2798505	scaffold00001	2798505	Chr07	48955792	A	G	AA	7			AA	1	AA	10	AA	2	GG	13	AA	2	GG	1
PvSNP1p2798512	Pv09sc00001p2798512	scaffold00001	2798512	Chr07	48955785	T	C	TT	7			TT	1	TT	10	TT	2	CC	13	TT	2	CC	1
PvSNP1p2798521	Pv09sc00001p2798521	scaffold00001	2798521	Chr07	48955776	G	A	GG	7			GG	1	GG	10	GG	2	AA	4	GG	2
PvSNP1p2798525	Pv09sc00001p2798525	scaffold00001	2798525	Chr07	48955772	A	G	AA	7			AA	1	AA	9	AA	2	AA	7	AA	2
PvSNP1p2798545	Pv09sc00001p2798545	scaffold00001	2798545	Chr07	48955752	C	A	CC	6			CC	1	CC	8	CC	2	AA	4	CC	2	AA	1
PvSNP1p2798551	Pv09sc00001p2798551	scaffold00001	2798551	Chr07	48955746	A	T	AA	5			AA	1	AA	8	AA	2	TT	4	AA	2
PvSNP1p2811633	Pv09sc00001p2811633	scaffold00001	2811633	Chr07	48942666	C	T	CC	9	CC	1					CC	4	TT	3			TT	3
PvSNP1p2811649	Pv09sc00001p2811649	scaffold00001	2811649	Chr07	48942672	G	T	GG	8	GG	1					GG	4	TT	3			TT	3
PvSNP1p2811657	Pv09sc00001p2811657	scaffold00001	2811657	Chr07	48942672	C	T	CC	8	CC	1					CC	4	TT	3			TT	3
PvSNP1p2811675	Pv09sc00001p2811675	scaffold00001	2811675	Chr07	48942672	C	T	CC	19	TT	1					CC	5	TT	3			TT	4
PvSNP1p2814286	Pv09sc00001p2814286	scaffold00001	2814286	Chr07	48940013	G	A	GG	17	GG	1			GG	1	GG	5	AA	2			AA	1
PvSNP1p2814307	Pv09sc00001p2814307	scaffold00001	2814307	Chr07	48939992	C	T	CC	17	CC	1			CC	1	CC	5	TT	2			TT	3
PvSNP1p2814308	Pv09sc00001p2814308	scaffold00001	2814308	Chr07	48939991	A	G	AA	17	AA	1			AA	1	AA	5	GG	2			GG	3
PvSNP1p2816025	Pv09sc00001p2816025	scaffold00001	2816025	Chr07	48938274	C	G	CG	8	GG	1					CC	4	CG	12	GG	14	CG	5
PvSNP1p2816049	Pv09sc00001p2816049	scaffold00001	2816049	Chr07	48938250	C	A	CC	98	CC	20	CC	25	CC	71	CC	50	AA	88	CC	48	AA	73
PvSNP1p2816216	Pv09sc00001p2816216	scaffold00001	2816216	Chr07	48938083	G	C	GG	111	CC	51	GG	67	GG	89	GG	123	GG	64	CC	17	GG	69
PvSNP1p2816230	Pv09sc00001p2816230	scaffold00001	2816230	Chr07	48938069	T	G	TT	101	GG	51	TT	66	TT	80	TT	116	GG	55	GG	16	GG	64
PvSNP1p2816252	Pv09sc00001p2816252	scaffold00001	2816252	Chr07	48938047	C	T	CC	103	CC	51	CC	65	CC	84	CC	118	TT	50	CC	16	TT	64
PvSNP1p2816262	Pv09sc00001p2816262	scaffold00001	2816262	Chr07	48938037	T	C	TT	101	TT	51	TT	64	TT	82	TT	117	CC	50	TT	16	CC	64
PvSNP1p2816289	Pv09sc00001p2816289	scaffold00001	2816289	Chr07	48938010	C	T	CC	80	TT	49	CC	48	CC	51	CC	90	TT	46	TT	14	TT	62
PvSNP1p2816312	Pv09sc00001p2816312	scaffold00001	2816312	Chr07	48937987	C	G	CC	50	CC	42	CC	46	CC	22	CC	71	GG	17	CC	13	GG	8
PvSNP1p2816313	Pv09sc00001p2816313	scaffold00001	2816313	Chr07	48937986	A	T	AA	48	AA	42	AA	46	AA	21	AA	70	TT	17	AA	12	TT	8
PvSNP1p2816362	Pv09sc00001p2816362	scaffold00001	2816362	Chr07	48937937	T	C	TT	7	TT	14	TT	14	TT	4	TT	2	CC	22	TT	2	CC	30
PvSNP1p2830804	Pv09sc00001p2830804	scaffold00001	2830804	Chr07	48924338	T	G	TT	23	TT	18	GG	8	TT	29	TT	15	TT	37	TT	23	TT	44
PvSNP1p2830921	Pv09sc00001p2830921	scaffold00001	2830921	Chr07	48924221	T	G	TT	24	TT	17	TT	8	TT	32	TT	14	GG	34	TT	22	GG	39
PvSNP1p2830958	Pv09sc00001p2830958	scaffold00001	2830958	Chr07	48924184	A	T	AA	19	TT	13	AA	10	AA	30	AA	13	AA	39	TT	18	AA	36
PvSNP1p2830982	Pv09sc00001p2830982	scaffold00001	2830982	Chr07	48924160	A	G	AA	21	AA	18	AA	10	AA	32	AA	14	GG	42	AA	19	GG	35
PvSNP1p2831006	Pv09sc00001p2831006	scaffold00001	2831006	Chr07	48924136	A	G	AA	3	AA	5	AA	2	AA	4	AA	2	AG	6	AA	1	GG	6
PvSNP1p2831007	Pv09sc00001p2831007	scaffold00001	2831007	Chr07	48924135	A	G	AA	1	GG	8	AA	2	AA	4	AA	2	AG	12	GG	3	AG	10
PvSNP1p2831008	Pv09sc00001p2831008	scaffold00001	2831008	Chr07	48924134	G	A	GG	16	GG	8	GG	7	GG	27	GG	11	GA	7	GG	5	GA	7
PvSNP1p2831062	Pv09sc00001p2831062	scaffold00001	2831062	Chr07	48924080	T	C	TT	8	TT	8	TT	7	TT	17	TT	6	CC	31	TT	7	CC	21
PvSNP1p2831086	Pv09sc00001p2831086	scaffold00001	2831086	Chr07	48924056	A	G	AA	21	AA	16	AA	11	AA	31	AA	11	GG	27	AA	9	GG	20
PvSNP1p2831103	Pv09sc00001p2831103	scaffold00001	2831103	Chr07	48924039	A	G	AA	17	AA	12	AA	10	AA	27	AA	8	GG	23	AA	6	AG	9
PvSNP1p2831118	Pv09sc00001p2831118	scaffold00001	2831118	Chr07	48924024	T	C	TT	13	TT	5	TT	6	TT	19	TT	7	CC	21	TT	5	CC	11
PvSNP1p2832228	Pv09sc00001p2832228	scaffold00001	2832228	Chr07	48922914	C	G	CC	12	CC	9	GG	4	CC	3	CC	7	GG	3	CC	5	GG	1
PvSNP1p2832267	Pv09sc00001p2832267	scaffold00001	2832267	Chr07	48922875	A	T	AA	16	AA	10	AA	4	AA	4	AA	7	TT	3	AA	5	TT	1
PvSNP1p2832319	Pv09sc00001p2832319	scaffold00001	2832319	Chr07	48922823	T	G	TT	17	GG	11	GG	5	TT	5	TT	7	GG	4	GG	6	GG	1
PvSNP1p2832331	Pv09sc00001p2832331	scaffold00001	2832331	Chr07	48922811	G	A	GG	17	GG	11	GG	5	GG	5	GG	7	AA	4	GG	6	AA	1
PvSNP1p2832377	Pv09sc00001p2832377	scaffold00001	2832377	Chr07	48922765	T	C	TT	18	TT	11	TT	5	TT	5	TT	7	CC	3	TT	6
PvSNP1p2832388	Pv09sc00001p2832388	scaffold00001	2832388	Chr07	48922754	C	A	CC	18	CC	11	AA	5	CC	5	CC	7	CC	3	CC	6
PvSNP1p2832628	Pv09sc00001p2832628	scaffold00001	2832628	Chr07	48922514	A	G	AA	10					AA	3	AA	2			AA	1	GG	2
PvSNP1p2832658	Pv09sc00001p2832658	scaffold00001	2832658	Chr07	48922484	A	G	AA	12					AA	5	AA	4			AA	2	GG	3
PvSNP1p2832701	Pv09sc00001p2832701	scaffold00001	2832701	Chr07	48922441	A	C	AA	12					AA	5	AA	4			AA	3	CC	3
PvSNP1p2834422	Pv09sc00001p2834422	scaffold00001	2834422	Chr07	48920720	T	C	TT	140	TT	67	TT	109	TT	102	TT	69	CC	59	TT	120	CC	55
PvSNP1p2835572	Pv09sc00001p2835572	scaffold00001	2835572	Chr07	48919570	A	G	AA	129	GG	62	AA	108	AA	100	AA	66	AA	51	GG	103	AA	49
PvSNP1p2835647	Pv09sc00001p2835647	scaffold00001	2835647	Chr07	48919495	G	A	GG	112	AA	51	AA	101	GG	101	GG	61	AA	39	AA	53	AA	38
PvSNP1p2835654	Pv09sc00001p2835654	scaffold00001	2835654	Chr07	48919488	G	A	GG	111	GG	48	GG	105	GG	101	GG	59	AA	32	GG	53	AA	32
PvSNP1p2835669	Pv09sc00001p2835669	scaffold00001	2835669	Chr07	48919473	C	G	CC	96	CC	43	CC	104	CC	99	CC	58	GG	30	CC	39	GG	30
PvSNP1p2835675	Pv09sc00001p2835675	scaffold00001	2835675	Chr07	48919467	T	G	TT	90	TT	45	TT	101	TT	97	TT	55	GG	30	TT	33	GG	31
PvSNP1p2835677	Pv09sc00001p2835677	scaffold00001	2835677	Chr07	48919465	A	G	AA	89	GG	44	GG	103	AA	97	AA	54	GG	31	GG	38	GG	31
PvSNP1p2835688	Pv09sc00001p2835688	scaffold00001	2835688	Chr07	48919454	T	G	TT	103	TT	36	TT	101	TT	99	TT	58	TG	22	TT	30	TG	24
PvSNP1p2835693	Pv09sc00001p2835693	scaffold00001	2835693	Chr07	48919449	A	G	AA	110	AA	4	AA	2	AA	102	AA	59	AA	6	AA	4	AA	6
PvSNP1p2835694	Pv09sc00001p2835694	scaffold00001	2835694	Chr07	48919448	C	G	CC	110	CC	5	CC	1	CC	103	CC	59	CG	6	CC	4	CG	6
PvSNP1p2835695	Pv09sc00001p2835695	scaffold00001	2835695	Chr07	48919447	T	C	TT	110	TT	5	TT	1	TT	101	TT	58	TC	5	TT	3	TC	5
PvSNP1p2835696	Pv09sc00001p2835696	scaffold00001	2835696	Chr07	48919446	A	T	AA	111	AA	5	AA	2	AA	103	AA	59	TT	3	AA	4	TT	5
PvSNP1p2835768	Pv09sc00001p2835768	scaffold00001	2835768	Chr07	48919374	A	T	AA	40	AA	4	AA	18	AA	52	AA	19	TT	3	AA	4	TT	2
PvSNP1p2835784	Pv09sc00001p2835784	scaffold00001	2835784	Chr07	48919358	C	T	CC	38	CC	2	TT	4	CC	42	CC	16	CC	2	CC	10
PvSNP1p2835808	Pv09sc00001p2835808	scaffold00001	2835808	Chr07	48919334	C	T	CC	21	TT	2			CC	16	CC	9			TT	3
PvSNP1p2835838	Pv09sc00001p2835838	scaffold00001	2835838	Chr07	48919304	A	T	AA	2					AA	3	AA	3			TT	6
PvSNP1p2842388	Pv09sc00001p2842388	scaffold00001	2842388	Chr07	48913421	C	T	CC	4	TT	2	TT	1			CC	1	CC	2	TT	1	CC	1
PvSNP1p2842591	Pv09sc00001p2842591	scaffold00001	2842591	Chr07		T	G	TT	6	TT	4	TT	3	TT	5	TT	2	GG	5	TT	4	GG	3
PvSNP1p2842681	Pv09sc00001p2842681	scaffold00001	2842681	Chr07	48913172	C	T			TT	2	CC	2	CC	2					TT	4	CC	1
PvSNP1p2877340	Pv09sc00001p2877340	scaffold00001	2877340	Chr07	48878592	T	G	TT	11	GG	11	GG	8	TT	24	TT	19	GG	20	GG	11	GG	12
PvSNP1p2877393	Pv09sc00001p2877393	scaffold00001	2877393	Chr07	48878539	A	G	GG	8					GG	18	GG	19	AA	19			AA	4
PvSNP1p2877412	Pv09sc00001p2877412	scaffold00001	2877412	Chr07	48878520	G	A	GG	7	AA	6	AA	4	GG	18	GG	18	GG	17	AA	8	GG	4
PvSNP1p2877460	Pv09sc00001p2877460	scaffold00001	2877460	Chr07	48878472	G	A	GG	7	AA	3	AA	4	GG	11	GG	16	AA	16	AA	6	AA	1
PvSNP1p2877479	Pv09sc00001p2877479	scaffold00001	2877479	Chr07	48878453	A	T	AA	5	AA	3	AA	4	AA	10	AA	16	AT	6	AA	6
PvSNP1p2877483	Pv09sc00001p2877483	scaffold00001	2877483	Chr07	48878449	G	A	GG	6	AA	3	AA	4	GG	10	GG	16	AA	11	AA	5
PvSNP1p2883901	Pv09sc00001p2883901	scaffold00001	2883901	Chr07	48872019	C	T	CC	9	CT	4	CC	2	CC	8	CC	11	CC	18	CC	2	CC	10
PvSNP1p2883910	Pv09sc00001p2883910	scaffold00001	2883910	Chr07	48872020	C	T	CC	9	CC	4	CC	2	CC	8	CC	11	TT	17	CC	2	TT	10
PvSNP1p2883985	Pv09sc00001p2883985	scaffold00001	2883985	Chr07	48871945	C	T	CC	9	CC	4	CC	2	CC	8	CC	11	TT	16	CC	2	TT	9
PvSNP1p2884136	Pv09sc00001p2884136	scaffold00001	2884136	Chr07	48871794	C	G	CC	9	CC	4	CC	2	CC	8	CC	11	GG	11	CC	2	GG	7
PvSNP1p2884164	Pv09sc00001p2884164	scaffold00001	2884164	Chr07	48871766	A	G	AA	8	AA	1	AA	1	AA	7	AA	8	GG	10	AA	2	GG	5
PvSNP1p2884280	Pv09sc00001p2884280	scaffold00001	2884280	Chr07	48871650	G	T	GG	6			GG	3	GG	1	GG	4	TT	3
PvSNP1p2884422	Pv09sc00001p2884422	scaffold00001	2884422	Chr07	48871508	G	A	GG	19	GG	13	GG	12	GG	14	GG	26	AA	1	GG	3	AA	1
PvSNP1p2884468	Pv09sc00001p2884468	scaffold00001	2884468	Chr07	48871462	A	G	AA	19	AA	13	AA	12	AA	14	AA	25	GG	2	AA	2	GG	1
PvSNP1p2884534	Pv09sc00001p2884534	scaffold00001	2884534	Chr07	48871396	T	A	TT	18	TT	13	TT	12	TT	13	TT	25	AA	2	TT	3	AA	3
PvSNP1p2884535	Pv09sc00001p2884535	scaffold00001	2884535	Chr07	48871395	T	C	TT	18	TT	13	TT	12	TT	13	TT	25	CC	2	TT	3	CC	3
PvSNP1p2884563	Pv09sc00001p2884563	scaffold00001	2884563	Chr07	48871367	T	A	TT	18	TT	13	TT	12	TT	17	TT	27	AA	4	TT	3	AA	4
PvSNP1p2884566	Pv09sc00001p2884566	scaffold00001	2884566	Chr07	48871364	C	T	CC	18	CC	13	CC	12	CC	16	CC	27	TT	4	CC	3	TT	4
PvSNP1p2884575	Pv09sc00001p2884575	scaffold00001	2884575	Chr07	48871355	A	C	AA	18	AA	13	AA	12	AA	18	AA	27	CC	4	AA	3	CC	5
PvSNP1p2884625	Pv09sc00001p2884625	scaffold00001	2884625	Chr07	48871305	C	A	CC	16	CC	12	CC	12	CC	18	CC	26	AA	3	CC	3	AA	2
PvSNP1p2885179	Pv09sc00001p2885179	scaffold00001	2885179	Chr07	48870751	T	G					TT	1	TT	2			GG	6	TT	1	GG	5
PvSNP1p2891735	Pv09sc00001p2891735	scaffold00001	2891735	Chr07	48864196	G	A	GG	18	GG	5	GG	6	GG	7	GG	10	AA	3	GG	1	AA	5
PvSNP1p2891742	Pv09sc00001p2891742	scaffold00001	2891742	Chr07	48864189	A	C	AA	17	CC	5	AA	7	AA	7	AA	9	AA	3	CC	1	AA	5
PvSNP1p2891774	Pv09sc00001p2891774	scaffold00001	2891774	Chr07	48864157	G	A	GG	16	GG	9	GG	7	GG	7	GG	10	AA	3	GG	6	AA	4
PvSNP1p2891813	Pv09sc00001p2891813	scaffold00001	2891813	Chr07	48864118	G	A	GG	14	GG	9	GG	7	GG	7	GG	10	AA	3	GG	6	AA	4
PvSNP1p2891838	Pv09sc00001p2891838	scaffold00001	2891838	Chr07	48864093	T	C	TT	14	TT	9	TT	6	TT	7	TT	8	CC	3	TT	6	CC	5
PvSNP1p2891882	Pv09sc00001p2891882	scaffold00001	2891882	Chr07	48864049	G	T	GG	14	GG	9	GG	6	GG	7	TT	5	GG	3	GG	6	GG	5
PvSNP1p2891902	Pv09sc00001p2891902	scaffold00001	2891902	Chr07	48864029	G	T	GG	14	GG	6	GG	6	GG	7	GG	7	TT	3	GG	6	GG	4
PvSNP1p2891955	Pv09sc00001p2891955	scaffold00001	2891955	Chr07	48863976	A	T	AA	13	AA	5	AA	5	AA	5	AA	5	TT	3	AA	6	TT	2
PvSNP1p2901347	Pv09sc00001p2901347	scaffold00001	2901347	Chr07	48854582	C	A	CC	2			CC	2	CC	3	CC	4	CC	1			AA	2
PvSNP1p2919086	Pv09sc00001p2919086	scaffold00001	2919086	Chr07	48836846	T	C	TT	1	CC	5							CC	1	CC	8
PvSNP1p2919099	Pv09sc00001p2919099	scaffold00001	2919099	Chr07	48836833	T	A	TT	1	AA	5							AA	2	AA	8
PvSNP1p2919115	Pv09sc00001p2919115	scaffold00001	2919115	Chr07	48836817	G	A	GG	1	GG	5							AA	2	GG	8
PvSNP1p2921420	Pv09sc00001p2921420	scaffold00001	2921420	Chr07	48834511	A	G											GG	6	AA	1	GG	4
PvSNP1p3029508	Pv09sc00001p3029508	scaffold00001	3029508	Chr07	48728944	G	T	GG	4					GG	2	GG	3	TT	1	GG	1	TT	2
PvSNP1p3029575	Pv09sc00001p3029575	scaffold00001	3029575	Chr07	48728942	T	C	TT	3	TT	1			TT	3	TT	3	CC	2	TT	2	CC	1
PvSNP1p3029577	Pv09sc00001p3029577	scaffold00001	3029577	Chr07	48728940	T	A	TT	4	AA	1			TT	3	TT	3	AA	2	TT	2	AA	4
PvSNP1p3029591	Pv09sc00001p3029591	scaffold00001	3029591	Chr07	48728926	C	G	CC	4	CC	1			CC	3	CC	3	GG	2	CC	2	GG	6
PvSNP1p3029599	Pv09sc00001p3029599	scaffold00001	3029599	Chr07	48728918	G	C	GG	4	GG	1			GG	4	GG	3	CC	2	CC	2	CC	6
PvSNP1p3029650	Pv09sc00001p3029650	scaffold00001	3029650	Chr07	48728867	A	T	AA	4	AA	1			AA	5	AA	3	TT	4	AA	2	TT	8
PvSNP1p3029678	Pv09sc00001p3029678	scaffold00001	3029678	Chr07	48728854	G	A	GG	2	GG	2			GG	5	GG	3	AA	3			AA	8
PvSNP1p3029711	Pv09sc00001p3029711	scaffold00001	3029711	Chr07	48728806	A	G	AA	2	AA	2			AA	5	AA	2	GG	3	AA	2	GG	9
PvSNP1p3029733	Pv09sc00001p3029733	scaffold00001	3029733	Chr07	48728784	C	T	CC	2	CC	1			CC	5	CC	2			CC	3	CT	4
PvSNP1p3029734	Pv09sc00001p3029734	scaffold00001	3029734	Chr07	48728783	T	C	TT	2	TT	1			TT	5	TT	2			TT	3	TC	4
PvSNP1p3029945	Pv09sc00001p3029945	scaffold00001	3029945	Chr07	48728572	G	C	GG	1	CC	2			GG	1					GG	3	CC	3
PvSNP1p3035379	Pv09sc00001p3035379	scaffold00001	3035379	Chr07	48723138	C	A	CC	5			CC	3	CC	5	CC	5	AA	2	CC	1	AA	1
PvSNP1p3035393	Pv09sc00001p3035393	scaffold00001	3035393	Chr07	48723124	G	A	GG	5			GG	3	GG	5	GG	5	AA	2	GG	2	AA	1
PvSNP1p3035422	Pv09sc00001p3035422	scaffold00001	3035422	Chr07	48723095	C	T	CC	5			CC	3	CC	5	CC	5	TT	2	CC	2	TT	1
PvSNP1p3035438	Pv09sc00001p3035438	scaffold00001	3035438	Chr07	48723079	C	T	CC	6			CC	3	CC	5	CC	5	TT	2	CC	2	TT	1
PvSNP1p3035441	Pv09sc00001p3035441	scaffold00001	3035441	Chr07	48723076	C	T	CC	6			CC	3	CC	5	CC	5	TT	2	CC	3	TT	1
PvSNP1p3035482	Pv09sc00001p3035482	scaffold00001	3035482	Chr07	48723035	G	A	GG	6			GG	3	GG	5	GG	5	AA	4	GG	3	AA	2
PvSNP1p3036232	Pv09sc00001p3036232	scaffold00001	3036232	Chr07	48722285	A	G	AA	6			AA	3	AA	5	AA	5	GG	4	AA	3	GG	2
PvSNP1p3036258	Pv09sc00001p3036258	scaffold00001	3036258	Chr07	48722259	G	C	GG	6			GG	3	GG	5	GG	5	CC	4	GG	3	CC	2
PvSNP1p3036413	Pv09sc00001p3036413	scaffold00001	3036413	Chr07	48722104	G	C	GG	6			GG	3	GG	5	GG	5	CC	4	GG	3	CC	2
PvSNP1p3036429	Pv09sc00001p3036429	scaffold00001	3036429	Chr07	48722088	C	T	CC	6			CC	3	CC	5	CC	5	TT	4	CC	3	TT	2
PvSNP1p3045881	Pv09sc00001p3045881	scaffold00001	3045881	Chr07	48713321	T	C	TT	6					TT	3	TT	1	CC	1			CC	1
PvSNP1p3045941	Pv09sc00001p3045941	scaffold00001	3045941	Chr07	48713261	C	A	CC	6			CC	1	CC	4	CC	1	AA	1			AA	1
PvSNP1p3046078	Pv09sc00001p3046078	scaffold00001	3046078	Chr07	48713124	T	A	TT	5			TT	1	TT	5	TT	1	AA	3			AA	3
PvSNP1p3046123	Pv09sc00001p3046123	scaffold00001	3046123	Chr07	48713079	C	T	CC	5	TT	1	TT	1	CC	5	CC	1	CC	4	TT	4	CC	3
PvSNP1p3046320	Pv09sc00001p3046320	scaffold00001	3046320	Chr07	48712882	G	T	GG	4	GG	3	GG	2	GG	5	GG	1	TT	5	GG	5	TT	2
PvSNP1p3046332	Pv09sc00001p3046332	scaffold00001	3046332	Chr07	48712870	C	T	CC	3	CC	2	CC	2	CC	3	CC	1	TT	4	CC	4	TT	2
PvSNP1p3046349	Pv09sc00001p3046349	scaffold00001	3046349	Chr07	48712853	T	C	TT	4	TT	2	TT	2	TT	5	TT	1	CC	5	TT	4	CC	1
PvSNP1p3046379	Pv09sc00001p3046379	scaffold00001	3046379	Chr07	48712823	A	T	AA	4	AA	3	AA	3	AA	6	AA	1	TT	6	AA	8	TT	5
PvSNP1p3057609	Pv09sc00001p3057609	scaffold00001	3057609	Chr07	48701587	G	C	GG	1	GG	6	CC	3	GG	7	GG	1	GG	13	CC	4	GG	4
PvSNP1p3057671	Pv09sc00001p3057671	scaffold00001	3057671	Chr07	48701576	A	G			AA	4	GG	4	AA	7	AA	2	AA	4	GG	1	AA	3
PvSNP1p3057777	Pv09sc00001p3057777	scaffold00001	3057777	Chr07	48701321	A	T	AA	1			AA	3	AA	5	AA	1	TT	5	AA	1	TT	4
PvSNP1p3057784	Pv09sc00001p3057784	scaffold00001	3057784	Chr07	48701321	G	A	GG	1			AA	3	GG	5	GG	1	GG	6	AA	3	GG	5
PvSNP1p3057798	Pv09sc00001p3057798	scaffold00001	3057798	Chr07	48701321	A	G	AA	1			AA	3	AA	4			GG	6	AA	3	GG	4
PvSNP1p3057818	Pv09sc00001p3057818	scaffold00001	3057818	Chr07	48701321	G	A	GG	1			AA	2	GG	4	GG	1	GG	6	AA	3	GG	4
PvSNP1p3057863	Pv09sc00001p3057863	scaffold00001	3057863	Chr07	48701333	G	C					GG	1	GG	4			CC	6	GG	3	CC	2
PvSNP1p3057868	Pv09sc00001p3057868	scaffold00001	3057868	Chr07	48701328	C	A					CC	1	CC	4			AA	6	CC	3	AA	2
PvSNP1p3057884	Pv09sc00001p3057884	scaffold00001	3057884	Chr07	48701322	G	T					GG	1	GG	1			TT	5	GG	2	TT	2
PvSNP1p3063498	Pv09sc00001p3063498	scaffold00001	3063498	Chr07	48695732	A	C	AA	14	AA	1	CC	2	AA	8	AA	4	AA	6	CC	6	AA	3
PvSNP1p3063508	Pv09sc00001p3063508	scaffold00001	3063508	Chr07	48695732	T	A	TT	15	TT	1	TA	5	TT	8	TA	7	TT	8	TT	8	TA	6
PvSNP1p3063534	Pv09sc00001p3063534	scaffold00001	3063534	Chr07	48695732	C	T	CC	19	CC	1	CC	5	CC	10	CC	12	TT	12	CC	8	TT	9
PvSNP1p3063537	Pv09sc00001p3063537	scaffold00001	3063537	Chr07	48695732	C	A	CC	19	CC	1			CC	10	CC	12	CC	14	AA	3	CC	11
PvSNP1p3064857	Pv09sc00001p3064857	scaffold00001	3064857	Chr07	48694336	T	A	TT	18	TT	3	TT	5	TT	14	TT	9	AA	14	TT	8	AA	6
PvSNP1p3066051	Pv09sc00001p3066051	scaffold00001	3066051	Chr07	48693142	C	T	CC	19	CC	3	CC	5	CC	16	CC	9	TT	17	CC	9	TT	11
PvSNP1p3066070	Pv09sc00001p3066070	scaffold00001	3066070	Chr07	48693123	C	T	CC	23	CC	3	CC	5	CC	18	CC	9	TT	17	CC	10	TT	10
PvSNP1p3066103	Pv09sc00001p3066103	scaffold00001	3066103	Chr07	48693090	C	G	CC	26	CC	3	CC	8	CC	19	CC	13	GG	15	CC	7	GG	12
PvSNP1p3066114	Pv09sc00001p3066114	scaffold00001	3066114	Chr07	48693079	T	A	TT	28	AA	3	TT	8	TT	21	TT	16	TT	16	TT	6	TT	13
PvSNP1p3066132	Pv09sc00001p3066132	scaffold00001	3066132	Chr07	48693061	C	T	CC	26	CC	3	CC	7	CC	21	CC	12	TT	13	CC	6	TT	12
PvSNP1p3066140	Pv09sc00001p3066140	scaffold00001	3066140	Chr07	48693053	G	C	GG	29	GG	3	GG	6	GG	19	GG	15	CC	13	GG	5	CC	14
PvSNP1p3066209	Pv09sc00001p3066209	scaffold00001	3066209	Chr07	48692984	T	C	TT	38	TT	16	TT	7	TT	23	TT	20	CC	15	TT	4	CC	20
PvSNP1p3066347	Pv09sc00001p3066347	scaffold00001	3066347	Chr07	48692846	G	T	GG	44	GG	15	GG	10	GG	26	GG	25	TT	16	GG	8	TT	20
PvSNP1p3066353	Pv09sc00001p3066353	scaffold00001	3066353	Chr07	48692840	G	A	GG	43	GG	15	GG	10	GG	26	GG	25	AA	17	GG	9	AA	20
PvSNP1p3066434	Pv09sc00001p3066434	scaffold00001	3066434	Chr07	48692759	A	G	AA	86	GG	21	GG	20	AA	38	AA	38	GG	33	GG	32	GG	32
PvSNP1p3066472	Pv09sc00001p3066472	scaffold00001	3066472	Chr07	48692721	A	G	AA	87	AA	24	AA	21	AA	34	AA	40	GG	52	AA	40	GG	47
PvSNP1p3066486	Pv09sc00001p3066486	scaffold00001	3066486	Chr07	48692707	T	C	TT	86	TT	21	TT	22	TT	34	TT	35	CC	54	TT	42	CC	43
PvSNP1p3066498	Pv09sc00001p3066498	scaffold00001	3066498	Chr07	48692695	A	T	AA	46	AA	7	AA	10	AA	25	AA	24	TT	47	AA	30	TT	35
PvSNP1p3066531	Pv09sc00001p3066531	scaffold00001	3066531	Chr07	48692662	G	C	GG	25	GG	2	GG	7	GG	20	GG	16	CC	9	GG	21	CC	9
PvSNP1p3074663	Pv09sc00001p3074663	scaffold00001	3074663	Chr07	48684529	G	T	GG	1			GG	1	GG	1	GG	3	TT	4
PvSNP1p3101382	Pv09sc00001p3101382	scaffold00001	3101382	Chr07	48658584	G	A	GG	1	GG	1	GG	3	GG	3			AA	1	GG	3	AA	1
PvSNP1p3101399	Pv09sc00001p3101399	scaffold00001	3101399	Chr07	48658555	C	G	CC	4	GG	4	CC	4	CC	4	CC	2	GG	1	CC	6	GG	1
PvSNP1p3101435	Pv09sc00001p3101435	scaffold00001	3101435	Chr07	48658519	T	C	TT	7	CC	4	TT	4	TT	4	TT	2	TT	5	TT	7	TT	1
PvSNP1p3136945	Pv09sc00001p3136945	scaffold00001	3136945	Chr07	48592425	A	G	AA	8	GG	3	GG	2	AA	13	GG	6			GG	5
PvSNP1p3136959	Pv09sc00001p3136959	scaffold00001	3136959	Chr07	48592411	G	A	GG	8	AA	3	AA	2	GG	13	GG	5			AA	5
PvSNP1p3136974	Pv09sc00001p3136974	scaffold00001	3136974	Chr07	48592396	G	A	GG	8	GG	3	GG	2	GG	12	AA	6			GG	5
PvSNP1p3137001	Pv09sc00001p3137001	scaffold00001	3137001	Chr07	48592369	A	G	AA	8	AA	3	AA	2	AA	12	GG	6			AA	5
PvSNP1p3137062	Pv09sc00001p3137062	scaffold00001	3137062	Chr07	48592308	A	C	AA	8	AA	3	AA	2	AA	13	CC	5			AA	4
PvSNP1p3137277	Pv09sc00001p3137277	scaffold00001	3137277	Chr07	48592093	T	C	TT	5	TT	1	TT	1	TT	10	CC	3			TT	1
PvSNP1p3180704	Pv09sc00001p3180704	scaffold00001	3180704	Chr07	48549704	T	G	TT	7	TT	74	TT	18	TT	20	TT	6	GG	31	TT	10	GG	13
PvSNP1p3180718	Pv09sc00001p3180718	scaffold00001	3180718	Chr07	48549690	G	A	GG	7	GG	76	AA	17	GG	20	GG	6	AA	31	AA	12	AA	13
PvSNP1p3180771	Pv09sc00001p3180771	scaffold00001	3180771	Chr07	48549637	A	G	AA	7	AA	81	AA	18	AA	20	GG	6	AA	30	AA	12	AA	13
PvSNP1p3180796	Pv09sc00001p3180796	scaffold00001	3180796	Chr07	48549612	T	A	TT	8	TT	80	AA	18	TT	20	AA	5	AA	30	AA	12	AA	11
PvSNP1p3180837	Pv09sc00001p3180837	scaffold00001	3180837	Chr07	48549571	A	G	AA	8	AA	84	AA	18	AA	20	AA	4	GG	31	AA	12	GG	13
PvSNP1p3181096	Pv09sc00001p3181096	scaffold00001	3181096	Chr07	48549312	C	G	CC	2	CC	3	CC	2	CC	2			GG	1	CC	2	GG	1
PvSNP1p3181111	Pv09sc00001p3181111	scaffold00001	3181111	Chr07	48549297	C	T	CC	2	CC	4	CC	2	CC	2			TT	1	CC	2	TT	1
PvSNP1p3181442	Pv09sc00001p3181442	scaffold00001	3181442	Chr07	48548966	C	A	CC	31	CC	3	CC	5	CC	19	CC	6	AA	1	CC	2	AA	1
PvSNP1p3181448	Pv09sc00001p3181448	scaffold00001	3181448	Chr07	48548960	G	A	GG	31	GG	2	GG	7	GG	21	AA	6	GG	1	GG	1	GG	1
PvSNP1p3181565	Pv09sc00001p3181565	scaffold00001	3181565	Chr07	48548843	T	C	TT	39			TT	7	TT	24	CC	12			TT	1
PvSNP1p3181976	Pv09sc00001p3181976	scaffold00001	3181976	Chr07	48548431	A	C	AA	69	AA	2	AA	9	AA	31	AA	17	CC	6	AA	40	CC	4
PvSNP1p3181977	Pv09sc00001p3181977	scaffold00001	3181977	Chr07	48548430	C	T	CC	70	CC	2	CC	9	CC	31	CC	17	TT	6	CC	40	TT	4
PvSNP1p3182011	Pv09sc00001p3182011	scaffold00001	3182011	Chr07	48548396	C	T	CC	71	CC	2	CC	9	CC	31	CC	17	TT	6	CC	39	TT	4
PvSNP1p3182030	Pv09sc00001p3182030	scaffold00001	3182030	Chr07	48548377	T	A	TT	65	TT	1	TT	9	TT	27	TT	14	AA	6	TT	38	AA	4
PvSNP1p3183049	Pv09sc00001p3183049	scaffold00001	3183049	Chr07	48547358	A	C	AA	7	AA	2	CC	1					AA	2	CC	2
PvSNP1p3191270	Pv09sc00001p3191270	scaffold00001	3191270	Chr07	48539137	G	C			GG	2	GG	2	GG	4	GG	2	CC	1			CC	1
PvSNP1p3191282	Pv09sc00001p3191282	scaffold00001	3191282	Chr07	48539125	A	G			AA	2	AA	2	AA	4	AA	2	GG	1			GG	1
PvSNP1p3191378	Pv09sc00001p3191378	scaffold00001	3191378	Chr07	48539029	G	A	GG	1					GG	2	AA	16	AA	2			AA	1
PvSNP1p3191379	Pv09sc00001p3191379	scaffold00001	3191379	Chr07	48539028	G	C	GG	1					GG	2	GG	16	CC	2			CC	1
PvSNP1p3191396	Pv09sc00001p3191396	scaffold00001	3191396	Chr07	48539011	G	C	GG	1					GG	2	GG	16	CC	2			CC	1
PvSNP1p3191399	Pv09sc00001p3191399	scaffold00001	3191399	Chr07	48539008	G	T	GG	1					GG	2	GG	16	TT	2			TT	1
PvSNP1p3191420	Pv09sc00001p3191420	scaffold00001	3191420	Chr07	48539022	G	A	GG	1					GG	2	GG	14	AA	2			AA	1
PvSNP1p3191441	Pv09sc00001p3191441	scaffold00001	3191441	Chr07	48539022	G	C	GG	1					GG	2	GG	14	CC	2			CC	1
PvSNP1p3191467	Pv09sc00001p3191467	scaffold00001	3191467	Chr07	48539022	G	C	GG	1					GG	2	GG	15	CC	2			CC	1
PvSNP1p3191491	Pv09sc00001p3191491	scaffold00001	3191491	Chr07		A	T	AA	1					AA	2	TT	15	AA	1
PvSNP1p3191552	Pv09sc00001p3191552	scaffold00001	3191552	Chr07	48538815	G	C	GG	1					GG	2	CC	15	GG	1
PvSNP1p3191612	Pv09sc00001p3191612	scaffold00001	3191612	Chr07	48538833	T	C							TT	1	CC	11
PvSNP1p3191616	Pv09sc00001p3191616	scaffold00001	3191616	Chr07	48538833	C	G							CC	1	GG	10
PvSNP1p3192241	Pv09sc00001p3192241	scaffold00001	3192241	Chr07	48538098	T	G	TT	1			TT	4	TT	6			GG	1	TT	1	GG	3
PvSNP1p3192247	Pv09sc00001p3192247	scaffold00001	3192247	Chr07	48538098	A	G							AA	3					AA	1	GG	2
PvSNP1p3192248	Pv09sc00001p3192248	scaffold00001	3192248	Chr07	48538098	A	G							AA	1			GG	1			AG	2
PvSNP1p3192252	Pv09sc00001p3192252	scaffold00001	3192252	Chr07	48538098	A	T	AA	1	AA	3	AA	6	AA	8					AA	1	AT	4
PvSNP1p3192253	Pv09sc00001p3192253	scaffold00001	3192253	Chr07	48538098	A	T	AA	1	AA	3	AA	6	AA	8					AA	1	AT	4
PvSNP1p3192254	Pv09sc00001p3192254	scaffold00001	3192254	Chr07	48538098	G	A	GG	1	GG	4	GG	4	GG	13			AA	1	GG	1	GA	4
PvSNP1p3192255	Pv09sc00001p3192255	scaffold00001	3192255	Chr07	48538098	G	A	GG	1	GG	4	GG	5	GG	12			AA	1	GG	1	GA	4
PvSNP1p3192257	Pv09sc00001p3192257	scaffold00001	3192257	Chr07	48538098	A	G	AA	7	AA	7	AA	8	AA	18			GG	1	AA	1	GG	3
PvSNP1p3192282	Pv09sc00001p3192282	scaffold00001	3192282	Chr07	48538098	C	T	CC	23	CC	29	CC	37	CC	39	TT	34	CC	19	CC	5	CC	28
PvSNP1p3192284	Pv09sc00001p3192284	scaffold00001	3192284	Chr07	48538098	T	C	TT	24	TT	29	TT	37	TT	39	TT	34	CC	19	TT	5	CC	29
PvSNP1p3192289	Pv09sc00001p3192289	scaffold00001	3192289	Chr07	48538117	T	C	TT	24	TT	30	TT	37	TT	39	TT	35	CC	20	TT	6	CC	29
PvSNP1p3192292	Pv09sc00001p3192292	scaffold00001	3192292	Chr07	48538114	T	G	TT	24	GG	30	TT	37	TT	40	TT	35	TT	20	TT	6	TT	29
PvSNP1p3192295	Pv09sc00001p3192295	scaffold00001	3192295	Chr07	48538111	T	C	TT	25	CC	30	TT	37	TT	40	TT	35	TT	21	TT	7	TT	30
PvSNP1p3192310	Pv09sc00001p3192310	scaffold00001	3192310	Chr07	48538096	G	A	GG	26	AA	35	AA	40	GG	40	AA	37	GG	31	AA	10	GG	33
PvSNP1p3192376	Pv09sc00001p3192376	scaffold00001	3192376	Chr07	48538030	C	G	CC	23	CC	43	CC	43	CC	39	CC	39	GG	32	CC	15	GG	34
PvSNP1p3192405	Pv09sc00001p3192405	scaffold00001	3192405	Chr07	48538001	G	C	GG	23	GG	44	GG	43	GG	38	GG	39	CC	30	GG	16	CC	36
PvSNP1p3192502	Pv09sc00001p3192502	scaffold00001	3192502	Chr07	48537904	A	T	AA	23	TT	45	TT	44	AA	38	TT	38	TT	32	TT	19	TT	38
PvSNP1p3194458	Pv09sc00001p3194458	scaffold00001	3194458	Chr07	48535948	G	A	GG	5	GG	1	GG	6	GG	1	GG	4			GG	2	AA	7
PvSNP1p3194473	Pv09sc00001p3194473	scaffold00001	3194473	Chr07	48535933	G	A	GG	5	GG	1	AA	6	GG	1	GG	4			AA	2	AA	7
PvSNP1p3194517	Pv09sc00001p3194517	scaffold00001	3194517	Chr07	48535889	T	G	TT	5			TT	2	TT	1	TT	4			TT	1	GG	6
PvSNP1p3194523	Pv09sc00001p3194523	scaffold00001	3194523	Chr07	48535883	C	A	CC	5			CC	2	CC	1	CC	4			CC	1	AA	6
PvSNP1p3194527	Pv09sc00001p3194527	scaffold00001	3194527	Chr07	48535879	G	A	GG	5			GG	2	GG	1	AA	4			GG	1	GG	6
PvSNP1p3194539	Pv09sc00001p3194539	scaffold00001	3194539	Chr07	48535867	A	G	AA	5			AA	2	AA	1	AA	4			AA	1	GG	6
PvSNP1p3197568	Pv09sc00001p3197568	scaffold00001	3197568	Chr07	48532838	C	G			CC	1	CC	9			CC	3	GG	9	CC	5	GG	8
PvSNP1p3197597	Pv09sc00001p3197597	scaffold00001	3197597	Chr07	48532809	C	G			CC	1	CC	10			CC	3	GG	9	CC	6	GG	9
PvSNP1p3197610	Pv09sc00001p3197610	scaffold00001	3197610	Chr07	48532796	G	T			GG	1	TT	10			TT	3	TT	7	TT	6	TT	8
PvSNP1p3197684	Pv09sc00001p3197684	scaffold00001	3197684	Chr07	48532722	A	G			AA	1	AA	10			AA	3	GG	10	AA	6	GG	9
PvSNP1p3197736	Pv09sc00001p3197736	scaffold00001	3197736	Chr07	48532670	G	C			GG	1	CC	9			GG	3	CC	9	CC	6	CC	9
PvSNP1p3197787	Pv09sc00001p3197787	scaffold00001	3197787	Chr07	48532619	C	T			CC	1	TT	9			CC	3	CC	11	TT	6	CC	10
PvSNP1p3197792	Pv09sc00001p3197792	scaffold00001	3197792	Chr07	48532614	A	G			AA	1	GG	9			AA	3	AA	11	GG	6	AA	10
PvSNP1p3197817	Pv09sc00001p3197817	scaffold00001	3197817	Chr07	48532589	C	T			CC	1	TT	9			CC	3	CC	11	TT	6	CC	10
PvSNP1p3197819	Pv09sc00001p3197819	scaffold00001	3197819	Chr07	48532587	G	A			GG	1	AA	9			GG	3	AA	11	AA	6	AA	10
PvSNP1p3225543	Pv09sc00001p3225543	scaffold00001	3225543	Chr07	48506066	C	T	CC	11	CC	1	CC	3	CC	1	CC	7			CC	1	TT	2
PvSNP1p3226567	Pv09sc00001p3226567	scaffold00001	3226567	Chr07	48505042	C	G	CC	12	CC	9	CC	8	CC	6	CC	7	GG	10	CC	16	GG	2
PvSNP1p3226600	Pv09sc00001p3226600	scaffold00001	3226600	Chr07	48505009	A	G	AA	9	AA	8	AA	6	AA	6	AA	3	GG	10	AA	12	AG	2
PvSNP1p3226627	Pv09sc00001p3226627	scaffold00001	3226627	Chr07	48504982	T	C	TT	11	TT	8	TT	7	TT	6	TT	4	CC	10	TT	14	CC	2
PvSNP1p3226663	Pv09sc00001p3226663	scaffold00001	3226663	Chr07	48504946	A	G	AA	12	AA	8	AA	8	AA	7	AG	4	GG	9	AA	13	GG	2
PvSNP1p3227965	Pv09sc00001p3227965	scaffold00001	3227965	Chr07	48503643	C	A	CC	24	CC	12	CC	18	CC	16	CC	15	AA	13	CC	26	AA	6
PvSNP1p3227974	Pv09sc00001p3227974	scaffold00001	3227974	Chr07	48503634	C	A	CC	24	CC	12	AA	18	CC	16	CC	14	CC	15	CC	25	CC	6
PvSNP1p3227987	Pv09sc00001p3227987	scaffold00001	3227987	Chr07	48503621	C	A	CC	23	AA	12	AA	18	CC	16	AA	13	CC	14	AA	24	CC	6
PvSNP1p3229528	Pv09sc00001p3229528	scaffold00001	3229528	Chr07	48502080	A	G	AA	19	AA	11	AA	17	AA	16	AA	11	GG	13	AA	17	GG	5
PvSNP1p3229586	Pv09sc00001p3229586	scaffold00001	3229586	Chr07	48502022	T	C	TT	15	TT	9	TT	15	TT	15	TT	9	CC	9	TT	15	CC	5
PvSNP1p3229587	Pv09sc00001p3229587	scaffold00001	3229587	Chr07	48502021	T	A	TT	15	AA	8	AA	15	TT	15	TT	9	TT	9	AA	12	TT	5
PvSNP1p3229593	Pv09sc00001p3229593	scaffold00001	3229593	Chr07	48502015	T	C	TT	16	TT	7	TT	15	TT	15	TT	9	CC	9	TT	11	CC	4
PvSNP1p3229596	Pv09sc00001p3229596	scaffold00001	3229596	Chr07	48502012	A	T	AA	16	AA	6	AA	14	AA	15	AA	9	TT	9	AA	10	TT	4
PvSNP1p3229612	Pv09sc00001p3229612	scaffold00001	3229612	Chr07	48502007	A	T	AA	12	TT	3	TT	12	AA	11	AA	8	AA	6	TT	7	AA	2
PvSNP1p3229638	Pv09sc00001p3229638	scaffold00001	3229638	Chr07	48501970	G	C	GG	13	CC	3	GG	11	GG	13	GG	10	GG	6	CC	6	GG	2
PvSNP1p3231490	Pv09sc00001p3231490	scaffold00001	3231490	Chr07	48500118	T	G	GG	1	GG	2	GG	1	TG	3	TG	3	TT	1	GG	1
PvSNP1p3239037	Pv09sc00001p3239037	scaffold00001	3239037	Chr07	48492253	G	A	GG	4							AA	6
PvSNP1p3239040	Pv09sc00001p3239040	scaffold00001	3239040	Chr07	48492250	C	G	CC	4							GG	6
PvSNP1p3244919	Pv09sc00001p3244919	scaffold00001	3244919	Chr07	48486370	C	T	TT	12	TT	1	TT	3	TT	1	TT	8	CC	1	TT	7	CC	6
PvSNP1p3247144	Pv09sc00001p3247144	scaffold00001	3247144	Chr07	48484145	G	A	GG	1			GG	3	GG	4			AA	1			AA	1
PvSNP1p3248829	Pv09sc00001p3248829	scaffold00001	3248829	Chr07		A	G	AA	2	AA	3	AA	4			AA	2	GG	2	AA	1
PvSNP1p3248832	Pv09sc00001p3248832	scaffold00001	3248832	Chr07		A	C	AA	2	AA	3	AA	3			CC	2	CC	2	AA	1
PvSNP1p3248855	Pv09sc00001p3248855	scaffold00001	3248855	Chr07	48482738	T	A	TT	5	TT	3	TT	5	TT	6	TT	3	AA	1	TT	1	AA	1
PvSNP1p3248883	Pv09sc00001p3248883	scaffold00001	3248883	Chr07	48482738	T	A	TT	12	TT	5	TT	10	TT	14	AA	7	AA	2	TT	1	AA	1
PvSNP1p3248893	Pv09sc00001p3248893	scaffold00001	3248893	Chr07	48482738	T	C	TT	10	TT	5	TT	11	TT	14	CC	7	CC	4	TT	1	CC	2
PvSNP1p3248905	Pv09sc00001p3248905	scaffold00001	3248905	Chr07	48482738	A	T	AA	8	AA	2	AA	7	AA	5	AA	7	TT	4	AA	1	TT	1
PvSNP1p3248907	Pv09sc00001p3248907	scaffold00001	3248907	Chr07	48482775	A	T	AA	7	AA	2	AA	7	AT	5	AA	7	TT	4	AA	1	TT	1
PvSNP1p3248915	Pv09sc00001p3248915	scaffold00001	3248915	Chr07	48482767	G	A	GG	20	GG	5	GG	14	GG	17	GG	19	AA	9	GG	2	AA	2
PvSNP1p3248979	Pv09sc00001p3248979	scaffold00001	3248979	Chr07	48482703	C	A	CC	33	CC	7	CC	22	CC	22	CC	34	AA	5	CC	13	AA	2
PvSNP1p3248990	Pv09sc00001p3248990	scaffold00001	3248990	Chr07	48482674	C	T	CC	33	TT	5	TT	19	CC	22	CC	34	CC	23	TT	8	CC	5
PvSNP1p3249021	Pv09sc00001p3249021	scaffold00001	3249021	Chr07	48482661	C	T	CC	28	CC	5	CC	17	CC	22	CC	31	TT	11	CC	14	TT	2
PvSNP1p3249052	Pv09sc00001p3249052	scaffold00001	3249052	Chr07	48482630	A	G	AA	29	GG	5	GG	18	AA	22	AA	31	GG	27	GG	15	GG	5
PvSNP1p3249146	Pv09sc00001p3249146	scaffold00001	3249146	Chr07	48482536	C	A	CC	32	CC	6	CC	17	CC	22	CC	35	AA	28	CC	20	AA	5
PvSNP1p3249256	Pv09sc00001p3249256	scaffold00001	3249256	Chr07	48482426	G	A	GG	32	GG	4	GG	17	GG	22	GG	36	AA	26	GG	23	AA	7
PvSNP1p3258190	Pv09sc00001p3258190	scaffold00001	3258190	Chr07	48473489	T	C	CC	1			TT	1	CC	1					CC	1
PvSNP1p3264916	Pv09sc00001p3264916	scaffold00001	3264916	Chr07	48466767	G	A	GG	4					GG	4	GG	6	AA	3
PvSNP1p3264919	Pv09sc00001p3264919	scaffold00001	3264919	Chr07	48466776	C	T	CC	4					CC	4	CC	6	TT	3
PvSNP1p3264943	Pv09sc00001p3264943	scaffold00001	3264943	Chr07	48466776	G	A	GG	4					GG	4	AA	5	GG	3
PvSNP1p3264952	Pv09sc00001p3264952	scaffold00001	3264952	Chr07	48466776	C	T	CC	4					CC	4	CC	6	TT	3
PvSNP1p3264979	Pv09sc00001p3264979	scaffold00001	3264979	Chr07	48466704	T	C	TT	4					TT	4	TT	6	CC	3
PvSNP1p3265677	Pv09sc00001p3265677	scaffold00001	3265677	Chr07	48466006	C	T	CC	4					CC	4	TT	6	CC	3
PvSNP1p3273374	Pv09sc00001p3273374	scaffold00001	3273374	Chr07	48458307	T	C	TT	13	CC	5	TT	5	TT	27	TT	8	CC	41	TT	36	CC	20
PvSNP1p3273593	Pv09sc00001p3273593	scaffold00001	3273593	Chr07	48458088	T	C	TT	13	CC	5	TT	5	TT	25	TT	8	CC	38	TT	33	CC	19
PvSNP1p3273608	Pv09sc00001p3273608	scaffold00001	3273608	Chr07	48458073	T	C	TT	13	CC	5	TT	5	TT	25	TT	8	CC	37	TT	31	CC	17
PvSNP1p3281954	Pv09sc00001p3281954	scaffold00001	3281954	Chr07	48450279	A	G	AA	8			GG	1	AA	24	AA	4	GG	7	AA	1	GG	4
PvSNP1p3282125	Pv09sc00001p3282125	scaffold00001	3282125	Chr07	48450108	T	A	TT	5					TT	5			AA	5	TT	5	AA	8
PvSNP1p3282146	Pv09sc00001p3282146	scaffold00001	3282146	Chr07	48450087	A	G	AA	6					AA	2			GG	4	AA	5	GG	6
PvSNP1p3295591	Pv09sc00001p3295591	scaffold00001	3295591	Chr07	48435485	A	T	AA	1					AA	5			TT	2			TT	1
PvSNP1p3295663	Pv09sc00001p3295663	scaffold00001	3295663	Chr07	48435413	G	T	GG	1	TT	1			GG	1	GG	1	TT	2			TT	1
PvSNP1p3295742	Pv09sc00001p3295742	scaffold00001	3295742	Chr07	48435334	A	G	AA	2	AA	1	AA	1	AA	1			GG	4			GG	2
PvSNP1p3295759	Pv09sc00001p3295759	scaffold00001	3295759	Chr07	48435317	A	G	AA	2	AA	1	AA	1	AA	1			GG	5			GG	2
PvSNP1p3323682	Pv09sc00001p3323682	scaffold00001	3323682	Chr07	48407336	A	G	AA	2			AA	5	AA	2			GG	1	AA	7	GG	2
PvSNP1p3323895	Pv09sc00001p3323895	scaffold00001	3323895	Chr07	48407123	A	G	AA	1	AA	3	AA	6	AA	3	AA	1	GG	11	AA	2	GG	2
PvSNP1p3324050	Pv09sc00001p3324050	scaffold00001	3324050	Chr07	48406968	T	C	TT	2			TT	7	TT	2			CC	8			CC	1
PvSNP1p3324067	Pv09sc00001p3324067	scaffold00001	3324067	Chr07	48406951	T	G	TT	1			TT	6	TT	2			GG	4			GG	1
PvSNP1p3340987	Pv09sc00001p3340987	scaffold00001	3340987	Chr07	48390028	G	A	GG	15	GG	2	AA	4	GG	20	GG	22	GG	1	AA	1	GG	1
PvSNP1p3341022	Pv09sc00001p3341022	scaffold00001	3341022	Chr07	48389993	T	A	TT	16	TT	1	TT	4	TT	24	TT	25	AA	6	TT	1	AA	2
PvSNP1p3341033	Pv09sc00001p3341033	scaffold00001	3341033	Chr07	48389982	T	C	TT	17	CC	1	CC	5	TT	24	TT	25			CC	1
PvSNP1p3341090	Pv09sc00001p3341090	scaffold00001	3341090	Chr07	48389962	C	T	CC	19	CC	1	CC	5	CC	24	CC	26	TT	9	CC	3	TT	3
PvSNP1p3341092	Pv09sc00001p3341092	scaffold00001	3341092	Chr07	48389962	T	A	TT	19	TT	1	TT	5	TT	24	TT	26	AA	9	TT	3	AA	3
PvSNP1p3342357	Pv09sc00001p3342357	scaffold00001	3342357	Chr07	48388658	A	T	AA	21	AA	1	AA	5	AA	26	TT	27	AA	9	AA	4	AA	3
PvSNP1p3342463	Pv09sc00001p3342463	scaffold00001	3342463	Chr07	48388552	A	G	AA	9	AA	1	AA	1	AA	9	AA	5	GG	3	AA	9	GG	2
PvSNP1p3342548	Pv09sc00001p3342548	scaffold00001	3342548	Chr07	48388467	G	A	GG	8	GG	1	GG	1	GG	7	GG	5	AA	1	GG	9	AA	2
PvSNP1p3342549	Pv09sc00001p3342549	scaffold00001	3342549	Chr07	48388466	G	A	GG	8	GG	1	GG	1	GG	7	GG	5	AA	1	GG	9	AA	2
PvSNP1p3342632	Pv09sc00001p3342632	scaffold00001	3342632	Chr07	48388383	C	A	CC	8			CC	1	CC	7	CC	6	AA	1	CC	5	AA	2
PvSNP1p3342682	Pv09sc00001p3342682	scaffold00001	3342682	Chr07	48388333	G	C	GG	6			GG	1	GG	7	GG	5	CC	2	GG	2	CC	2
PvSNP1p3342727	Pv09sc00001p3342727	scaffold00001	3342727	Chr07	48388288	T	A	TT	5	TT	1	TT	1	TT	7	TT	4	AA	2	TT	2
PvSNP1p3342795	Pv09sc00001p3342795	scaffold00001	3342795	Chr07	48388220	G	C	GG	4	CC	1			GG	8	GG	4	CC	2	CC	1
PvSNP1p3344468	Pv09sc00001p3344468	scaffold00001	3344468	Chr07	48386547	T	C	TT	12			TT	4	TT	1	TT	4	CC	1	TT	4	CC	2
PvSNP1p3344474	Pv09sc00001p3344474	scaffold00001	3344474	Chr07	48386541	T	C	TT	19	TT	1	TT	3	TT	7	TT	7	CC	1	TT	4	TC	4
PvSNP1p3348449	Pv09sc00001p3348449	scaffold00001	3348449	Chr07	48382565	G	A	GG	4			AA	2			GG	2	GG	2	AA	1	GG	1
PvSNP1p3348463	Pv09sc00001p3348463	scaffold00001	3348463	Chr07	48382567	T	A	TT	3			AA	2			TT	2	TT	2	AA	1	TT	1
PvSNP1p3348466	Pv09sc00001p3348466	scaffold00001	3348466	Chr07	48382567	G	A	GG	3			AA	2			GG	2	AA	2	AA	1	AA	1
PvSNP1p3348485	Pv09sc00001p3348485	scaffold00001	3348485	Chr07	48382529	C	T	CC	3	TT	2	TT	2			CC	2	TT	1	TT	1	TT	1
PvSNP1p3348490	Pv09sc00001p3348490	scaffold00001	3348490	Chr07	48382524	A	G	AA	3	AA	2	AA	2			AA	2	GG	1	AA	1	GG	1
PvSNP1p3348531	Pv09sc00001p3348531	scaffold00001	3348531	Chr07	48382483	A	G	AA	3	GG	2	GG	2			AA	3	AA	1	GG	2	AA	1
PvSNP1p3348568	Pv09sc00001p3348568	scaffold00001	3348568	Chr07	48382446	A	G	GG	6	AA	3	AA	4			GG	4			AA	2	AA	1
PvSNP1p3348697	Pv09sc00001p3348697	scaffold00001	3348697	Chr07	48382317	A	T	AA	5			TT	1			AA	3	TT	1			TT	5
PvSNP1p3348709	Pv09sc00001p3348709	scaffold00001	3348709	Chr07	48382305	C	T	CC	5			CC	1	CC	1	CC	3	TT	1			TT	5
PvSNP1p3348773	Pv09sc00001p3348773	scaffold00001	3348773	Chr07	48382241	T	C	TT	5					TT	1	TT	3	CC	1			CC	5
PvSNP1p3370939	Pv09sc00001p3370939	scaffold00001	3370939	Chr07	48360643	T	C	TT	11	CC	2			TT	4	TT	3	CC	7	TT	6	CC	3
PvSNP1p3370953	Pv09sc00001p3370953	scaffold00001	3370953	Chr07	48360629	C	T	CC	11	TT	2			CC	4	CC	3	TT	1	CC	6
PvSNP1p3370955	Pv09sc00001p3370955	scaffold00001	3370955	Chr07	48360627	G	C	GG	11	CC	2			GG	4	GG	3	CC	1	GG	6
PvSNP1p3371044	Pv09sc00001p3371044	scaffold00001	3371044	Chr07	48360538	C	G	CC	9	GG	1			CC	7	CC	3	GG	6	CC	2	GG	1
PvSNP1p3371071	Pv09sc00001p3371071	scaffold00001	3371071	Chr07	48360511	G	A	GG	10	GG	1			GG	8	GG	3	AA	6	GG	2	AA	1
PvSNP1p3374715	Pv09sc00001p3374715	scaffold00001	3374715	Chr07	48357692	G	A	GG	11	GG	3	AA	6	GG	23	GG	8	GG	5			GG	1
PvSNP1p3374721	Pv09sc00001p3374721	scaffold00001	3374721	Chr07	48357686	A	G	AA	14	AA	3	AA	7	AA	24	AA	9	GG	7	AA	4	GG	1
PvSNP1p3374886	Pv09sc00001p3374886	scaffold00001	3374886	Chr07	48357521	A	T	AA	15	AA	3	AA	11	AA	30	AA	11	TT	16	AA	8	TT	10
PvSNP1p3376416	Pv09sc00001p3376416	scaffold00001	3376416	Chr07	48355991	A	G	AA	15	GG	4	AA	11	AA	31	AA	13	AA	23	AA	24	AA	12
PvSNP1p3376479	Pv09sc00001p3376479	scaffold00001	3376479	Chr07	48355928	G	A	GG	18	GG	4	GG	14	GG	31	GG	17	AA	22	GG	25	AA	12
PvSNP1p3376485	Pv09sc00001p3376485	scaffold00001	3376485	Chr07	48355922	A	G	AA	18	AA	3	AA	14	AA	30	AA	17	GG	23	AA	24	GG	12
PvSNP1p3376488	Pv09sc00001p3376488	scaffold00001	3376488	Chr07	48355919	C	T	CC	19	CC	4	CC	14	CC	30	CC	17	TT	22	CC	25	TT	12
PvSNP1p3376490	Pv09sc00001p3376490	scaffold00001	3376490	Chr07	48355917	C	T	CC	19	CC	4	CC	14	CC	30	CC	16	TT	22	CC	24	TT	12
PvSNP1p3376491	Pv09sc00001p3376491	scaffold00001	3376491	Chr07	48355916	A	G	AA	12	AA	4	AA	12	AA	25	AA	10	GG	22	AA	17	GG	12
PvSNP1p3376494	Pv09sc00001p3376494	scaffold00001	3376494	Chr07	48355913	A	G	AA	12	GG	4	AA	13	AA	25	AA	11	GG	22	AA	19	GG	12
PvSNP1p3381933	Pv09sc00001p3381933	scaffold00001	3381933	Chr07	48350475	C	A	CC	15	CC	4	CC	1	CC	6	CC	5			AA	7	CC	3
PvSNP1p3381938	Pv09sc00001p3381938	scaffold00001	3381938	Chr07	48350470	C	T	CC	15	CC	4	CC	1	CC	6	CC	5			CC	7	TT	3
PvSNP1p3381947	Pv09sc00001p3381947	scaffold00001	3381947	Chr07	48350461	C	A	CC	15	CC	4	CC	1	CC	6	CC	5			CC	7	AA	3
PvSNP1p3382040	Pv09sc00001p3382040	scaffold00001	3382040	Chr07	48350368	C	T	CC	15	CC	4			CC	5	CC	5			TT	6	TT	3
PvSNP1p3393167	Pv09sc00001p3393167	scaffold00001	3393167	Chr07	48339239	G	A	GG	2	AA	3	GG	1	GG	6	GG	2	GG	1
PvSNP1p3393291	Pv09sc00001p3393291	scaffold00001	3393291	Chr07	48339115	T	C	TT	3	TT	1	CC	1	TT	6	TT	2	TT	3	CC	5	TT	5
PvSNP1p3393294	Pv09sc00001p3393294	scaffold00001	3393294	Chr07	48339112	T	C	TT	3	TT	1	TT	1	TT	6	TT	2	CC	3	TT	5	CC	5
PvSNP1p3393299	Pv09sc00001p3393299	scaffold00001	3393299	Chr07	48339107	T	C	TT	3	TT	1	TT	1	TT	6	TT	2	CC	3	TT	5	TC	5
PvSNP1p3437645	Pv09sc00001p3437645	scaffold00001	3437645	Chr07	48295093	T	C	TT	11					TT	3	TT	1	CC	1	CC	3	CC	1
PvSNP1p3437748	Pv09sc00001p3437748	scaffold00001	3437748	Chr07	48295013	T	A	TT	9					TT	3			AA	2	TT	3	AA	1
PvSNP1p3437818	Pv09sc00001p3437818	scaffold00001	3437818	Chr07	48295013	T	G	TT	7					TT	2			GG	2	TT	1
PvSNP1p3442681	Pv09sc00001p3442681	scaffold00001	3442681	Chr07	48290141	T	G	TT	4			GG	1	TT	1			TT	1	GG	1	TT	2
PvSNP1p3446860	Pv09sc00001p3446860	scaffold00001	3446860	Chr07	48285875	A	G	AA	8			AA	1	AA	1	AA	1	GG	1	AA	2	GG	2
PvSNP1p3446875	Pv09sc00001p3446875	scaffold00001	3446875	Chr07	48285860	G	T	GG	10			GG	1	GG	2	GG	1	TT	1	GG	2	TT	2
PvSNP1p3446890	Pv09sc00001p3446890	scaffold00001	3446890	Chr07	48285845	T	C	TT	10			CC	1	TT	2	TT	1	CC	1	CC	2	CC	1
PvSNP1p3447612	Pv09sc00001p3447612	scaffold00001	3447612	Chr07	48285123	C	T	CC	9	CC	1	CC	2	CC	2	CC	1	TT	2	CC	2	TT	2
PvSNP1p3447630	Pv09sc00001p3447630	scaffold00001	3447630	Chr07	48285105	A	C	AA	9	AA	1	AA	2	AA	2	AA	1	CC	2	AA	2	CC	2
PvSNP1p3447830	Pv09sc00001p3447830	scaffold00001	3447830	Chr07	48284905	T	C	TT	10	TT	4	TT	2	TT	2	TT	2	CC	1	TT	3	CC	2
PvSNP1p3447880	Pv09sc00001p3447880	scaffold00001	3447880	Chr07	48284855	T	A	TT	10	TT	4	TT	1	TT	2	TT	3	AA	1	TT	4	AA	2
PvSNP1p3453588	Pv09sc00001p3453588	scaffold00001	3453588	Chr07	48279336	C	G	CC	5			GG	4	CC	2	CC	4					GG	1
PvSNP1p3453604	Pv09sc00001p3453604	scaffold00001	3453604	Chr07	48279320	C	G	CC	5	GG	1	GG	4	CC	2	CC	7					GG	1
PvSNP1p3453617	Pv09sc00001p3453617	scaffold00001	3453617	Chr07	48279307	A	G	AA	5	GG	1	GG	4	AA	2	AA	7					AA	1
PvSNP1p3453624	Pv09sc00001p3453624	scaffold00001	3453624	Chr07	48279300	A	T	AA	5	TT	1	TT	4	AA	2	AA	7					TT	1
PvSNP1p3454006	Pv09sc00001p3454006	scaffold00001	3454006	Chr07	48278918	C	T	CC	5	TT	1	TT	4	CC	2	CC	5
PvSNP1p3454010	Pv09sc00001p3454010	scaffold00001	3454010	Chr07	48278914	C	T	CT	5	CC	1	CC	5	CC	2	CC	5	CC	1
PvSNP1p3455479	Pv09sc00001p3455479	scaffold00001	3455479	Chr07	48277445	A	G	AA	1	GG	1	GG	2	AA	1					GG	2
PvSNP1p3455481	Pv09sc00001p3455481	scaffold00001	3455481	Chr07	48277443	C	T	CC	6	TT	1	TT	2	CC	1	CC	3	CC	3	TT	2	CC	1
PvSNP1p3455521	Pv09sc00001p3455521	scaffold00001	3455521	Chr07	48277403	A	T	AA	7	AA	1	AA	2	AA	1	AA	6	TT	5	AA	3	TT	1
PvSNP1p3455636	Pv09sc00001p3455636	scaffold00001	3455636	Chr07	48277288	T	A	TT	7	TT	1	TT	3	TT	1	TT	7	AA	4	TT	4	AA	1
PvSNP1p3455686	Pv09sc00001p3455686	scaffold00001	3455686	Chr07	48277238	A	G	AA	7			AA	1	AA	2	AA	7	GG	4	AA	1	GG	1
PvSNP1p3455694	Pv09sc00001p3455694	scaffold00001	3455694	Chr07	48277230	G	C	GG	7			GG	1	GG	2	GG	7	CC	3	GG	1	CC	1
PvSNP1p3479231	Pv09sc00001p3479231	scaffold00001	3479231	Chr07	48253686	G	C	GG	5					GG	2			CC	2	CC	1	CC	1
PvSNP1p3503028	Pv09sc00001p3503028	scaffold00001	3503028	Chr07	48230191	T	C	CC	1	CC	1					TT	1	CC	1	CC	4	CC	6
PvSNP1p3503031	Pv09sc00001p3503031	scaffold00001	3503031	Chr07	48230188	G	C	GG	1	GG	1					GG	1	CC	1	GG	4	CC	6
PvSNP1p3503037	Pv09sc00001p3503037	scaffold00001	3503037	Chr07	48230182	T	C	TT	1	TT	1					TT	1	CC	1	TT	4	CC	7
PvSNP1p3503100	Pv09sc00001p3503100	scaffold00001	3503100	Chr07	48230119	T	C	CC	1	CC	1					TT	1	TT	1	CC	4	TT	7
PvSNP1p3504085	Pv09sc00001p3504085	scaffold00001	3504085	Chr07	48229134	C	T	CC	1	CC	1					CC	1	TT	1	CC	4	TT	6
PvSNP1p3578772	Pv09sc00001p3578772	scaffold00001	3578772	Chr07	48166437	G	A	AA	7			AA	2			GG	2	GG	1			GG	1
PvSNP1p3578801	Pv09sc00001p3578801	scaffold00001	3578801	Chr07	48166408	T	A	TT	9			TT	2			TT	2	AA	1			AA	1
PvSNP1p3578814	Pv09sc00001p3578814	scaffold00001	3578814	Chr07	48166395	C	T	CC	9			CC	2	CC	1	CC	1	TT	1			TT	1
PvSNP1p3578868	Pv09sc00001p3578868	scaffold00001	3578868	Chr07	48166341	A	T	TT	9			TT	2	AA	1	AA	3	TT	1
PvSNP1p3580522	Pv09sc00001p3580522	scaffold00001	3580522	Chr07	48164687	G	T	GG	4	GG	3			GG	1	GG	5			GG	3	TT	2
PvSNP1p3580561	Pv09sc00001p3580561	scaffold00001	3580561	Chr07	48164648	T	C	TT	2	TT	3			TT	1	TT	4			TT	3	CC	2
PvSNP1p3580591	Pv09sc00001p3580591	scaffold00001	3580591	Chr07	48164618	T	G	GG	4	GG	3			TT	1	TT	6			GG	3	GG	2
PvSNP1p3580674	Pv09sc00001p3580674	scaffold00001	3580674	Chr07	48164535	G	A	GG	5	GG	1			GG	1	GG	4			GG	3	AA	2
PvSNP1p3580675	Pv09sc00001p3580675	scaffold00001	3580675	Chr07	48164534	C	T	CC	5	CC	1			CC	1	CC	4			CC	3	TT	2
PvSNP1p3582287	Pv09sc00001p3582287	scaffold00001	3582287	Chr07	48162922	A	G	AA	10			AA	3	AA	2	AA	3	GG	1			GG	3
PvSNP1p3582289	Pv09sc00001p3582289	scaffold00001	3582289	Chr07	48162920	A	T	AA	10			AA	3	AA	2	AA	3	TT	1			TT	3
PvSNP1p3582332	Pv09sc00001p3582332	scaffold00001	3582332	Chr07	48162877	G	A	GG	6					GA	3	GG	1
PvSNP1p3582448	Pv09sc00001p3582448	scaffold00001	3582448	Chr07	48162761	T	A	TT	29	TT	4	TT	8	TT	16	TT	18	AA	22	TT	14	AA	17
PvSNP1p3582588	Pv09sc00001p3582588	scaffold00001	3582588	Chr07	48162621	G	A	GG	33	GG	4	GG	8	GG	16	GG	20	AA	22	GG	11	AA	16
PvSNP1p3582628	Pv09sc00001p3582628	scaffold00001	3582628	Chr07	48162581	T	A	TT	31	TT	4	TT	8	TT	16	TT	19	AA	22	TT	11	AA	16
PvSNP1p3583619	Pv09sc00001p3583619	scaffold00001	3583619	Chr07	48161590	T	C					TT	2	TT	3			CC	3	TT	2
PvSNP1p3583620	Pv09sc00001p3583620	scaffold00001	3583620	Chr07	48161589	G	A					GG	2	GG	3			AA	3	GG	2
PvSNP1p3583805	Pv09sc00001p3583805	scaffold00001	3583805	Chr07	48161404	A	G	AA	46	AA	6	AA	20	AA	42	AA	30	GG	20	AA	34	GG	26
PvSNP1p3583871	Pv09sc00001p3583871	scaffold00001	3583871	Chr07	48161338	T	A	TT	25	TT	5	TT	14	TT	27	TT	21	TA	7	TT	13	TA	8
PvSNP1p3583908	Pv09sc00001p3583908	scaffold00001	3583908	Chr07	48161301	G	A	GG	34	GG	5	GG	14	GG	32	GG	25	AA	18	GG	30	AA	16
PvSNP1p3583917	Pv09sc00001p3583917	scaffold00001	3583917	Chr07	48161292	A	G	AA	35	AA	5	AA	15	AA	32	AA	25	GG	18	AA	30	GG	16
PvSNP1p3583933	Pv09sc00001p3583933	scaffold00001	3583933	Chr07	48161276	C	T	CC	35	CC	5	CC	15	CC	31	CC	25	TT	18	CC	29	TT	15
PvSNP1p3583948	Pv09sc00001p3583948	scaffold00001	3583948	Chr07	48161261	G	A	GG	27	GG	3	GG	14	GG	27	GG	21	GG	13	GG	22	GG	10
PvSNP1p3583955	Pv09sc00001p3583955	scaffold00001	3583955	Chr07	48161264	T	G	TT	12	TT	1	TG	4	TG	8	TG	4	TG	4	TG	8	GG	6
PvSNP1p3584022	Pv09sc00001p3584022	scaffold00001	3584022	Chr07	48161187	A	T	AA	28	AA	3	AA	14	AA	27	AA	19	TT	10	AA	17	TT	9
PvSNP1p3584058	Pv09sc00001p3584058	scaffold00001	3584058	Chr07	48161151	T	A	TA	2					TT	1	AA	1	AA	1
PvSNP1p3607094	Pv09sc00001p3607094	scaffold00001	3607094	Chr07	48138550	C	T	TT	4			TT	2	CC	6	CC	4
PvSNP1p3631352	Pv09sc00001p3631352	scaffold00001	3631352	Chr07	48114808	A	C	CC	3					AA	4	AA	3
PvSNP1p3665348	Pv09sc00001p3665348	scaffold00001	3665348	Chr07	48082588	G	A	GG	23	GG	6	GG	5	GG	10	GG	14	AA	2	GG	7	AA	3
PvSNP1p3665390	Pv09sc00001p3665390	scaffold00001	3665390	Chr07	48082546	A	G	AA	23	AA	5	AA	5	AA	10	AA	14	GG	2	AA	7	GG	3
PvSNP1p3665594	Pv09sc00001p3665594	scaffold00001	3665594	Chr07	48082342	C	T	CC	22	CC	4	CC	5	CC	9	CC	11	TT	6	CC	6	TT	9
PvSNP1p3665611	Pv09sc00001p3665611	scaffold00001	3665611	Chr07	48082325	A	T							AA	9	AA	10	TT	6			TT	9
PvSNP1p3665612	Pv09sc00001p3665612	scaffold00001	3665612	Chr07	48082324	A	C							AA	9	AA	10	CC	6			CC	9
PvSNP1p3665695	Pv09sc00001p3665695	scaffold00001	3665695	Chr07	48082241	T	A	AA	14	AA	1	AA	5	TT	7	TT	8	TT	6	AA	1	TT	8
PvSNP1p3697475	Pv09sc00001p3697475	scaffold00001	3697475	Chr07	48051315	T	G	TT	2			TT	2	TT	10	TT	2			TT	1	GG	3
PvSNP1p3697608	Pv09sc00001p3697608	scaffold00001	3697608	Chr07	48051182	C	T	TT	9	TT	1	TT	6	CC	21	CC	19			TT	1	TT	1
PvSNP1p3701867	Pv09sc00001p3701867	scaffold00001	3701867	Chr07	48046921	G	T	TT	7	TT	4	TT	1	GG	21	GG	1	GG	4	TT	2	GG	1
PvSNP1p3701875	Pv09sc00001p3701875	scaffold00001	3701875	Chr07	48046913	G	A	GG	5	GG	4	GG	1	GG	12	GG	1	AA	4	GG	2	AA	1
PvSNP1p3701916	Pv09sc00001p3701916	scaffold00001	3701916	Chr07	48046872	A	G	GG	7	GG	4	GG	1	AA	23	AA	1	GG	6	GG	2	GG	1
PvSNP1p3702838	Pv09sc00001p3702838	scaffold00001	3702838	Chr07	48045950	A	T	TT	12	TT	1	TT	17	AA	65	AA	13	AA	12	TT	3	AA	7
PvSNP1p3704710	Pv09sc00001p3704710	scaffold00001	3704710	Chr07	48044124	G	A	AA	32	AA	13	AA	37	GG	73	GG	28	AA	36	AA	10	AA	34
PvSNP1p3704733	Pv09sc00001p3704733	scaffold00001	3704733	Chr07	48044052	A	C	AA	32	AA	8	AA	30	AA	63	AA	21	CC	35	AA	9	CC	33
PvSNP1p3704737	Pv09sc00001p3704737	scaffold00001	3704737	Chr07	48044048	G	C	GG	32	GG	8	GG	30	GG	60	GG	22	CC	36	GG	9	CC	34
PvSNP1p3704917	Pv09sc00001p3704917	scaffold00001	3704917	Chr07	48043868	A	C	AA	15	AA	1	AA	8	AA	17	AA	12	CC	19	AA	16	CC	12
PvSNP1p3704928	Pv09sc00001p3704928	scaffold00001	3704928	Chr07	48043857	G	A	GG	10	GG	1	GG	7	GG	13	GG	11	AA	9	GG	8	AA	7
PvSNP1p3704929	Pv09sc00001p3704929	scaffold00001	3704929	Chr07	48043856	T	C	TT	10	TT	1	TT	7	TT	14	TT	11	CC	9	TT	8	CC	7
PvSNP1p3704955	Pv09sc00001p3704955	scaffold00001	3704955	Chr07	48043830	C	G	CC	11			CC	5	CC	11	CC	6	GG	16	CC	5	GG	4
PvSNP1p3704963	Pv09sc00001p3704963	scaffold00001	3704963	Chr07	48043822	G	A	GG	11			GG	5	GG	11	GG	5	AA	16	GG	5	AA	4
PvSNP1p3704982	Pv09sc00001p3704982	scaffold00001	3704982	Chr07	48043803	T	C	TT	11			TT	5	TT	11	TT	6	CC	16	TT	5	CC	4
PvSNP1p3704990	Pv09sc00001p3704990	scaffold00001	3704990	Chr07	48043795	T	G	TT	11			TT	5	TT	11	TT	6	GG	16	TT	5	GG	4
PvSNP1p3705821	Pv09sc00001p3705821	scaffold00001	3705821	Chr07	48042963	G	A	GG	9					GG	6	GG	1	AA	1			AA	2
PvSNP1p3705859	Pv09sc00001p3705859	scaffold00001	3705859	Chr07	48042925	A	C	AA	19					AA	11	AA	5	CC	4			CC	3
PvSNP1p3705904	Pv09sc00001p3705904	scaffold00001	3705904	Chr07	48042880	C	G	CC	59	CC	8	CC	12	CC	28	CC	29	GG	25	CC	31	GG	27
PvSNP1p3707721	Pv09sc00001p3707721	scaffold00001	3707721	Chr07	48041063	C	G	GG	65	GG	10	GG	11	CC	33	CC	32	GG	53	GG	32	GG	40
PvSNP1p3707767	Pv09sc00001p3707767	scaffold00001	3707767	Chr07	48041017	G	C	CC	65	CC	8	CC	11	GG	35	GG	32	CC	53	CC	34	CC	44
PvSNP1p3707791	Pv09sc00001p3707791	scaffold00001	3707791	Chr07	48040993	T	C	TT	66	TT	8	TT	11	TT	35	TT	31	CC	54	TT	33	CC	44
PvSNP1p3707817	Pv09sc00001p3707817	scaffold00001	3707817	Chr07	48040967	G	A	GG	67	GG	8	GG	12	GG	34	GG	30	AA	53	GG	33	AA	45
PvSNP1p3707896	Pv09sc00001p3707896	scaffold00001	3707896	Chr07	48040888	T	A	AA	66	AA	5	AA	12	TT	38	TT	32	TT	51	AA	26	TT	40
PvSNP1p3707911	Pv09sc00001p3707911	scaffold00001	3707911	Chr07	48040873	A	G	GG	68	GG	5	GG	12	AA	37	AA	28	AA	44	GG	23	AA	30
PvSNP1p3708001	Pv09sc00001p3708001	scaffold00001	3708001	Chr07	48040783	T	G	TG	16	TT	1	GG	2	TG	16	TG	9	GG	9			TT	8
PvSNP1p3708028	Pv09sc00001p3708028	scaffold00001	3708028	Chr07	48040756	G	A	AA	55	AA	3	AA	7	GG	35	GG	26	AA	28	AA	11	AA	21
PvSNP1p3708077	Pv09sc00001p3708077	scaffold00001	3708077	Chr07	48040707	A	T	TT	39	TT	3	TT	6	AA	24	AA	18	AT	17	TT	8	AT	16
[truncated: 131,109 more rows]

## Sheet: 1B Tepary-specific SNPs
		Pv0.9		Pv1.0		Reference Allele	Alternate Allele	Allele Call	Read Depth	Allele Call	Read Depth
Marker name	alternate name	Scaffold	Position	Chromosome	Position			PI 430219		W6 15578
PvSNP1000p49531	Pv09sc01000p49531	scaffold01000	49531	Chr04	7754285	A	G	AA	5	GG	4
PvSNP1000p62036	Pv09sc01000p62036	scaffold01000	62036	Chr04	7742471	G	A	GG	2	AA	1
PvSNP1000p62272	Pv09sc01000p62272	scaffold01000	62272	Chr04	7742193	A	G	GG	2	AA	2
PvSNP1000p66185	Pv09sc01000p66185	scaffold01000	66185	Chr04	7738280	G	T	TT	2	GG	2
PvSNP100p303443	Pv09sc00100p303443	scaffold00100	303443	Chr02		G	A	GG	1	AA	8
PvSNP1010p25963	Pv09sc01010p25963	scaffold01010	25963	Chr03	19291434	T	C	TT	1	CC	1
PvSNP1010p26107	Pv09sc01010p26107	scaffold01010	26107	Chr03	19291290	C	T	CC	3	TT	1
PvSNP1014p47250	Pv09sc01014p47250	scaffold01014	47250	Chr02	13732717	C	A	AA	11	CC	11
PvSNP1016p28066	Pv09sc01016p28066	scaffold01016	28066	Chr03	7822343	C	T	CC	3	TT	1
PvSNP1019p19754	Pv09sc01019p19754	scaffold01019	19754	Chr01	23338268	G	C	CC	5	GG	6
PvSNP1019p26951	Pv09sc01019p26951	scaffold01019	26951	Chr01	23331066	C	T	CC	10	TT	5
PvSNP1019p27084	Pv09sc01019p27084	scaffold01019	27084	Chr01	23330933	T	A	TT	38	AA	3
PvSNP1019p73323	Pv09sc01019p73323	scaffold01019	73323	Chr01	23290580	T	C	TT	5	CC	2
PvSNP101p120263	Pv09sc00101p120263	scaffold00101	120263	Chr02	37957955	C	T	TT	2	CC	3
PvSNP101p120429	Pv09sc00101p120429	scaffold00101	120429	Chr02	37958121	A	T	AA	3	TT	3
PvSNP101p120495	Pv09sc00101p120495	scaffold00101	120495	Chr02	37958187	G	A	AA	3	GG	3
PvSNP101p127788	Pv09sc00101p127788	scaffold00101	127788	Chr02	37965480	A	C	AA	7	CC	4
PvSNP101p247526	Pv09sc00101p247526	scaffold00101	247526	Chr02	38080118	A	G	AA	2	GG	3
PvSNP101p247737	Pv09sc00101p247737	scaffold00101	247737	Chr02	38080329	G	T	TT	2	GG	3
PvSNP101p248419	Pv09sc00101p248419	scaffold00101	248419	Chr02	38081011	G	A	AA	1	GG	1
PvSNP101p301905	Pv09sc00101p301905	scaffold00101	301905	Chr02	38132881	C	T	CC	18	TT	7
PvSNP101p325877	Pv09sc00101p325877	scaffold00101	325877	Chr02	38156112	A	G	AA	11	GG	6
PvSNP101p345099	Pv09sc00101p345099	scaffold00101	345099	Chr02	38174858	A	T	TT	8	AA	7
PvSNP101p488405	Pv09sc00101p488405	scaffold00101	488405	Chr02	38326959	G	A	AA	2	GG	2
PvSNP101p488657	Pv09sc00101p488657	scaffold00101	488657	Chr02	38327211	C	T	TT	2	CC	1
PvSNP101p572024	Pv09sc00101p572024	scaffold00101	572024	Chr02	38407563	C	T	CC	1	TT	1
PvSNP101p587385	Pv09sc00101p587385	scaffold00101	587385	Chr02	38422935	C	A	CC	1	AA	2
PvSNP101p649404	Pv09sc00101p649404	scaffold00101	649404	Chr02	38482579	A	G	AA	1	GG	1
PvSNP101p667501	Pv09sc00101p667501	scaffold00101	667501	Chr02	38500394	A	G	AA	1	GG	1
PvSNP101p668117	Pv09sc00101p668117	scaffold00101	668117	Chr02	38501010	A	G	GG	9	AA	2
PvSNP101p696938	Pv09sc00101p696938	scaffold00101	696938	Chr02	38529162	A	G	GG	36	AA	18
PvSNP101p743232	Pv09sc00101p743232	scaffold00101	743232	Chr02	38574193	T	C	CC	10	TT	5
PvSNP101p745697	Pv09sc00101p745697	scaffold00101	745697	Chr02	38576659	C	T	CC	1	TT	1
PvSNP101p754454	Pv09sc00101p754454	scaffold00101	754454	Chr02	38585263	C	T	CT	8	CC	1
PvSNP101p75551	Pv09sc00101p75551	scaffold00101	75551	Chr02	37913624	G	A	GG	28	AA	10
PvSNP101p75683	Pv09sc00101p75683	scaffold00101	75683	Chr02	37913756	T	G	GG	1	TT	1
PvSNP101p76957	Pv09sc00101p76957	scaffold00101	76957	Chr02	37915030	A	G	GG	26	AA	10
PvSNP101p98900	Pv09sc00101p98900	scaffold00101	98900	Chr02	37936465	T	A	AA	52	TT	26
PvSNP1021p47233	Pv09sc01021p47233	scaffold01021	47233	Chr07	12834580	T	C	CC	19	TT	12
PvSNP1022p7014	Pv09sc01022p7014	scaffold01022	7014	Chr09	11662471	G	C	GG	21	CC	4
PvSNP1022p74081	Pv09sc01022p74081	scaffold01022	74081	Chr09	11596983	G	C	GG	1	CC	2
PvSNP1025p5368	Pv09sc01025p5368	scaffold01025	5368	Chr07	28197505	A	T	TT	2	AA	2
PvSNP1027p12059	Pv09sc01027p12059	scaffold01027	12059	Chr02	5718417	T	A	TT	6	AA	3
PvSNP1027p38617	Pv09sc01027p38617	scaffold01027	38617	Chr02	5744973	A	C	CC	8	AA	5
PvSNP1027p3876	Pv09sc01027p3876	scaffold01027	3876	Chr02	5710232	A	T	TT	3	AA	2
PvSNP1027p38782	Pv09sc01027p38782	scaffold01027	38782	Chr02	5745138	C	A	AA	8	CC	5
PvSNP1027p84322	Pv09sc01027p84322	scaffold01027	84322	Chr02	5784462	G	A	GG	32	AA	16
PvSNP1027p84553	Pv09sc01027p84553	scaffold01027	84553	Chr02	5784693	A	T	AA	15	TT	10
PvSNP102p150811	Pv09sc00102p150811	scaffold00102	150811	Chr03	45864259	G	C	CC	93	GG	31
PvSNP102p151085	Pv09sc00102p151085	scaffold00102	151085	Chr03	45863985	C	T	TT	10	CC	7
PvSNP102p28719	Pv09sc00102p28719	scaffold00102	28719	Chr03	45985918	G	A	AA	4	GG	2
PvSNP102p28843	Pv09sc00102p28843	scaffold00102	28843	Chr03	45985794	G	A	AA	140	GG	133
PvSNP102p29149	Pv09sc00102p29149	scaffold00102	29149	Chr03	45985488	A	G	AA	83	GG	77
PvSNP102p31060	Pv09sc00102p31060	scaffold00102	31060	Chr03	45983577	G	A	GG	13	AA	2
PvSNP102p41513	Pv09sc00102p41513	scaffold00102	41513	Chr03	45973119	G	C	CC	1	GG	1
PvSNP102p46442	Pv09sc00102p46442	scaffold00102	46442	Chr03	45968557	C	T	CC	25	TT	6
PvSNP102p46519	Pv09sc00102p46519	scaffold00102	46519	Chr03	45968480	A	G	GG	4	AA	6
PvSNP102p46748	Pv09sc00102p46748	scaffold00102	46748	Chr03	45968251	A	T	TT	5	AA	2
PvSNP102p55444	Pv09sc00102p55444	scaffold00102	55444	Chr03	45959555	G	A	AA	6	GG	5
PvSNP102p8864	Pv09sc00102p8864	scaffold00102	8864	Chr03	46005489	G	A	AA	5	GG	2
PvSNP102p96459	Pv09sc00102p96459	scaffold00102	96459	Chr03	45918760	T	G	GG	7	TT	7
PvSNP102p98380	Pv09sc00102p98380	scaffold00102	98380	Chr03	45916892	A	C	AA	1	CC	1
PvSNP102p9952	Pv09sc00102p9952	scaffold00102	9952	Chr03	46004350	T	A	TT	3	AA	1
PvSNP1036p11977	Pv09sc01036p11977	scaffold01036	11977	Chr02	271704	T	C	TT	7	CC	6
PvSNP1036p12709	Pv09sc01036p12709	scaffold01036	12709	Chr02	270972	C	G	CC	1	GG	1
PvSNP1036p12820	Pv09sc01036p12820	scaffold01036	12820	Chr02	270861	A	G	AA	1	GG	1
PvSNP1036p47363	Pv09sc01036p47363	scaffold01036	47363	Chr02	237187	G	A	AA	1	GG	2
PvSNP103p282926	Pv09sc00103p282926	scaffold00103	282926	Chr09	37000442	G	T	GG	10	GT	64
PvSNP103p282991	Pv09sc00103p282991	scaffold00103	282991	Chr09	37000507	C	T	CC	26	TT	62
PvSNP103p283289	Pv09sc00103p283289	scaffold00103	283289	Chr09	37000805	T	A	TT	8	AA	5
PvSNP103p287102	Pv09sc00103p287102	scaffold00103	287102	Chr09	37004620	G	A	AA	2	GG	1
PvSNP103p293038	Pv09sc00103p293038	scaffold00103	293038	Chr09	37010555	G	T	GG	1	TT	1
PvSNP103p323788	Pv09sc00103p323788	scaffold00103	323788	Chr09	37039697	C	T	TT	4	CC	4
PvSNP103p323884	Pv09sc00103p323884	scaffold00103	323884	Chr09	37039793	C	T	TT	3	CC	2
PvSNP103p336041	Pv09sc00103p336041	scaffold00103	336041	Chr09	37051478	T	C	CC	3	TT	3
PvSNP103p353014	Pv09sc00103p353014	scaffold00103	353014	Chr09	37068454	A	C	AA	4	CC	3
PvSNP103p355960	Pv09sc00103p355960	scaffold00103	355960	Chr09	37071400	C	T	CC	14	TT	7
PvSNP103p356185	Pv09sc00103p356185	scaffold00103	356185	Chr09	37071625	T	C	CC	8	TT	1
PvSNP103p401737	Pv09sc00103p401737	scaffold00103	401737	Chr09	37117521	G	A	GG	1	AA	1
PvSNP103p433033	Pv09sc00103p433033	scaffold00103	433033	Chr09	37147076	G	A	GA	2	GG	1
PvSNP103p447737	Pv09sc00103p447737	scaffold00103	447737	scaffold_196	5528	C	G	CC	1	GG	1
PvSNP103p455276	Pv09sc00103p455276	scaffold00103	455276	Chr09	37161141	T	G	TT	1	GG	1
PvSNP103p472785	Pv09sc00103p472785	scaffold00103	472785	Chr09	37174848	G	C	GG	1	CC	1
PvSNP103p475802	Pv09sc00103p475802	scaffold00103	475802	Chr09	37177866	T	G	TT	1	GG	1
PvSNP103p561441	Pv09sc00103p561441	scaffold00103	561441	Chr09	37262653	G	T	TT	4	GG	3
PvSNP103p574038	Pv09sc00103p574038	scaffold00103	574038	Chr09	37274750	A	G	GG	15	AA	9
PvSNP103p622432	Pv09sc00103p622432	scaffold00103	622432	Chr09	37322346	T	G	GG	19	TT	13
PvSNP103p623989	Pv09sc00103p623989	scaffold00103	623989	Chr09	37323903	C	A	AA	5	CC	2
PvSNP103p650862	Pv09sc00103p650862	scaffold00103	650862	Chr09	37349967	C	T	CC	6	TT	3
PvSNP103p668408	Pv09sc00103p668408	scaffold00103	668408	Chr09	37367515	G	A	AA	24	GG	8
PvSNP103p680989	Pv09sc00103p680989	scaffold00103	680989	Chr09	37380098	G	A	GG	4	AA	3
PvSNP1042p81968	Pv09sc01042p81968	scaffold01042	81968	Chr03	16186971	T	A	TT	2	TA	3
PvSNP1046p14392	Pv09sc01046p14392	scaffold01046	14392	Chr03		T	C	TT	3	CC	2
PvSNP1046p14534	Pv09sc01046p14534	scaffold01046	14534	Chr03	23508817	T	C	CC	3	TT	1
PvSNP1046p27505	Pv09sc01046p27505	scaffold01046	27505	Chr03	23521349	C	A	AA	4	CC	5
PvSNP104p203944	Pv09sc00104p203944	scaffold00104	203944	Chr03	29591671	A	T	TT	18	AA	7
PvSNP104p207787	Pv09sc00104p207787	scaffold00104	207787	Chr03	29595514	C	T	TT	1	CC	1
PvSNP104p225379	Pv09sc00104p225379	scaffold00104	225379	Chr03	29612756	A	T	AA	4	TT	2
PvSNP104p229421	Pv09sc00104p229421	scaffold00104	229421	Chr03	29616797	C	G	GG	3	CC	1
PvSNP104p367520	Pv09sc00104p367520	scaffold00104	367520	Chr03	29747053	T	C	CC	7	TT	12
PvSNP104p48903	Pv09sc00104p48903	scaffold00104	48903	Chr03	29442308	A	G	GG	12	AA	11
PvSNP104p507522	Pv09sc00104p507522	scaffold00104	507522	Chr03	29881556	G	A	GG	4	AA	13
PvSNP104p528121	Pv09sc00104p528121	scaffold00104	528121	Chr03	29880985	T	C	TC	15	TT	277
PvSNP104p532965	Pv09sc00104p532965	scaffold00104	532965	Chr03	29906195	C	T	CC	1	TT	2
PvSNP104p566603	Pv09sc00104p566603	scaffold00104	566603	Chr03	29938528	A	C	AA	1	CC	1
PvSNP104p664348	Pv09sc00104p664348	scaffold00104	664348	Chr03	30034518	G	A	AA	2	GG	4
PvSNP104p664645	Pv09sc00104p664645	scaffold00104	664645	Chr03	30034815	C	T	CC	10	TT	9
PvSNP104p692844	Pv09sc00104p692844	scaffold00104	692844	Chr03	30062109	A	T	TT	6	AA	3
PvSNP104p718145	Pv09sc00104p718145	scaffold00104	718145	Chr03		G	C	CC	2	GG	1
PvSNP104p72773	Pv09sc00104p72773	scaffold00104	72773	Chr03	29465056	A	G	GG	30	AA	13
PvSNP104p73082	Pv09sc00104p73082	scaffold00104	73082	Chr03	29465365	T	A	AA	2	TT	1
PvSNP104p98025	Pv09sc00104p98025	scaffold00104	98025	Chr03	29489893	G	C	GG	12	CC	28
PvSNP105p109113	Pv09sc00105p109113	scaffold00105	109113	Chr01	45633648	A	T	TT	13	AA	12
PvSNP105p109243	Pv09sc00105p109243	scaffold00105	109243	Chr01	45633431	A	C	AA	18	CC	9
PvSNP105p125404	Pv09sc00105p125404	scaffold00105	125404	Chr01	45617331	C	T	CC	7	TT	2
PvSNP105p129713	Pv09sc00105p129713	scaffold00105	129713	Chr01	45613020	C	T	TT	2	CC	1
PvSNP105p139516	Pv09sc00105p139516	scaffold00105	139516	Chr01	45603424	C	T	TT	2	CC	1
PvSNP105p210313	Pv09sc00105p210313	scaffold00105	210313	Chr01	45532891	T	G	GG	3	TT	2
PvSNP105p210980	Pv09sc00105p210980	scaffold00105	210980	Chr01	45532224	G	A	AA	8	GG	4
PvSNP105p22227	Pv09sc00105p22227	scaffold00105	22227	Chr01	45719110	T	C	TT	12	CC	4
PvSNP105p22551	Pv09sc00105p22551	scaffold00105	22551	Chr01	45718786	G	T	TT	9	GG	6
PvSNP105p22724	Pv09sc00105p22724	scaffold00105	22724	Chr01	45718613	G	T	GG	4	TT	7
PvSNP105p22837	Pv09sc00105p22837	scaffold00105	22837	Chr01	45718500	C	A	AA	2	CC	2
PvSNP105p229400	Pv09sc00105p229400	scaffold00105	229400	Chr01	45514101	T	C	TT	1	CC	1
PvSNP105p272762	Pv09sc00105p272762	scaffold00105	272762	Chr01	45472031	C	A	CC	41	AA	52
PvSNP105p298002	Pv09sc00105p298002	scaffold00105	298002	Chr01	45446567	A	G	GG	1	AA	2
PvSNP105p33271	Pv09sc00105p33271	scaffold00105	33271	Chr01	45708065	A	G	AA	14	GG	14
PvSNP105p34763	Pv09sc00105p34763	scaffold00105	34763	Chr01	45706573	G	C	GG	1	CC	2
PvSNP105p373687	Pv09sc00105p373687	scaffold00105	373687	Chr01	45372331	A	G	GG	1	AA	2
PvSNP105p445229	Pv09sc00105p445229	scaffold00105	445229	Chr01		C	T	CC	1	TT	1
PvSNP105p488636	Pv09sc00105p488636	scaffold00105	488636	Chr01	45259839	G	A	GG	2	AA	4
PvSNP105p631943	Pv09sc00105p631943	scaffold00105	631943	Chr01	45123963	T	C	TT	7	TC	7
PvSNP105p640087	Pv09sc00105p640087	scaffold00105	640087	Chr01	45115855	G	T	GG	37	TT	22
PvSNP105p642298	Pv09sc00105p642298	scaffold00105	642298	Chr01	45113644	A	G	AA	18	GG	6
PvSNP105p642469	Pv09sc00105p642469	scaffold00105	642469	Chr01	45113430	A	C	CC	19	AA	6
PvSNP105p674637	Pv09sc00105p674637	scaffold00105	674637	Chr01	45082301	A	T	AA	1	TT	2
PvSNP105p707807	Pv09sc00105p707807	scaffold00105	707807	Chr01	45049236	T	C	CC	2	TT	3
PvSNP105p721252	Pv09sc00105p721252	scaffold00105	721252	Chr01	45035762	A	C	CC	13	AA	22
PvSNP105p72128	Pv09sc00105p72128	scaffold00105	72128	Chr01	45669507	G	A	GG	37	AA	23
PvSNP105p739498	Pv09sc00105p739498	scaffold00105	739498	Chr01	45018404	G	A	AA	4	GG	1
PvSNP105p79764	Pv09sc00105p79764	scaffold00105	79764	Chr01	45661870	A	C	CC	3	AA	3
PvSNP1061p18035	Pv09sc01061p18035	scaffold01061	18035	Chr01		C	A	AA	7	CC	4
PvSNP1061p56904	Pv09sc01061p56904	scaffold01061	56904	Chr01	510505	C	A	CC	1	AA	4
PvSNP1061p57098	Pv09sc01061p57098	scaffold01061	57098	Chr01	510699	T	A	TT	6	AA	5
PvSNP1061p64407	Pv09sc01061p64407	scaffold01061	64407	Chr01	518008	T	G	GG	1	TT	1
PvSNP1067p27708	Pv09sc01067p27708	scaffold01067	27708	Chr06	18458835	G	T	TT	2	GG	1
PvSNP1067p27819	Pv09sc01067p27819	scaffold01067	27819	Chr06	18458946	C	A	CA	2	CC	1
PvSNP106p110971	Pv09sc00106p110971	scaffold00106	110971	Chr02		C	T	CC	2	TT	4
PvSNP106p119872	Pv09sc00106p119872	scaffold00106	119872	Chr02	27885461	A	G	AA	7	GG	10
PvSNP106p120242	Pv09sc00106p120242	scaffold00106	120242	Chr02	27885175	C	G	CC	7	GG	2
PvSNP106p211198	Pv09sc00106p211198	scaffold00106	211198	Chr02	27794028	G	A	GG	14	AA	6
PvSNP106p241236	Pv09sc00106p241236	scaffold00106	241236	Chr02	27245904	C	A	AA	4	CC	1
PvSNP106p241385	Pv09sc00106p241385	scaffold00106	241385	Chr02	27245755	T	C	TT	5	CC	2
PvSNP106p241922	Pv09sc00106p241922	scaffold00106	241922	Chr02	27245218	T	C	TT	6	CC	1
PvSNP106p242630	Pv09sc00106p242630	scaffold00106	242630	Chr02	27244426	A	C	CC	6	AA	1
PvSNP106p284261	Pv09sc00106p284261	scaffold00106	284261	Chr02	27204286	T	C	CC	2	TT	1
PvSNP106p301776	Pv09sc00106p301776	scaffold00106	301776	Chr02	27187371	A	G	AA	2	GG	3
PvSNP106p328024	Pv09sc00106p328024	scaffold00106	328024	Chr02	27699718	A	C	AC	3	AA	1
PvSNP106p454785	Pv09sc00106p454785	scaffold00106	454785	Chr02	27573969	C	G	GG	3	CC	1
PvSNP106p463068	Pv09sc00106p463068	scaffold00106	463068	Chr02	27565683	G	C	CC	3	GG	406
PvSNP106p463138	Pv09sc00106p463138	scaffold00106	463138	Chr02	27565613	T	C	CC	8	TT	421
PvSNP106p463234	Pv09sc00106p463234	scaffold00106	463234	Chr02	27565517	A	C	AA	8	CC	415
PvSNP106p469504	Pv09sc00106p469504	scaffold00106	469504	Chr02	27559701	A	T	AA	23	TT	14
PvSNP106p470159	Pv09sc00106p470159	scaffold00106	470159	Chr02	27559046	A	T	AA	35	TT	28
PvSNP106p496511	Pv09sc00106p496511	scaffold00106	496511	Chr02	27536037	G	A	GG	2	AA	3
PvSNP106p559443	Pv09sc00106p559443	scaffold00106	559443	Chr02	27476613	T	C	TC	21	TT	21
PvSNP106p559592	Pv09sc00106p559592	scaffold00106	559592	Chr02	27476464	T	A	TA	5	TT	4
PvSNP106p559763	Pv09sc00106p559763	scaffold00106	559763	Chr02		A	T	AA	90	TT	91
PvSNP106p583881	Pv09sc00106p583881	scaffold00106	583881	Chr02	27453010	C	A	CC	2	AA	3
PvSNP106p583960	Pv09sc00106p583960	scaffold00106	583960	Chr02	27452801	C	T	CC	8	TT	6
PvSNP106p584118	Pv09sc00106p584118	scaffold00106	584118	Chr02	27452715	G	A	AA	7	GG	6
PvSNP106p612684	Pv09sc00106p612684	scaffold00106	612684	Chr02	27424278	T	G	GG	14	TT	11
PvSNP106p613019	Pv09sc00106p613019	scaffold00106	613019	Chr02	27423857	G	A	AA	1	GG	2
PvSNP106p656967	Pv09sc00106p656967	scaffold00106	656967	Chr02	27382137	T	C	TT	1	CC	6
PvSNP106p660193	Pv09sc00106p660193	scaffold00106	660193	Chr02	27378910	A	G	AA	5	GG	12
PvSNP1073p20974	Pv09sc01073p20974	scaffold01073	20974	Chr02	15330221	T	C	TT	23	TC	27
PvSNP1080p46479	Pv09sc01080p46479	scaffold01080	46479	Chr11	37489065	T	C	TT	5	CC	10
PvSNP1081p23119	Pv09sc01081p23119	scaffold01081	23119	Chr07	18101926	T	C	TT	1	CC	2
PvSNP1082p7900	Pv09sc01082p7900	scaffold01082	7900	Chr05	8116066	C	G	CC	15	GG	13
PvSNP1082p9244	Pv09sc01082p9244	scaffold01082	9244	Chr05	8117410	C	T	CC	123	TT	72
PvSNP1085p54939	Pv09sc01085p54939	scaffold01085	54939	Chr06	8076802	C	T	CC	5	TT	2
PvSNP108p155711	Pv09sc00108p155711	scaffold00108	155711	Chr07	35529830	T	C	TT	3	CC	4
PvSNP108p212889	Pv09sc00108p212889	scaffold00108	212889	Chr07	35583335	C	T	TT	8	CC	7
PvSNP108p213231	Pv09sc00108p213231	scaffold00108	213231	Chr07	35583677	C	T	CC	61	TT	17
PvSNP108p243060	Pv09sc00108p243060	scaffold00108	243060	Chr07	35612841	T	A	TT	3	AA	8
PvSNP108p375182	Pv09sc00108p375182	scaffold00108	375182	Chr07	35731025	G	C	GG	2	CC	5
PvSNP108p484448	Pv09sc00108p484448	scaffold00108	484448	Chr07	35839417	A	G	AA	1	GG	4
PvSNP108p495280	Pv09sc00108p495280	scaffold00108	495280	Chr07	35850252	C	T	CC	2	TT	2
PvSNP108p495765	Pv09sc00108p495765	scaffold00108	495765	Chr07	35850737	A	G	AA	1	GG	12
PvSNP108p80628	Pv09sc00108p80628	scaffold00108	80628	Chr07	35458004	A	G	GG	2	AA	3
PvSNP1092p9732	Pv09sc01092p9732	scaffold01092	9732	Chr06	9204808	A	C	CC	2	AA	1
PvSNP1092p9794	Pv09sc01092p9794	scaffold01092	9794	Chr06	9204610	A	T	AA	7	TT	2
PvSNP1093p14636	Pv09sc01093p14636	scaffold01093	14636	Chr10	23511085	C	T	TT	2	CC	1
PvSNP1093p34561	Pv09sc01093p34561	scaffold01093	34561	Chr10	23531007	T	C	CC	4	TT	12
PvSNP1093p34847	Pv09sc01093p34847	scaffold01093	34847	Chr10	23531293	A	G	GG	2	AA	3
PvSNP1095p22849	Pv09sc01095p22849	scaffold01095	22849	Chr11	52829	A	G	GG	1	AA	9
PvSNP1095p24513	Pv09sc01095p24513	scaffold01095	24513	Chr11	51286	T	C	TT	1	CC	5
PvSNP1095p25235	Pv09sc01095p25235	scaffold01095	25235	Chr11	50503	A	G	AA	1	GG	5
PvSNP1095p25916	Pv09sc01095p25916	scaffold01095	25916	Chr11	49821	C	T	TT	22	CC	9
PvSNP1095p26159	Pv09sc01095p26159	scaffold01095	26159	Chr11	49600	C	A	CA	23	CC	10
PvSNP1095p29481	Pv09sc01095p29481	scaffold01095	29481	Chr11	44221	C	G	CC	2	CG	7
PvSNP1095p36063	Pv09sc01095p36063	scaffold01095	36063	Chr11	48794	G	C	CC	2	GG	1
PvSNP1098p19405	Pv09sc01098p19405	scaffold01098	19405	Chr08		A	G	AG	2	AA	3
PvSNP109p112329	Pv09sc00109p112329	scaffold00109	112329	Chr01	8333797	A	G	GG	3	AA	1
PvSNP109p281627	Pv09sc00109p281627	scaffold00109	281627	Chr01	8166340	A	C	AA	4	CC	2
PvSNP109p546302	Pv09sc00109p546302	scaffold00109	546302	Chr01	7905878	A	G	AA	1	GG	1
PvSNP10p1000244	Pv09sc00010p1000244	scaffold00010	1000244	Chr11	3328576	T	G	TT	1	GG	1
PvSNP10p1003342	Pv09sc00010p1003342	scaffold00010	1003342	Chr11	3331675	C	A	CC	7	AA	6
PvSNP10p1008027	Pv09sc00010p1008027	scaffold00010	1008027	Chr11	3336360	T	A	TT	1	AA	8
PvSNP10p1015630	Pv09sc00010p1015630	scaffold00010	1015630	Chr11	3343963	G	A	AA	10	GG	2
PvSNP10p1029301	Pv09sc00010p1029301	scaffold00010	1029301	Chr11	3353949	T	C	CC	2	TT	7
PvSNP10p1055352	Pv09sc00010p1055352	scaffold00010	1055352	Chr11	3378918	C	T	TT	10	CC	13
PvSNP10p1058263	Pv09sc00010p1058263	scaffold00010	1058263	Chr11	3381830	C	A	AA	11	CC	9
PvSNP10p1064274	Pv09sc00010p1064274	scaffold00010	1064274	Chr11	3387838	G	A	AA	9	GG	4
PvSNP10p1064972	Pv09sc00010p1064972	scaffold00010	1064972	Chr11	3388536	G	A	AA	6	GG	5
PvSNP10p1092354	Pv09sc00010p1092354	scaffold00010	1092354	Chr11	3415924	T	A	TT	1	AA	2
PvSNP10p1092453	Pv09sc00010p1092453	scaffold00010	1092453	Chr11	3416023	T	A	AA	2	TT	1
PvSNP10p1100922	Pv09sc00010p1100922	scaffold00010	1100922	Chr11	3424491	G	A	GG	3	AA	10
PvSNP10p1130176	Pv09sc00010p1130176	scaffold00010	1130176	Chr11	3453748	G	C	GG	1	CC	1
PvSNP10p1154996	Pv09sc00010p1154996	scaffold00010	1154996	Chr11	3478576	C	T	CC	8	TT	1
PvSNP10p1205663	Pv09sc00010p1205663	scaffold00010	1205663	Chr11	3528236	G	A	GG	9	AA	5
PvSNP10p1220093	Pv09sc00010p1220093	scaffold00010	1220093	Chr11	3542353	C	G	GG	2	CC	1
PvSNP10p1221531	Pv09sc00010p1221531	scaffold00010	1221531	Chr11	3543791	T	C	CC	2	TT	1
PvSNP10p1226125	Pv09sc00010p1226125	scaffold00010	1226125	Chr11	3548387	A	C	CC	16	AA	1
PvSNP10p1232993	Pv09sc00010p1232993	scaffold00010	1232993	Chr11	3554743	T	G	GG	5	TT	1
PvSNP10p1245583	Pv09sc00010p1245583	scaffold00010	1245583	Chr11	3567335	A	G	GG	4	AA	1
PvSNP10p1292066	Pv09sc00010p1292066	scaffold00010	1292066	Chr11	3613578	C	T	TT	2	CC	1
PvSNP10p1292776	Pv09sc00010p1292776	scaffold00010	1292776	Chr11	3614288	T	A	TA	7	TT	1
PvSNP10p1293087	Pv09sc00010p1293087	scaffold00010	1293087	Chr11	3614599	T	C	TT	6	CC	7
PvSNP10p1294191	Pv09sc00010p1294191	scaffold00010	1294191	Chr11	3615703	G	C	GG	17	CC	13
PvSNP10p1331673	Pv09sc00010p1331673	scaffold00010	1331673	Chr11	3654950	T	C	CC	23	TT	13
PvSNP10p1333114	Pv09sc00010p1333114	scaffold00010	1333114	Chr11	3656393	T	G	GG	40	TT	30
PvSNP10p1334850	Pv09sc00010p1334850	scaffold00010	1334850	Chr11	3658131	C	G	CC	13	GG	8
PvSNP10p1334933	Pv09sc00010p1334933	scaffold00010	1334933	Chr11	3658214	C	G	CC	18	GG	8
PvSNP10p1344172	Pv09sc00010p1344172	scaffold00010	1344172	Chr11	3666923	A	G	GG	2	AA	3
PvSNP10p135992	Pv09sc00010p135992	scaffold00010	135992	Chr11	2466994	A	G	GG	21	AA	11
PvSNP10p136253	Pv09sc00010p136253	scaffold00010	136253	Chr11	2467255	T	C	CC	5	TT	2
PvSNP10p1371883	Pv09sc00010p1371883	scaffold00010	1371883	Chr11	3692803	G	C	GG	2	CC	1
PvSNP10p1372164	Pv09sc00010p1372164	scaffold00010	1372164	Chr11	3693084	C	T	CC	2	TT	1
PvSNP10p1372560	Pv09sc00010p1372560	scaffold00010	1372560	Chr11	3693480	G	C	GG	1	CC	1
PvSNP10p1387638	Pv09sc00010p1387638	scaffold00010	1387638	Chr11	3708564	G	A	GG	4	AA	2
PvSNP10p1387724	Pv09sc00010p1387724	scaffold00010	1387724	Chr11	3708650	G	A	GG	5	AA	3
PvSNP10p1411112	Pv09sc00010p1411112	scaffold00010	1411112	Chr11	3731525	C	A	CC	2	AA	1
PvSNP10p1413805	Pv09sc00010p1413805	scaffold00010	1413805	Chr11	3734218	C	G	GG	31	CC	30
PvSNP10p1414814	Pv09sc00010p1414814	scaffold00010	1414814	Chr11	3735227	C	A	CC	1	AA	1
PvSNP10p1470711	Pv09sc00010p1470711	scaffold00010	1470711	Chr11	3790850	C	G	GG	4	CC	1
PvSNP10p1472346	Pv09sc00010p1472346	scaffold00010	1472346	Chr11	3792486	T	G	TT	2	TG	3
PvSNP10p1473460	Pv09sc00010p1473460	scaffold00010	1473460	Chr11	3793600	A	G	GG	1	AA	1
PvSNP10p1498731	Pv09sc00010p1498731	scaffold00010	1498731	Chr11	3818397	T	G	TT	20	GG	5
PvSNP10p1562513	Pv09sc00010p1562513	scaffold00010	1562513	Chr11		A	G	AA	379	GG	288
PvSNP10p1575062	Pv09sc00010p1575062	scaffold00010	1575062	Chr11	3893662	G	A	AA	43	GG	29
PvSNP10p1580857	Pv09sc00010p1580857	scaffold00010	1580857	Chr11	3899456	C	G	GG	4	CC	3
PvSNP10p1581118	Pv09sc00010p1581118	scaffold00010	1581118	Chr11	3899717	A	G	AA	1	GG	2
PvSNP10p1586231	Pv09sc00010p1586231	scaffold00010	1586231	Chr11	3904831	G	A	GG	1	AA	3
PvSNP10p1586355	Pv09sc00010p1586355	scaffold00010	1586355	Chr11	3904955	C	T	CC	1	TT	2
PvSNP10p1586769	Pv09sc00010p1586769	scaffold00010	1586769	Chr11	3905369	G	A	AA	1	GG	1
PvSNP10p1602847	Pv09sc00010p1602847	scaffold00010	1602847	Chr11	3921450	A	G	GG	12	AA	2
PvSNP10p1606461	Pv09sc00010p1606461	scaffold00010	1606461	Chr11	3925064	T	G	GG	1	TT	1
PvSNP10p1608763	Pv09sc00010p1608763	scaffold00010	1608763	Chr11	3927366	G	C	GG	34	CC	27
PvSNP10p162418	Pv09sc00010p162418	scaffold00010	162418	Chr11	2492657	T	C	TT	22	CC	17
PvSNP10p1625202	Pv09sc00010p1625202	scaffold00010	1625202	Chr11	3943439	A	T	TT	105	AA	44
PvSNP10p1625329	Pv09sc00010p1625329	scaffold00010	1625329	Chr11	3943566	T	A	AA	175	TT	89
PvSNP10p162654	Pv09sc00010p162654	scaffold00010	162654	Chr11	2492893	G	A	GG	6	AA	4
PvSNP10p1638713	Pv09sc00010p1638713	scaffold00010	1638713	Chr11		T	A	TT	1	AA	1
PvSNP10p1641838	Pv09sc00010p1641838	scaffold00010	1641838	Chr11	3959409	C	G	GG	21	CC	12
PvSNP10p1671924	Pv09sc00010p1671924	scaffold00010	1671924	Chr11	4000216	C	A	AA	1	CC	1
PvSNP10p1672181	Pv09sc00010p1672181	scaffold00010	1672181	Chr11	4000473	G	A	AA	1	GG	1
PvSNP10p1689197	Pv09sc00010p1689197	scaffold00010	1689197	Chr11	4016774	A	T	AA	3	TT	1
PvSNP10p1808048	Pv09sc00010p1808048	scaffold00010	1808048	Chr11	4132801	C	T	CC	2	TT	7
PvSNP10p1816207	Pv09sc00010p1816207	scaffold00010	1816207	Chr11	4140961	C	T	TT	7	CC	6
PvSNP10p1837255	Pv09sc00010p1837255	scaffold00010	1837255	Chr11	4161878	T	A	AA	1	TT	2
PvSNP10p1837448	Pv09sc00010p1837448	scaffold00010	1837448	Chr11	4162071	T	A	TT	1	AA	3
PvSNP10p1838011	Pv09sc00010p1838011	scaffold00010	1838011	Chr11	4162634	G	A	GG	2	AA	2
PvSNP10p1843574	Pv09sc00010p1843574	scaffold00010	1843574	Chr11	4168198	C	T	TT	2	CC	1
PvSNP10p186595	Pv09sc00010p186595	scaffold00010	186595	Chr11	2517129	T	C	CC	2	TT	1
PvSNP10p1870859	Pv09sc00010p1870859	scaffold00010	1870859	Chr11	4194682	C	T	TT	3	CC	1
PvSNP10p1872963	Pv09sc00010p1872963	scaffold00010	1872963	Chr11	4196787	C	T	TT	5	CC	2
PvSNP10p1877635	Pv09sc00010p1877635	scaffold00010	1877635	Chr11	4201148	G	A	GG	10	GA	4
PvSNP10p1887803	Pv09sc00010p1887803	scaffold00010	1887803	Chr11	4211320	C	G	GG	1	CC	1
PvSNP10p1896731	Pv09sc00010p1896731	scaffold00010	1896731	Chr11	4220247	T	A	AA	5	TT	1
PvSNP10p1896815	Pv09sc00010p1896815	scaffold00010	1896815	Chr11	4220331	A	T	AA	24	AT	10
PvSNP10p1916476	Pv09sc00010p1916476	scaffold00010	1916476	Chr11	4239419	C	T	TT	9	CC	7
PvSNP10p1925338	Pv09sc00010p1925338	scaffold00010	1925338	Chr11	4248286	T	C	TT	43	CC	12
PvSNP10p1925512	Pv09sc00010p1925512	scaffold00010	1925512	Chr11	4248460	T	G	TT	23	GG	5
PvSNP10p1930227	Pv09sc00010p1930227	scaffold00010	1930227	Chr11	4253173	T	C	CC	4	TT	12
PvSNP10p1930417	Pv09sc00010p1930417	scaffold00010	1930417	Chr11	4253363	C	T	CC	4	TT	7
PvSNP10p194604	Pv09sc00010p194604	scaffold00010	194604	Chr11	2525141	C	G	CC	8	GG	6
PvSNP10p2006255	Pv09sc00010p2006255	scaffold00010	2006255	Chr11	4327720	A	T	TT	24	AA	11
PvSNP10p2006390	Pv09sc00010p2006390	scaffold00010	2006390	Chr11	4327855	A	G	AA	25	GG	8
PvSNP10p2006457	Pv09sc00010p2006457	scaffold00010	2006457	Chr11	4327922	T	C	TT	24	CC	2
PvSNP10p2009067	Pv09sc00010p2009067	scaffold00010	2009067	Chr11	4330532	T	C	CC	5	TT	1
PvSNP10p2079460	Pv09sc00010p2079460	scaffold00010	2079460	Chr11	4399522	G	C	GG	4	CC	2
PvSNP10p2081869	Pv09sc00010p2081869	scaffold00010	2081869	Chr11	4401931	C	T	CC	13	TT	3
PvSNP10p2099827	Pv09sc00010p2099827	scaffold00010	2099827	Chr11	4419891	C	T	TT	10	CC	13
PvSNP10p2102240	Pv09sc00010p2102240	scaffold00010	2102240	Chr11	4422304	G	A	GG	1	AA	3
PvSNP10p2133490	Pv09sc00010p2133490	scaffold00010	2133490	Chr11	4458334	C	T	TT	2	CC	2
PvSNP10p2136498	Pv09sc00010p2136498	scaffold00010	2136498	Chr11	4461342	C	G	GG	2	CC	3
PvSNP10p2136727	Pv09sc00010p2136727	scaffold00010	2136727	Chr11	4461571	T	C	TT	3	CC	1
PvSNP10p2159401	Pv09sc00010p2159401	scaffold00010	2159401	Chr11	4484106	C	G	GG	1	CC	2
PvSNP10p2199939	Pv09sc00010p2199939	scaffold00010	2199939	Chr11	4523214	T	A	TT	7	AA	3
PvSNP10p2220537	Pv09sc00010p2220537	scaffold00010	2220537	Chr11	4543813	C	A	CC	50	CA	17
PvSNP10p2221025	Pv09sc00010p2221025	scaffold00010	2221025	Chr11	4544301	G	A	GG	30	AA	11
PvSNP10p2227473	Pv09sc00010p2227473	scaffold00010	2227473	Chr11	4550417	T	G	TT	11	GG	3
PvSNP10p2227551	Pv09sc00010p2227551	scaffold00010	2227551	Chr11	4550495	C	T	TT	10	CC	3
PvSNP10p2231688	Pv09sc00010p2231688	scaffold00010	2231688	Chr11	4554632	T	C	CC	3	TT	2
PvSNP10p2242170	Pv09sc00010p2242170	scaffold00010	2242170	Chr11	4565120	A	G	AA	1	GG	6
PvSNP10p2242637	Pv09sc00010p2242637	scaffold00010	2242637	Chr11	4565587	A	G	AA	16	GG	22
PvSNP10p2260896	Pv09sc00010p2260896	scaffold00010	2260896	Chr11	4583850	A	G	GG	21	AA	11
PvSNP10p229678	Pv09sc00010p229678	scaffold00010	229678	Chr11	2559597	A	C	CC	1	AA	1
PvSNP10p229861	Pv09sc00010p229861	scaffold00010	229861	Chr11	2559780	A	C	AA	1	CC	1
PvSNP10p2320267	Pv09sc00010p2320267	scaffold00010	2320267	Chr11	4641640	A	T	TT	3	AA	1
PvSNP10p2344052	Pv09sc00010p2344052	scaffold00010	2344052	Chr11	4663904	A	G	GG	1	AA	1
PvSNP10p2353386	Pv09sc00010p2353386	scaffold00010	2353386	Chr11	4673236	G	A	GG	1	AA	2
PvSNP10p2364716	Pv09sc00010p2364716	scaffold00010	2364716	Chr11	4682956	A	G	AA	11	GG	12
PvSNP10p2364827	Pv09sc00010p2364827	scaffold00010	2364827	Chr11	4683067	G	A	AA	10	GG	18
PvSNP10p2365318	Pv09sc00010p2365318	scaffold00010	2365318	Chr11	4683558	A	C	AA	1	CC	10
PvSNP10p2374450	Pv09sc00010p2374450	scaffold00010	2374450	Chr11	4692411	T	A	TT	3	AA	2
PvSNP10p2412639	Pv09sc00010p2412639	scaffold00010	2412639	Chr11	4730356	A	G	AA	1	GG	1
PvSNP10p2512129	Pv09sc00010p2512129	scaffold00010	2512129	Chr11	4829592	T	G	TT	1	GG	4
PvSNP10p2512404	Pv09sc00010p2512404	scaffold00010	2512404	Chr11	4829867	T	C	TT	4	CC	2
PvSNP10p264405	Pv09sc00010p264405	scaffold00010	264405	Chr11	2593847	G	T	GG	17	TT	20
PvSNP10p264818	Pv09sc00010p264818	scaffold00010	264818	Chr11		C	T	CC	11	TT	21
PvSNP10p265549	Pv09sc00010p265549	scaffold00010	265549	Chr11	2594990	C	A	CC	12	CA	20
PvSNP10p266470	Pv09sc00010p266470	scaffold00010	266470	Chr11	2595912	T	C	TT	2	TC	7
PvSNP10p267265	Pv09sc00010p267265	scaffold00010	267265	Chr11	2596707	T	A	AA	5	TT	1
PvSNP10p267855	Pv09sc00010p267855	scaffold00010	267855	Chr11	2597297	C	T	TT	144	CC	107
PvSNP10p341798	Pv09sc00010p341798	scaffold00010	341798	Chr11	2669684	G	C	CC	1	GG	1
PvSNP10p365966	Pv09sc00010p365966	scaffold00010	365966	Chr11	2693412	T	C	CC	3	TT	2
PvSNP10p366074	Pv09sc00010p366074	scaffold00010	366074	Chr11	2693520	T	A	AA	3	TT	6
PvSNP10p375612	Pv09sc00010p375612	scaffold00010	375612	Chr11	2703059	A	G	AA	3	GG	1
PvSNP10p396443	Pv09sc00010p396443	scaffold00010	396443	Chr11	2723894	C	T	CC	2	TT	4
PvSNP10p398174	Pv09sc00010p398174	scaffold00010	398174	Chr11	2725625	T	G	TT	4	GG	1
PvSNP10p399282	Pv09sc00010p399282	scaffold00010	399282	Chr11	2726733	T	C	TT	4	CC	2
PvSNP10p440992	Pv09sc00010p440992	scaffold00010	440992	Chr11	2767451	G	A	AA	4	GG	7
PvSNP10p441886	Pv09sc00010p441886	scaffold00010	441886	Chr11	2768345	G	C	GG	11	CC	2
PvSNP10p448638	Pv09sc00010p448638	scaffold00010	448638	Chr11		T	C	TC	4	TT	1
PvSNP10p454097	Pv09sc00010p454097	scaffold00010	454097	Chr11	2780555	T	A	TT	5	TA	5
PvSNP10p473255	Pv09sc00010p473255	scaffold00010	473255	Chr11	2799701	A	G	AA	16	GG	10
PvSNP10p474199	Pv09sc00010p474199	scaffold00010	474199	Chr11	2800645	A	C	AA	4	CC	3
PvSNP10p474391	Pv09sc00010p474391	scaffold00010	474391	Chr11	2800837	A	G	AA	2	GG	4
PvSNP10p534089	Pv09sc00010p534089	scaffold00010	534089	Chr11	2858302	A	G	GG	14	AA	3
PvSNP10p562727	Pv09sc00010p562727	scaffold00010	562727	Chr11	2886632	C	T	CC	1	TT	1
PvSNP10p563100	Pv09sc00010p563100	scaffold00010	563100	Chr11	2887005	A	G	GG	2	AA	3
PvSNP10p566917	Pv09sc00010p566917	scaffold00010	566917	Chr11	2890823	G	T	TT	112	GG	68
PvSNP10p567986	Pv09sc00010p567986	scaffold00010	567986	Chr11	2891892	T	G	GG	5	TT	1
PvSNP10p571809	Pv09sc00010p571809	scaffold00010	571809	Chr11	2895715	C	T	TT	7	CC	11
PvSNP10p572526	Pv09sc00010p572526	scaffold00010	572526	Chr11	2896432	T	C	CC	1	TT	2
PvSNP10p609514	Pv09sc00010p609514	scaffold00010	609514	Chr11	2933389	C	T	TT	4	CC	1
PvSNP10p637996	Pv09sc00010p637996	scaffold00010	637996	Chr11	2981995	A	T	TT	7	AA	9
PvSNP10p660502	Pv09sc00010p660502	scaffold00010	660502	Chr11	3004509	T	C	TT	1	CC	2
PvSNP10p665296	Pv09sc00010p665296	scaffold00010	665296	Chr11	3009305	A	G	AA	9	GG	7
PvSNP10p667558	Pv09sc00010p667558	scaffold00010	667558	Chr11	3011566	T	C	TT	9	CC	8
PvSNP10p667920	Pv09sc00010p667920	scaffold00010	667920	Chr11	3011928	A	T	AA	2	TT	2
PvSNP10p680801	Pv09sc00010p680801	scaffold00010	680801	Chr11	3028040	G	T	TT	1	GG	6
PvSNP10p691828	Pv09sc00010p691828	scaffold00010	691828	Chr11	3038700	A	T	TT	32	AA	40
PvSNP10p691977	Pv09sc00010p691977	scaffold00010	691977	Chr11	3038850	C	T	TT	10	CC	29
PvSNP10p719504	Pv09sc00010p719504	scaffold00010	719504	Chr11	3065720	T	C	TT	12	CC	24
PvSNP10p719593	Pv09sc00010p719593	scaffold00010	719593	Chr11	3065809	G	T	GG	15	TT	13
PvSNP10p722321	Pv09sc00010p722321	scaffold00010	722321	Chr11	3068537	A	G	GG	6	AA	5
PvSNP10p723541	Pv09sc00010p723541	scaffold00010	723541	Chr11	3069757	T	A	TT	6	AA	5
PvSNP10p724024	Pv09sc00010p724024	scaffold00010	724024	Chr11	3070240	T	C	TT	5	TC	5
PvSNP10p756483	Pv09sc00010p756483	scaffold00010	756483	Chr11	3101879	G	T	GT	12	GG	29
PvSNP10p791826	Pv09sc00010p791826	scaffold00010	791826	Chr11	3136257	G	A	GG	12	AA	9
PvSNP10p791962	Pv09sc00010p791962	scaffold00010	791962	Chr11	3136393	G	C	GG	2	CC	5
PvSNP10p835888	Pv09sc00010p835888	scaffold00010	835888	Chr11	3167127	G	A	AA	2	GG	2
PvSNP10p836027	Pv09sc00010p836027	scaffold00010	836027	Chr11	3167266	A	G	AA	11	GG	7
PvSNP10p836270	Pv09sc00010p836270	scaffold00010	836270	Chr11	3167509	T	A	AA	13	TT	8
PvSNP10p853594	Pv09sc00010p853594	scaffold00010	853594	Chr11	3183914	G	A	GG	14	AA	8
PvSNP10p853701	Pv09sc00010p853701	scaffold00010	853701	Chr11	3184021	C	A	AA	16	CC	8
PvSNP10p891462	Pv09sc00010p891462	scaffold00010	891462	Chr11	3221784	A	G	AA	2	GG	3
PvSNP10p891633	Pv09sc00010p891633	scaffold00010	891633	Chr11	3221955	G	C	GG	2	CC	2
PvSNP10p933685	Pv09sc00010p933685	scaffold00010	933685	Chr11	3263595	C	G	GG	12	CC	1
PvSNP10p935142	Pv09sc00010p935142	scaffold00010	935142	Chr11	3265052	T	C	TT	2	CC	3
PvSNP10p935257	Pv09sc00010p935257	scaffold00010	935257	Chr11	3265167	G	T	TT	2	GG	2
PvSNP10p940981	Pv09sc00010p940981	scaffold00010	940981	Chr11	3270892	C	T	TT	2	CC	1
PvSNP10p955973	Pv09sc00010p955973	scaffold00010	955973	Chr11	3285289	G	A	GG	1	AA	2
PvSNP10p97036	Pv09sc00010p97036	scaffold00010	97036	Chr11	2429027	G	C	GG	2	CC	1
PvSNP10p972189	Pv09sc00010p972189	scaffold00010	972189	Chr11	3300513	G	C	CC	41	GG	19
PvSNP1102p27910	Pv09sc01102p27910	scaffold01102	27910	Chr01	19461946	A	C	AA	5	CC	2
PvSNP1102p27994	Pv09sc01102p27994	scaffold01102	27994	Chr01	19461862	G	A	AA	5	GG	2
PvSNP1102p6667	Pv09sc01102p6667	scaffold01102	6667	Chr01	19483193	A	C	AA	15	CC	3
PvSNP1102p70587	Pv09sc01102p70587	scaffold01102	70587	Chr01	19420483	A	T	AA	4	TT	3
PvSNP1102p70677	Pv09sc01102p70677	scaffold01102	70677	Chr01	19420393	C	T	CC	5	TT	4
PvSNP110p272942	Pv09sc00110p272942	scaffold00110	272942	Chr02	22865335	C	T	CC	5	TT	1
PvSNP110p391894	Pv09sc00110p391894	scaffold00110	391894	Chr02	22751024	C	T	TT	2	CC	1
PvSNP110p431067	Pv09sc00110p431067	scaffold00110	431067	Chr02	22713226	C	G	CC	2	GG	2
PvSNP110p485130	Pv09sc00110p485130	scaffold00110	485130	Chr02	22659816	C	A	CC	27	CA	7
PvSNP110p521257	Pv09sc00110p521257	scaffold00110	521257	Chr02	22624850	T	C	CC	1	TT	2
PvSNP110p550071	Pv09sc00110p550071	scaffold00110	550071	Chr02	22596291	G	A	GG	1	AA	1
PvSNP110p636388	Pv09sc00110p636388	scaffold00110	636388	Chr02	22515818	A	C	CC	128	AA	96
PvSNP1113p62012	Pv09sc01113p62012	scaffold01113	62012	Chr04	12676512	A	C	AA	3	CC	7
PvSNP1115p45634	Pv09sc01115p45634	scaffold01115	45634	Chr05	3632437	T	C	CC	4	TT	12
PvSNP1115p51047	Pv09sc01115p51047	scaffold01115	51047	Chr05	3626980	G	T	TT	22	GG	16
PvSNP111p107705	Pv09sc00111p107705	scaffold00111	107705	Chr01	6207812	A	G	GG	1	AA	1
PvSNP111p128011	Pv09sc00111p128011	scaffold00111	128011	Chr01	6227249	C	T	TT	1	CC	1
PvSNP111p408656	Pv09sc00111p408656	scaffold00111	408656	Chr01	6498514	A	T	TT	3	AA	3
PvSNP111p410051	Pv09sc00111p410051	scaffold00111	410051	Chr01	6499909	G	A	GG	42	AA	19
PvSNP111p547714	Pv09sc00111p547714	scaffold00111	547714	Chr01	6632355	C	T	CT	6	CC	1
PvSNP111p571418	Pv09sc00111p571418	scaffold00111	571418	Chr01	6655324	G	T	TT	9	GG	1
PvSNP111p620793	Pv09sc00111p620793	scaffold00111	620793	Chr01	6703480	T	A	AA	50	TT	4
PvSNP111p620864	Pv09sc00111p620864	scaffold00111	620864	Chr01	6703551	T	C	TT	95	CC	10
PvSNP111p622571	Pv09sc00111p622571	scaffold00111	622571	Chr01	6705259	C	T	CC	4	TT	16
PvSNP111p622928	Pv09sc00111p622928	scaffold00111	622928	Chr01	6705616	A	G	GG	3	AA	16
PvSNP111p623113	Pv09sc00111p623113	scaffold00111	623113	Chr01	6705801	G	A	AA	1	GG	1
PvSNP111p628445	Pv09sc00111p628445	scaffold00111	628445	Chr01	6711136	G	A	AA	7	GG	2
PvSNP111p629847	Pv09sc00111p629847	scaffold00111	629847	Chr01	6712539	G	A	AA	7	GG	3
PvSNP111p629928	Pv09sc00111p629928	scaffold00111	629928	Chr01	6712620	A	G	AA	7	GG	7
PvSNP111p636061	Pv09sc00111p636061	scaffold00111	636061	Chr01	6718758	C	A	AA	2	CC	1
PvSNP111p640494	Pv09sc00111p640494	scaffold00111	640494	Chr01	6723192	T	G	GG	7	TT	3
PvSNP111p643891	Pv09sc00111p643891	scaffold00111	643891	Chr01	6726589	T	C	TT	3	CC	1
PvSNP111p701203	Pv09sc00111p701203	scaffold00111	701203	Chr01	6783608	A	G	GG	1	AA	1
PvSNP111p701361	Pv09sc00111p701361	scaffold00111	701361	Chr01	6783766	G	C	CC	1	GG	3
PvSNP111p721305	Pv09sc00111p721305	scaffold00111	721305	Chr01	6803717	C	T	TT	4	CC	2
PvSNP111p722038	Pv09sc00111p722038	scaffold00111	722038	Chr01	6804452	G	T	TT	4	GG	1
PvSNP111p722104	Pv09sc00111p722104	scaffold00111	722104	Chr01	6804518	G	A	GG	1	AA	2
PvSNP111p73508	Pv09sc00111p73508	scaffold00111	73508	Chr01	6174184	C	A	CC	2	AA	1
PvSNP1121p70427	Pv09sc01121p70427	scaffold01121	70427	Chr06	7036424	T	C	CC	1	TT	1
PvSNP1123p30524	Pv09sc01123p30524	scaffold01123	30524	Chr07	36261738	T	C	CC	5	TT	2
PvSNP112p102482	Pv09sc00112p102482	scaffold00112	102482	Chr01	39163745	G	A	AA	1	GG	1
PvSNP112p135387	Pv09sc00112p135387	scaffold00112	135387	Chr01	39196542	G	A	AA	2	GG	2
PvSNP112p135569	Pv09sc00112p135569	scaffold00112	135569	Chr01	39196724	T	C	TT	2	CC	1
PvSNP112p182302	Pv09sc00112p182302	scaffold00112	182302	Chr01	39235538	T	C	CC	1	TT	1
PvSNP112p246969	Pv09sc00112p246969	scaffold00112	246969	Chr01	39298549	T	C	TT	5	CC	5
PvSNP112p257842	Pv09sc00112p257842	scaffold00112	257842	Chr01	39308934	T	G	TT	24	GG	20
PvSNP112p286575	Pv09sc00112p286575	scaffold00112	286575	Chr01	39341146	T	C	CC	1	TT	1
PvSNP112p318380	Pv09sc00112p318380	scaffold00112	318380	Chr01	39371484	G	T	GG	1	TT	15
PvSNP112p318441	Pv09sc00112p318441	scaffold00112	318441	Chr01	39371545	G	C	GG	4	CC	19
PvSNP112p411595	Pv09sc00112p411595	scaffold00112	411595	Chr01	39468519	C	T	TT	1	CC	2
PvSNP112p49650	Pv09sc00112p49650	scaffold00112	49650	Chr01	39109646	C	T	TT	26	CC	21
PvSNP112p58165	Pv09sc00112p58165	scaffold00112	58165	Chr01	39117961	A	T	AA	1	TT	2
PvSNP112p613578	Pv09sc00112p613578	scaffold00112	613578	Chr01	39662336	C	G	CC	3	GG	2
PvSNP1130p41127	Pv09sc01130p41127	scaffold01130	41127	Chr04	3491749	C	T	CC	1	TT	2
PvSNP1130p41439	Pv09sc01130p41439	scaffold01130	41439	Chr04	3491526	G	T	GG	9	TT	9
PvSNP1130p41526	Pv09sc01130p41526	scaffold01130	41526	Chr04	3491311	T	C	TC	5	TT	2
PvSNP1130p41900	Pv09sc01130p41900	scaffold01130	41900	Chr04	3491014	A	C	CC	1	AA	9
PvSNP1130p41999	Pv09sc01130p41999	scaffold01130	41999	Chr04	3490946	G	A	GG	3	AA	2
PvSNP1130p9373	Pv09sc01130p9373	scaffold01130	9373	Chr04	3520453	A	G	GG	6	AA	1
PvSNP1134p38420	Pv09sc01134p38420	scaffold01134	38420	Chr07	23286024	C	T	TT	3	CC	7
PvSNP113p575736	Pv09sc00113p575736	scaffold00113	575736	Chr08	8757322	C	T	TT	47	CC	42
PvSNP1143p61911	Pv09sc01143p61911	scaffold01143	61911	Chr02	20062009	C	T	TT	1	CC	2
PvSNP114p105315	Pv09sc00114p105315	scaffold00114	105315	Chr09	3479399	T	C	TT	1	CC	3
PvSNP114p105424	Pv09sc00114p105424	scaffold00114	105424	Chr09	3479290	A	T	AA	1	TT	2
PvSNP114p108764	Pv09sc00114p108764	scaffold00114	108764	Chr09	3475032	G	A	AA	41	GG	19
PvSNP114p108893	Pv09sc00114p108893	scaffold00114	108893	Chr09	3474808	A	T	AA	13	TT	3
PvSNP114p16454	Pv09sc00114p16454	scaffold00114	16454	Chr09	3568350	G	C	CC	5	GG	1
PvSNP114p198000	Pv09sc00114p198000	scaffold00114	198000	Chr09	3390611	G	T	GG	1	TT	1
PvSNP114p199854	Pv09sc00114p199854	scaffold00114	199854	Chr09	3388757	T	C	CC	6	TT	2
PvSNP114p200133	Pv09sc00114p200133	scaffold00114	200133	Chr09	3388478	A	T	AA	4	AT	3
PvSNP114p227671	Pv09sc00114p227671	scaffold00114	227671	Chr09	3361799	G	A	GG	9	AA	2
PvSNP114p228128	Pv09sc00114p228128	scaffold00114	228128	Chr09	3361373	C	T	TT	11	CC	1
PvSNP114p228379	Pv09sc00114p228379	scaffold00114	228379	Chr09	3361122	A	G	AA	38	GG	18
PvSNP114p228488	Pv09sc00114p228488	scaffold00114	228488	Chr09	3361013	G	C	CC	34	GG	19
PvSNP114p229476	Pv09sc00114p229476	scaffold00114	229476	Chr09	3359945	T	C	TT	17	CC	9
PvSNP114p230119	Pv09sc00114p230119	scaffold00114	230119	Chr09	3359381	C	T	CT	4	CC	227
PvSNP114p230373	Pv09sc00114p230373	scaffold00114	230373	Chr09	3359127	C	T	CC	18	TT	280
PvSNP114p312776	Pv09sc00114p312776	scaffold00114	312776	Chr09	3289160	T	A	TT	6	AA	7
PvSNP114p312837	Pv09sc00114p312837	scaffold00114	312837	Chr09	3289119	A	G	AA	1	GG	2
PvSNP114p373652	Pv09sc00114p373652	scaffold00114	373652	Chr09	3230096	T	A	AA	2	TT	4
PvSNP114p39649	Pv09sc00114p39649	scaffold00114	39649	Chr09	3541338	A	G	GG	28	AA	10
PvSNP114p397217	Pv09sc00114p397217	scaffold00114	397217	Chr09	3206229	T	C	TT	19	CC	7
PvSNP114p39981	Pv09sc00114p39981	scaffold00114	39981	Chr09	3541015	C	T	TT	5	CC	2
PvSNP114p40083	Pv09sc00114p40083	scaffold00114	40083	Chr09	3540807	A	T	AT	9	AA	3
PvSNP114p476389	Pv09sc00114p476389	scaffold00114	476389	Chr09	1592579	T	G	GG	20	TT	7
PvSNP114p476716	Pv09sc00114p476716	scaffold00114	476716	Chr09	1592252	A	C	CC	5	AA	1
PvSNP114p488864	Pv09sc00114p488864	scaffold00114	488864	Chr09	1580061	G	A	GA	5	GG	1
PvSNP114p550321	Pv09sc00114p550321	scaffold00114	550321	Chr09	1519278	T	A	AA	3	TT	2
PvSNP114p555351	Pv09sc00114p555351	scaffold00114	555351	Chr09	3052029	A	G	AA	7	GG	10
PvSNP114p584972	Pv09sc00114p584972	scaffold00114	584972	Chr09	3030467	A	T	AA	9	TT	5
PvSNP114p585086	Pv09sc00114p585086	scaffold00114	585086	Chr09	3030320	C	G	CC	5	GG	3
PvSNP114p585183	Pv09sc00114p585183	scaffold00114	585183	Chr09	3030264	A	G	GG	12	AA	2
PvSNP114p612018	Pv09sc00114p612018	scaffold00114	612018	Chr09	2997723	T	C	CC	5	TT	3
PvSNP114p654306	Pv09sc00114p654306	scaffold00114	654306	Chr09	2955621	G	C	CC	7	GG	4
PvSNP114p656635	Pv09sc00114p656635	scaffold00114	656635	Chr09	2953292	G	A	AA	15	GG	31
PvSNP114p656938	Pv09sc00114p656938	scaffold00114	656938	Chr09	2952989	A	T	TT	274	AA	204
PvSNP114p685400	Pv09sc00114p685400	scaffold00114	685400	Chr09	2931053	T	G	TT	3	TG	3
PvSNP114p687099	Pv09sc00114p687099	scaffold00114	687099	Chr09	2929346	C	G	CC	3	GG	3
PvSNP114p696554	Pv09sc00114p696554	scaffold00114	696554	Chr09	2919895	G	A	AA	8	GG	26
PvSNP114p86538	Pv09sc00114p86538	scaffold00114	86538	Chr09	3498189	G	C	GG	1	CC	2
PvSNP114p86951	Pv09sc00114p86951	scaffold00114	86951	Chr09	3497807	A	G	GG	12	AA	16
PvSNP114p92215	Pv09sc00114p92215	scaffold00114	92215	Chr09	3492518	G	A	AA	5	GG	2
PvSNP114p92292	Pv09sc00114p92292	scaffold00114	92292	Chr09	3492441	C	G	GG	5	CC	2
PvSNP1150p11261	Pv09sc01150p11261	scaffold01150	11261	Chr11	44466252	A	C	CC	2	AA	1
PvSNP1150p73654	Pv09sc01150p73654	scaffold01150	73654	Chr11	44527009	G	C	CC	1	GG	4
PvSNP1150p79119	Pv09sc01150p79119	scaffold01150	79119	Chr11	44532474	G	T	TT	5	GG	4
PvSNP1155p48413	Pv09sc01155p48413	scaffold01155	48413	Chr01	11799093	G	A	GG	3	AA	2
PvSNP1158p40492	Pv09sc01158p40492	scaffold01158	40492	Chr06	1832864	C	T	CC	2	TT	3
PvSNP115p108276	Pv09sc00115p108276	scaffold00115	108276	Chr02	3964265	T	G	TT	13	GG	2
PvSNP115p108941	Pv09sc00115p108941	scaffold00115	108941	Chr02	3963600	A	G	AA	11	GG	4
PvSNP115p109822	Pv09sc00115p109822	scaffold00115	109822	Chr02	3962719	A	T	AA	7	TT	4
PvSNP115p110002	Pv09sc00115p110002	scaffold00115	110002	Chr02	3962539	A	G	AA	8	GG	8
PvSNP115p113233	Pv09sc00115p113233	scaffold00115	113233	Chr02	3959308	G	A	GG	1	AA	1
PvSNP115p160380	Pv09sc00115p160380	scaffold00115	160380	Chr02	3912832	T	C	CC	1	TT	15
PvSNP115p178679	Pv09sc00115p178679	scaffold00115	178679	Chr02	3894528	T	A	TT	1	AA	4
PvSNP115p181896	Pv09sc00115p181896	scaffold00115	181896	Chr02	3891311	C	T	TT	1	CC	1
PvSNP115p218672	Pv09sc00115p218672	scaffold00115	218672	Chr02	3856134	G	A	GA	10	GG	2
PvSNP115p223552	Pv09sc00115p223552	scaffold00115	223552	Chr02	3851176	G	C	CC	28	GG	9
PvSNP115p245196	Pv09sc00115p245196	scaffold00115	245196	Chr02	3830307	G	A	GA	3	GG	3
PvSNP115p264368	Pv09sc00115p264368	scaffold00115	264368	Chr02	3812634	A	T	AA	1	TT	3
PvSNP115p284526	Pv09sc00115p284526	scaffold00115	284526	Chr02	3792446	G	C	GG	12	CC	2
PvSNP115p284654	Pv09sc00115p284654	scaffold00115	284654	Chr02		A	C	CC	14	AA	1
PvSNP115p287930	Pv09sc00115p287930	scaffold00115	287930	Chr02	3789063	G	A	GG	6	AA	1
PvSNP115p288376	Pv09sc00115p288376	scaffold00115	288376	Chr02	3788617	A	T	AA	6	TT	1
PvSNP115p402620	Pv09sc00115p402620	scaffold00115	402620	Chr02	3678169	T	A	TT	22	AA	13
PvSNP115p402684	Pv09sc00115p402684	scaffold00115	402684	Chr02	3678105	A	G	AA	22	GG	14
PvSNP115p402802	Pv09sc00115p402802	scaffold00115	402802	Chr02	3677987	G	A	GG	21	AA	9
PvSNP115p402902	Pv09sc00115p402902	scaffold00115	402902	Chr02	3677950	T	G	GG	3	TT	1
PvSNP115p417239	Pv09sc00115p417239	scaffold00115	417239	Chr02	3663549	A	G	AA	2	GG	3
PvSNP115p431330	Pv09sc00115p431330	scaffold00115	431330	Chr02	3649453	A	T	AA	6	TT	3
PvSNP115p437562	Pv09sc00115p437562	scaffold00115	437562	Chr02	3643220	G	A	GG	17	AA	7
PvSNP115p439723	Pv09sc00115p439723	scaffold00115	439723	Chr02	3640977	T	C	CC	8	TT	5
PvSNP115p476736	Pv09sc00115p476736	scaffold00115	476736	Chr02	3604039	T	G	GG	2	TT	2
PvSNP115p543210	Pv09sc00115p543210	scaffold00115	543210	Chr02	3539718	T	A	TT	2	AA	2
PvSNP115p543270	Pv09sc00115p543270	scaffold00115	543270	Chr02	3539658	T	G	GG	2	TT	2
PvSNP115p55913	Pv09sc00115p55913	scaffold00115	55913	Chr02	4017355	T	C	TT	23	CC	12
PvSNP115p56243	Pv09sc00115p56243	scaffold00115	56243	Chr02	4016312	C	T	CC	21	TT	12
PvSNP115p586037	Pv09sc00115p586037	scaffold00115	586037	Chr02	3497443	T	C	TT	1	CC	5
PvSNP115p59649	Pv09sc00115p59649	scaffold00115	59649	Chr02	4012974	T	C	TT	11	CC	2
PvSNP115p603025	Pv09sc00115p603025	scaffold00115	603025	Chr02	3480453	T	G	GG	5	TT	8
PvSNP115p603108	Pv09sc00115p603108	scaffold00115	603108	Chr02	3480403	G	A	GG	7	GA	8
PvSNP115p604234	Pv09sc00115p604234	scaffold00115	604234	Chr02	3479244	C	G	CC	6	GG	8
PvSNP115p617140	Pv09sc00115p617140	scaffold00115	617140	Chr02	3466338	A	G	AA	1	GG	2
PvSNP115p618052	Pv09sc00115p618052	scaffold00115	618052	Chr02	3465426	T	C	TT	4	CC	3
PvSNP115p619124	Pv09sc00115p619124	scaffold00115	619124	Chr02	3464354	A	G	GG	9	AA	3
PvSNP115p627903	Pv09sc00115p627903	scaffold00115	627903	Chr02	3455743	C	G	GG	29	CC	15
PvSNP115p650663	Pv09sc00115p650663	scaffold00115	650663	Chr02	3432981	A	G	GG	2	AA	1
PvSNP115p671432	Pv09sc00115p671432	scaffold00115	671432	Chr02	3412650	A	G	AA	3	AG	6
PvSNP115p75224	Pv09sc00115p75224	scaffold00115	75224	Chr02	3997396	G	T	GG	5	TT	7
PvSNP115p77638	Pv09sc00115p77638	scaffold00115	77638	Chr02	3995064	T	A	TT	7	AA	4
PvSNP115p99907	Pv09sc00115p99907	scaffold00115	99907	Chr02	3972059	T	G	GG	14	TT	11
PvSNP1162p58315	Pv09sc01162p58315	scaffold01162	58315	Chr03	30379604	T	C	TT	10	TC	5
PvSNP1162p58740	Pv09sc01162p58740	scaffold01162	58740	Chr03	30379084	C	A	CA	2	CC	7
PvSNP1162p58821	Pv09sc01162p58821	scaffold01162	58821	Chr03	30379013	A	G	GG	1	AA	4
PvSNP1167p25270	Pv09sc01167p25270	scaffold01167	25270	Chr06	17581776	C	G	CC	1	GG	1
PvSNP1167p6336	Pv09sc01167p6336	scaffold01167	6336	Chr06	17600511	A	G	GG	12	AA	1
PvSNP116p114193	Pv09sc00116p114193	scaffold00116	114193	Chr06	19175687	C	T	CC	1	TT	1
PvSNP116p185387	Pv09sc00116p185387	scaffold00116	185387	Chr06		A	G	GG	1	AA	1
PvSNP1175p33402	Pv09sc01175p33402	scaffold01175	33402	Chr02	10104607	G	A	AA	4	GG	3
PvSNP1178p14080	Pv09sc01178p14080	scaffold01178	14080	Chr11	49341666	T	A	TT	2	AA	6
PvSNP1178p16429	Pv09sc01178p16429	scaffold01178	16429	Chr11	49344015	G	A	AA	3	GG	1
PvSNP1178p33029	Pv09sc01178p33029	scaffold01178	33029	Chr11	49360617	T	C	CC	3	TT	6
PvSNP1178p33672	Pv09sc01178p33672	scaffold01178	33672	Chr11	49361260	C	G	GG	3	CC	3
PvSNP1178p53700	Pv09sc01178p53700	scaffold01178	53700	Chr11	49381130	T	A	AA	2	TT	1
PvSNP117p10667	Pv09sc00117p10667	scaffold00117	10667	Chr03	32323996	A	T	TT	24	AA	11
PvSNP117p109033	Pv09sc00117p109033	scaffold00117	109033	Chr03	32419874	T	G	TT	20	GG	4
PvSNP117p109136	Pv09sc00117p109136	scaffold00117	109136	Chr03		A	G	GG	3	AA	4
PvSNP117p143779	Pv09sc00117p143779	scaffold00117	143779	Chr03	32454624	G	A	AA	6	GG	2
PvSNP117p144036	Pv09sc00117p144036	scaffold00117	144036	Chr03	32454881	C	T	TT	7	CC	1
PvSNP117p195458	Pv09sc00117p195458	scaffold00117	195458	Chr03	32505871	T	G	TT	2	GG	3
PvSNP117p195531	Pv09sc00117p195531	scaffold00117	195531	Chr03	32505944	T	G	TT	19	GG	18
PvSNP117p196154	Pv09sc00117p196154	scaffold00117	196154	Chr03	32506567	T	C	CC	2	TT	2
PvSNP117p254509	Pv09sc00117p254509	scaffold00117	254509	Chr03	32564805	T	C	CC	179	TT	105
PvSNP117p254719	Pv09sc00117p254719	scaffold00117	254719	Chr03	32565015	C	T	TT	152	CC	93
PvSNP117p306210	Pv09sc00117p306210	scaffold00117	306210	Chr03	32615779	A	T	TT	2	AA	4
PvSNP117p318906	Pv09sc00117p318906	scaffold00117	318906	Chr03	32628478	T	G	GG	6	TT	2
PvSNP117p327994	Pv09sc00117p327994	scaffold00117	327994	Chr03	32637565	C	T	CC	7	TT	3
PvSNP117p391097	Pv09sc00117p391097	scaffold00117	391097	Chr03	32698206	C	A	CC	4	AA	3
PvSNP117p392598	Pv09sc00117p392598	scaffold00117	392598	Chr03	32699707	C	T	CC	23	TT	12
PvSNP117p392906	Pv09sc00117p392906	scaffold00117	392906	Chr03	32700015	G	C	CC	22	GG	11
PvSNP117p393206	Pv09sc00117p393206	scaffold00117	393206	Chr03	32700315	G	C	CC	4	GG	1
PvSNP117p393957	Pv09sc00117p393957	scaffold00117	393957	Chr03		T	C	CC	3	TT	1
PvSNP117p438287	Pv09sc00117p438287	scaffold00117	438287	Chr03	32745132	A	G	AA	2	GG	2
PvSNP117p439871	Pv09sc00117p439871	scaffold00117	439871	Chr03	32746716	A	G	AA	14	GG	5
PvSNP117p474209	Pv09sc00117p474209	scaffold00117	474209	Chr03		T	G	TT	4	GG	4
PvSNP117p474308	Pv09sc00117p474308	scaffold00117	474308	Chr03	32781067	A	G	GG	3	AA	4
PvSNP117p668763	Pv09sc00117p668763	scaffold00117	668763	Chr03	32985399	G	A	AA	10	GG	6
PvSNP117p669040	Pv09sc00117p669040	scaffold00117	669040	Chr03	32985676	G	C	CC	4	GG	3
PvSNP117p669345	Pv09sc00117p669345	scaffold00117	669345	Chr03	32985981	G	A	GG	7	AA	3
PvSNP117p81542	Pv09sc00117p81542	scaffold00117	81542	Chr03	32392873	C	T	CC	15	TT	2
PvSNP117p81617	Pv09sc00117p81617	scaffold00117	81617	Chr03	32392948	T	C	CC	16	TT	2
PvSNP117p81703	Pv09sc00117p81703	scaffold00117	81703	Chr03	32393034	C	G	CC	30	GG	2
PvSNP118p406968	Pv09sc00118p406968	scaffold00118	406968	Chr04	9411697	T	C	TT	1	TC	5
PvSNP118p674215	Pv09sc00118p674215	scaffold00118	674215	Chr04	9155916	C	A	CA	16	CC	8
PvSNP118p690610	Pv09sc00118p690610	scaffold00118	690610	Chr04	9139463	C	A	CC	3	AA	1
PvSNP119p101114	Pv09sc00119p101114	scaffold00119	101114	Chr09	13944361	A	G	AA	13	GG	19
PvSNP119p221870	Pv09sc00119p221870	scaffold00119	221870	Chr09	13826785	G	A	AA	11	GG	14
PvSNP119p222135	Pv09sc00119p222135	scaffold00119	222135	Chr09	13826520	A	C	CC	5	AA	10
PvSNP119p260127	Pv09sc00119p260127	scaffold00119	260127	Chr09	13789165	T	C	TT	1	CC	1
PvSNP119p285947	Pv09sc00119p285947	scaffold00119	285947	Chr09	13765776	A	T	TT	19	AA	13
PvSNP119p344094	Pv09sc00119p344094	scaffold00119	344094	Chr09	13706381	G	T	GG	4	TT	2
PvSNP119p397120	Pv09sc00119p397120	scaffold00119	397120	Chr09	13654879	G	A	AA	9	GG	3
PvSNP119p397289	Pv09sc00119p397289	scaffold00119	397289	Chr09	13654710	A	G	GG	26	AA	11
PvSNP119p460962	Pv09sc00119p460962	scaffold00119	460962	Chr09	13592164	G	C	GG	5	CC	6
PvSNP119p508579	Pv09sc00119p508579	scaffold00119	508579	Chr09	13547204	T	A	TA	8	TT	2
PvSNP119p511567	Pv09sc00119p511567	scaffold00119	511567	Chr09	13544140	T	C	TT	9	CC	2
PvSNP119p512810	Pv09sc00119p512810	scaffold00119	512810	Chr09	13542969	C	T	TT	32	CC	22
PvSNP119p512902	Pv09sc00119p512902	scaffold00119	512902	Chr09	13542877	T	C	CC	13	TT	7
PvSNP119p513371	Pv09sc00119p513371	scaffold00119	513371	Chr09	13542408	A	G	AA	22	GG	16
PvSNP119p513567	Pv09sc00119p513567	scaffold00119	513567	Chr09	13542212	T	A	AA	1	TT	2
PvSNP119p51363	Pv09sc00119p51363	scaffold00119	51363	Chr09	13993433	A	G	AA	1	GG	3
PvSNP119p52547	Pv09sc00119p52547	scaffold00119	52547	Chr09	13992179	C	G	GG	11	CC	6
PvSNP119p52613	Pv09sc00119p52613	scaffold00119	52613	Chr09	13992183	T	G	GG	8	TT	8
PvSNP119p55255	Pv09sc00119p55255	scaffold00119	55255	Chr09	13989541	C	T	CC	1	TT	1
PvSNP119p557236	Pv09sc00119p557236	scaffold00119	557236	Chr09	13497096	G	T	GG	4	GT	8
PvSNP119p575277	Pv09sc00119p575277	scaffold00119	575277	Chr09	13479713	A	G	AA	5	GG	2
PvSNP119p575791	Pv09sc00119p575791	scaffold00119	575791	Chr09	13479190	C	T	CC	10	TT	14
PvSNP119p576492	Pv09sc00119p576492	scaffold00119	576492	Chr09	13478489	T	C	CC	3	TT	3
PvSNP119p596849	Pv09sc00119p596849	scaffold00119	596849	Chr09	13458480	T	C	TT	1	CC	1
PvSNP119p599620	Pv09sc00119p599620	scaffold00119	599620	Chr09	13455766	C	A	AA	1	CC	1
PvSNP119p654673	Pv09sc00119p654673	scaffold00119	654673	Chr09	13401486	T	C	TT	1	CC	1
PvSNP119p66417	Pv09sc00119p66417	scaffold00119	66417	Chr09	13978746	A	T	TT	8	AA	8
PvSNP119p675911	Pv09sc00119p675911	scaffold00119	675911	Chr09	13380670	A	G	AA	5	GG	3
PvSNP119p676114	Pv09sc00119p676114	scaffold00119	676114	Chr09	13380521	G	A	GG	2	AA	3
PvSNP119p86922	Pv09sc00119p86922	scaffold00119	86922	Chr09	13958556	A	G	GG	10	AA	9
PvSNP119p94282	Pv09sc00119p94282	scaffold00119	94282	Chr09	13951194	C	A	CA	2	CC	1
PvSNP11p1135729	Pv09sc00011p1135729	scaffold00011	1135729	Chr06	15732507	G	A	GA	6	GG	2
PvSNP11p115715	Pv09sc00011p115715	scaffold00011	115715	Chr06	14756391	G	A	AA	4	GG	1
PvSNP11p1219489	Pv09sc00011p1219489	scaffold00011	1219489	Chr06	15814300	A	G	AA	1	GG	1
PvSNP11p1220339	Pv09sc00011p1220339	scaffold00011	1220339	Chr06	15815150	G	A	GA	10	GG	11
PvSNP11p126502	Pv09sc00011p126502	scaffold00011	126502	Chr06	14766626	T	C	TT	1	CC	1
PvSNP11p1390702	Pv09sc00011p1390702	scaffold00011	1390702	Chr06		A	G	AA	5	AG	4
PvSNP11p1418909	Pv09sc00011p1418909	scaffold00011	1418909	Chr06	16008212	A	G	GG	12	AA	7
PvSNP11p1419255	Pv09sc00011p1419255	scaffold00011	1419255	Chr06	16008558	G	A	AA	5	GG	2
PvSNP11p1422126	Pv09sc00011p1422126	scaffold00011	1422126	Chr06	16011430	G	C	GG	2	CC	2
PvSNP11p1422215	Pv09sc00011p1422215	scaffold00011	1422215	Chr06	16011519	G	T	GG	1	TT	2
PvSNP11p1449629	Pv09sc00011p1449629	scaffold00011	1449629	Chr06	16037501	A	T	TT	7	AA	12
PvSNP11p1476600	Pv09sc00011p1476600	scaffold00011	1476600	Chr06	16064476	T	C	CC	37	TT	9
PvSNP11p1477370	Pv09sc00011p1477370	scaffold00011	1477370	Chr06	16065246	T	A	TT	16	AA	12
PvSNP11p1479112	Pv09sc00011p1479112	scaffold00011	1479112	Chr06	16066988	G	T	GG	2	TT	5
PvSNP11p1528055	Pv09sc00011p1528055	scaffold00011	1528055	Chr06	16114552	G	T	TT	10	GG	5
PvSNP11p1528118	Pv09sc00011p1528118	scaffold00011	1528118	Chr06	16114615	C	A	AA	9	CC	9
PvSNP11p1528461	Pv09sc00011p1528461	scaffold00011	1528461	Chr06	16114958	G	A	AA	9	GG	7
PvSNP11p1806491	Pv09sc00011p1806491	scaffold00011	1806491	Chr06	16383417	A	G	AA	1	GG	4
PvSNP11p199852	Pv09sc00011p199852	scaffold00011	199852	Chr06	14838076	G	A	AA	7	GG	9
PvSNP11p200310	Pv09sc00011p200310	scaffold00011	200310	Chr06	14838534	C	T	CT	2	CC	1
PvSNP11p2342505	Pv09sc00011p2342505	scaffold00011	2342505	Chr06	16919245	G	A	GG	8	AA	3
PvSNP11p262160	Pv09sc00011p262160	scaffold00011	262160	Chr06	14898701	C	T	TT	1	CC	2
PvSNP11p263800	Pv09sc00011p263800	scaffold00011	263800	Chr06	14900341	A	C	AA	1	CC	3
PvSNP11p263925	Pv09sc00011p263925	scaffold00011	263925	Chr06	14900466	T	C	TT	1	CC	3
PvSNP11p264028	Pv09sc00011p264028	scaffold00011	264028	Chr06	14900569	T	C	CC	1	TT	3
PvSNP11p509341	Pv09sc00011p509341	scaffold00011	509341	Chr06	15135844	C	T	TT	15	CC	25
PvSNP11p851695	Pv09sc00011p851695	scaffold00011	851695	Chr06	15461927	G	T	GG	1	TT	1
PvSNP11p930750	Pv09sc00011p930750	scaffold00011	930750	Chr06	15536978	C	T	CC	5	TT	2
PvSNP11p931115	Pv09sc00011p931115	scaffold00011	931115	Chr06	15537343	T	C	TT	5	CC	1
PvSNP11p931244	Pv09sc00011p931244	scaffold00011	931244	Chr06	15537472	T	C	CC	2	TT	2
PvSNP11p97915	Pv09sc00011p97915	scaffold00011	97915	Chr06	14738587	A	G	AA	2	GG	3
PvSNP1202p57955	Pv09sc01202p57955	scaffold01202	57955	Chr10	19189864	G	A	GG	3	AA	4
PvSNP1202p58181	Pv09sc01202p58181	scaffold01202	58181	Chr10	19190090	G	A	GG	2	AA	4
PvSNP120p171740	Pv09sc00120p171740	scaffold00120	171740	Chr08	8344226	G	C	GG	3	CC	2
PvSNP120p178874	Pv09sc00120p178874	scaffold00120	178874	Chr08	8337090	C	T	TT	3	CC	1
PvSNP120p178943	Pv09sc00120p178943	scaffold00120	178943	Chr08	8337021	C	T	TT	4	CC	1
PvSNP120p208683	Pv09sc00120p208683	scaffold00120	208683	Chr08	8308018	A	G	GG	1	AA	3
PvSNP120p208839	Pv09sc00120p208839	scaffold00120	208839	Chr08	8307882	T	C	TT	4	CC	5
PvSNP120p213396	Pv09sc00120p213396	scaffold00120	213396	Chr08	8292107	T	C	CC	2	TT	1
PvSNP120p213470	Pv09sc00120p213470	scaffold00120	213470	Chr08		A	G	GG	7	AA	6
PvSNP120p214465	Pv09sc00120p214465	scaffold00120	214465	Chr08	8291161	C	A	CC	11	AA	2
PvSNP120p282800	Pv09sc00120p282800	scaffold00120	282800	Chr08	8430452	C	G	CC	45	GG	9
PvSNP120p283193	Pv09sc00120p283193	scaffold00120	283193	Chr08	8430059	G	A	GG	2	AA	2
PvSNP120p444819	Pv09sc00120p444819	scaffold00120	444819	Chr08	8082184	C	T	CC	133	TT	286
PvSNP120p444975	Pv09sc00120p444975	scaffold00120	444975	Chr08	8082028	A	T	AA	43	TT	78
PvSNP120p517013	Pv09sc00120p517013	scaffold00120	517013	Chr08	7991527	C	T	CC	5	TT	2
PvSNP120p517216	Pv09sc00120p517216	scaffold00120	517216	Chr08	7991249	T	C	CC	13	TT	6
PvSNP120p518642	Pv09sc00120p518642	scaffold00120	518642	Chr08	7989823	A	G	AA	16	GG	3
PvSNP120p580883	Pv09sc00120p580883	scaffold00120	580883	Chr08	7928327	T	C	CC	2	TT	2
PvSNP120p582770	Pv09sc00120p582770	scaffold00120	582770	Chr08	7926440	G	A	GG	33	AA	22
PvSNP120p587242	Pv09sc00120p587242	scaffold00120	587242	Chr08	7921967	T	G	TT	38	GG	21
PvSNP120p63905	Pv09sc00120p63905	scaffold00120	63905	Chr08	8670339	T	C	TT	25	CC	38
PvSNP120p691306	Pv09sc00120p691306	scaffold00120	691306	Chr08	7823544	C	T	TT	5	CC	1
PvSNP120p702906	Pv09sc00120p702906	scaffold00120	702906	Chr08	7811943	G	A	AA	31	GG	16
PvSNP120p702997	Pv09sc00120p702997	scaffold00120	702997	Chr08	7811852	C	A	AA	31	CC	16
PvSNP120p703105	Pv09sc00120p703105	scaffold00120	703105	Chr08	7811744	G	C	CC	31	GG	16
PvSNP1214p1108	Pv09sc01214p1108	scaffold01214	1108	Chr01	44910644	C	T	TT	9	CC	10
PvSNP1214p63824	Pv09sc01214p63824	scaffold01214	63824	Chr01	44971580	C	T	TT	5	CC	6
PvSNP1214p64297	Pv09sc01214p64297	scaffold01214	64297	Chr01	44972053	C	T	CC	278	TT	155
PvSNP121p123025	Pv09sc00121p123025	scaffold00121	123025	Chr09	30393241	A	G	GG	2	AA	1
PvSNP121p153391	Pv09sc00121p153391	scaffold00121	153391	Chr09	30364699	C	A	CC	5	AA	1
PvSNP121p172392	Pv09sc00121p172392	scaffold00121	172392	Chr09	30347033	T	A	AA	3	TT	1
PvSNP121p186826	Pv09sc00121p186826	scaffold00121	186826	Chr09	30333028	G	T	GG	1	TT	4
PvSNP121p225352	Pv09sc00121p225352	scaffold00121	225352	Chr09	30294766	A	T	TT	2	AA	2
PvSNP121p300556	Pv09sc00121p300556	scaffold00121	300556	Chr09	30222138	A	G	GG	3	AA	4
PvSNP121p343118	Pv09sc00121p343118	scaffold00121	343118	Chr09	30179275	A	T	TT	5	AA	3
PvSNP122p37305	Pv09sc00122p37305	scaffold00122	37305	Chr03	8289349	A	G	AA	117	AG	68
PvSNP122p37863	Pv09sc00122p37863	scaffold00122	37863	Chr03	8289907	A	G	AA	1	GG	1
PvSNP122p41269	Pv09sc00122p41269	scaffold00122	41269	Chr03		G	A	GG	8	GA	17
PvSNP122p451787	Pv09sc00122p451787	scaffold00122	451787	Chr03	8688692	C	T	TT	3	CC	1
PvSNP122p685679	Pv09sc00122p685679	scaffold00122	685679	Chr03		T	C	TT	32	CC	15
PvSNP122p685899	Pv09sc00122p685899	scaffold00122	685899	Chr03	8926978	A	G	AA	112	GG	44
PvSNP122p686942	Pv09sc00122p686942	scaffold00122	686942	Chr03	8928021	C	T	TT	5	CC	7
PvSNP1237p24408	Pv09sc01237p24408	scaffold01237	24408	Chr09	1322317	A	T	AA	10	TT	7
PvSNP1237p24562	Pv09sc01237p24562	scaffold01237	24562	Chr09	1322471	G	C	CC	10	GG	7
PvSNP1237p34221	Pv09sc01237p34221	scaffold01237	34221	Chr09	1331568	G	C	GG	16	CC	21
PvSNP1237p34841	Pv09sc01237p34841	scaffold01237	34841	Chr09	1332188	G	A	AA	3	GG	3
PvSNP1237p44120	Pv09sc01237p44120	scaffold01237	44120	Chr09	1340771	A	G	AA	7	GG	4
PvSNP1237p52817	Pv09sc01237p52817	scaffold01237	52817	Chr09	1348916	A	G	GG	1	AA	2
PvSNP123p117570	Pv09sc00123p117570	scaffold00123	117570	Chr02	40785701	G	C	CC	4	GG	1
PvSNP123p160214	Pv09sc00123p160214	scaffold00123	160214	Chr02	40827198	T	C	TT	1	CC	3
PvSNP123p205502	Pv09sc00123p205502	scaffold00123	205502	Chr02	40872402	T	C	CC	5	TT	1
PvSNP123p218354	Pv09sc00123p218354	scaffold00123	218354	Chr02	40885257	G	C	GG	2	CC	1
PvSNP123p224231	Pv09sc00123p224231	scaffold00123	224231	Chr02	40891138	G	A	AA	2	GG	1
PvSNP123p249017	Pv09sc00123p249017	scaffold00123	249017	Chr02	40915990	G	A	AA	2	GG	1
PvSNP123p309839	Pv09sc00123p309839	scaffold00123	309839	Chr02	40975521	T	C	TT	1	CC	1
PvSNP123p530538	Pv09sc00123p530538	scaffold00123	530538	Chr02	41189094	C	A	AA	12	CC	15
PvSNP123p564739	Pv09sc00123p564739	scaffold00123	564739	Chr02	41222700	C	T	CC	9	TT	3
PvSNP123p573910	Pv09sc00123p573910	scaffold00123	573910	Chr02		T	A	AA	2	TT	2
PvSNP123p574466	Pv09sc00123p574466	scaffold00123	574466	Chr02	41231873	C	T	CC	1	TT	2
PvSNP123p575453	Pv09sc00123p575453	scaffold00123	575453	Chr02	41232860	C	T	TT	1	CC	2
PvSNP123p583015	Pv09sc00123p583015	scaffold00123	583015	Chr02	41240423	T	A	TT	1	AA	2
PvSNP123p583228	Pv09sc00123p583228	scaffold00123	583228	Chr02	41240637	G	A	AA	1	GG	2
PvSNP123p583378	Pv09sc00123p583378	scaffold00123	583378	Chr02	41240787	A	G	AA	1	GG	2
PvSNP123p629939	Pv09sc00123p629939	scaffold00123	629939	Chr02	41286207	G	T	GG	10	TT	4
PvSNP123p630074	Pv09sc00123p630074	scaffold00123	630074	Chr02	41286342	T	G	GG	4	TT	5
PvSNP123p691300	Pv09sc00123p691300	scaffold00123	691300	Chr02		G	A	AA	134	GG	173
PvSNP1246p16517	Pv09sc01246p16517	scaffold01246	16517	Chr11	8222094	G	T	GG	1	TT	3
PvSNP1246p41252	Pv09sc01246p41252	scaffold01246	41252	Chr11	8246241	C	G	CC	5	CG	6
PvSNP1246p41396	Pv09sc01246p41396	scaffold01246	41396	Chr11	8246385	T	G	TT	5	TG	6
PvSNP1248p12721	Pv09sc01248p12721	scaffold01248	12721	Chr06	5051167	A	G	GG	4	AA	2
PvSNP124p305890	Pv09sc00124p305890	scaffold00124	305890	Chr10	840561	G	A	GG	3	AA	2
PvSNP124p400380	Pv09sc00124p400380	scaffold00124	400380	Chr11	47962147	C	T	TT	8	CC	9
PvSNP124p400480	Pv09sc00124p400480	scaffold00124	400480	Chr11	47962247	T	C	TT	8	TC	11
PvSNP124p419870	Pv09sc00124p419870	scaffold00124	419870	Chr11	47981243	T	C	CC	2	TT	1
PvSNP124p422631	Pv09sc00124p422631	scaffold00124	422631	Chr11	47984004	G	A	AA	44	GG	39
PvSNP124p422787	Pv09sc00124p422787	scaffold00124	422787	Chr11	47984160	A	G	AA	22	GG	29
PvSNP124p423383	Pv09sc00124p423383	scaffold00124	423383	Chr11	47984756	T	C	CC	20	TT	12
PvSNP124p613407	Pv09sc00124p613407	scaffold00124	613407	Chr11	48161608	G	A	GG	1	AA	3
PvSNP124p616555	Pv09sc00124p616555	scaffold00124	616555	Chr11	48164758	T	C	TT	55	CC	27
PvSNP124p618392	Pv09sc00124p618392	scaffold00124	618392	Chr11	48166595	C	G	GG	36	CC	7
PvSNP124p670266	Pv09sc00124p670266	scaffold00124	670266	Chr11	48214483	C	T	CC	8	TT	3
PvSNP125p113343	Pv09sc00125p113343	scaffold00125	113343	Chr02	13360312	C	A	CC	11	AA	8
PvSNP125p123593	Pv09sc00125p123593	scaffold00125	123593	Chr02	13350588	T	A	AA	5	TT	1
PvSNP125p125228	Pv09sc00125p125228	scaffold00125	125228	Chr02	13348953	T	A	AA	4	TT	1
PvSNP125p125292	Pv09sc00125p125292	scaffold00125	125292	Chr02	13348889	A	T	AA	5	TT	2
PvSNP125p125402	Pv09sc00125p125402	scaffold00125	125402	Chr02	13348779	A	T	AA	5	TT	3
PvSNP125p126227	Pv09sc00125p126227	scaffold00125	126227	Chr02	13347954	A	G	GG	8	AA	10
PvSNP125p126347	Pv09sc00125p126347	scaffold00125	126347	Chr02	13347834	T	G	GG	16	TT	11
PvSNP125p126466	Pv09sc00125p126466	scaffold00125	126466	Chr02	13347715	C	T	CC	16	TT	11
PvSNP125p126812	Pv09sc00125p126812	scaffold00125	126812	Chr02	13347398	C	A	CC	1	AA	2
PvSNP125p126975	Pv09sc00125p126975	scaffold00125	126975	Chr02	13347189	C	T	TT	2	CC	1
PvSNP125p191372	Pv09sc00125p191372	scaffold00125	191372	Chr02	13278754	C	G	CC	16	CG	7
PvSNP125p191999	Pv09sc00125p191999	scaffold00125	191999	Chr02	13278127	T	A	AA	20	TT	17
PvSNP125p19910	Pv09sc00125p19910	scaffold00125	19910	Chr02	13450717	C	T	CC	9	CT	9
PvSNP125p216016	Pv09sc00125p216016	scaffold00125	216016	Chr02	13255334	T	A	TT	8	AA	14
PvSNP125p257131	Pv09sc00125p257131	scaffold00125	257131	Chr02	13215094	T	A	AA	1	TT	3
PvSNP125p410536	Pv09sc00125p410536	scaffold00125	410536	Chr09	32551347	C	T	TT	23	CC	25
PvSNP125p437627	Pv09sc00125p437627	scaffold00125	437627	Chr09	32525011	G	A	AA	3	GG	1
PvSNP125p440872	Pv09sc00125p440872	scaffold00125	440872	Chr09	32521766	C	G	CC	2	GG	2
PvSNP125p475583	Pv09sc00125p475583	scaffold00125	475583	Chr09	32487050	C	G	CC	5	GG	2
PvSNP125p616161	Pv09sc00125p616161	scaffold00125	616161	Chr09	32349104	A	G	AG	16	AA	11
PvSNP125p79472	Pv09sc00125p79472	scaffold00125	79472	Chr02	13393477	A	G	AA	17	GG	7
PvSNP1263p66960	Pv09sc01263p66960	scaffold01263	66960	Chr06		G	T	GT	18	GG	15
PvSNP126p119013	Pv09sc00126p119013	scaffold00126	119013	Chr08	58584563	T	G	TT	1	GG	1
PvSNP126p133984	Pv09sc00126p133984	scaffold00126	133984	Chr08	58599532	C	T	TT	3	CC	1
PvSNP126p215728	Pv09sc00126p215728	scaffold00126	215728	Chr08	58672359	A	G	GG	6	AA	3
PvSNP126p221240	Pv09sc00126p221240	scaffold00126	221240	Chr08	58677872	T	C	TT	1	TC	4
PvSNP126p227615	Pv09sc00126p227615	scaffold00126	227615	Chr08	58684250	C	T	CC	11	TT	8
PvSNP126p227720	Pv09sc00126p227720	scaffold00126	227720	Chr08	58684355	T	A	AA	11	TT	8
PvSNP126p251152	Pv09sc00126p251152	scaffold00126	251152	Chr08	58707790	C	A	CA	9	CC	10
PvSNP126p252888	Pv09sc00126p252888	scaffold00126	252888	Chr08	58709524	G	A	AA	14	GG	7
PvSNP126p283380	Pv09sc00126p283380	scaffold00126	283380	Chr08	58739718	G	T	GG	4	TT	2
PvSNP126p294597	Pv09sc00126p294597	scaffold00126	294597	Chr08	58750376	G	A	GA	11	GG	34
PvSNP126p294765	Pv09sc00126p294765	scaffold00126	294765	Chr08	58750544	G	A	AA	4	GG	1
PvSNP126p295980	Pv09sc00126p295980	scaffold00126	295980	Chr08	58750964	A	T	TT	6	AA	2
PvSNP126p296094	Pv09sc00126p296094	scaffold00126	296094	Chr08	58751078	C	T	CT	113	CC	99
PvSNP126p296955	Pv09sc00126p296955	scaffold00126	296955	Chr08		A	G	GG	7	AA	2
PvSNP126p297047	Pv09sc00126p297047	scaffold00126	297047	Chr08	58752031	A	G	AA	10	AG	8
PvSNP126p297130	Pv09sc00126p297130	scaffold00126	297130	Chr08	58752114	G	A	GA	16	GG	12
PvSNP126p302416	Pv09sc00126p302416	scaffold00126	302416	Chr08	58757416	A	T	AA	11	TT	3
PvSNP126p302512	Pv09sc00126p302512	scaffold00126	302512	Chr08	58757512	A	T	AT	15	AA	3
PvSNP126p302623	Pv09sc00126p302623	scaffold00126	302623	Chr08	58757623	A	G	AG	8	AA	1
PvSNP126p302683	Pv09sc00126p302683	scaffold00126	302683	Chr08	58757683	C	G	GG	4	CC	1
PvSNP126p304402	Pv09sc00126p304402	scaffold00126	304402	Chr08	58758945	G	C	CC	384	GG	489
PvSNP126p337882	Pv09sc00126p337882	scaffold00126	337882	Chr08	58791760	T	A	AA	1	TT	1
PvSNP126p338031	Pv09sc00126p338031	scaffold00126	338031	Chr08	58791909	A	G	AA	1	GG	1
PvSNP126p358603	Pv09sc00126p358603	scaffold00126	358603	Chr08	58812482	C	A	AA	1	CC	1
PvSNP126p380722	Pv09sc00126p380722	scaffold00126	380722	Chr08	58834061	G	A	GG	3	AA	4
PvSNP126p382376	Pv09sc00126p382376	scaffold00126	382376	Chr08	58835714	A	G	GG	6	AA	4
PvSNP126p422885	Pv09sc00126p422885	scaffold00126	422885	Chr08	58876066	T	G	GG	2	TT	1
PvSNP126p423090	Pv09sc00126p423090	scaffold00126	423090	Chr08	58876271	C	G	CC	1	GG	3
PvSNP126p445579	Pv09sc00126p445579	scaffold00126	445579	Chr08	58898334	A	T	AA	5	TT	6
PvSNP126p447468	Pv09sc00126p447468	scaffold00126	447468	Chr08	58900223	T	A	AA	6	TT	1
PvSNP126p467742	Pv09sc00126p467742	scaffold00126	467742	Chr08	58919893	T	C	TT	11	CC	6
PvSNP126p468568	Pv09sc00126p468568	scaffold00126	468568	Chr08	58920719	C	T	CC	6	TT	6
PvSNP126p479319	Pv09sc00126p479319	scaffold00126	479319	Chr08	58928567	C	A	CC	11	AA	8
PvSNP126p479663	Pv09sc00126p479663	scaffold00126	479663	Chr08	58928911	A	T	AA	10	TT	15
PvSNP126p491771	Pv09sc00126p491771	scaffold00126	491771	Chr08	58941025	A	G	AA	7	GG	6
PvSNP126p491882	Pv09sc00126p491882	scaffold00126	491882	Chr08	58941136	T	G	GG	3	TT	6
PvSNP126p493432	Pv09sc00126p493432	scaffold00126	493432	Chr08	58942686	A	T	TT	2	AA	4
PvSNP126p494009	Pv09sc00126p494009	scaffold00126	494009	Chr08	58943263	A	G	GG	2	AA	3
PvSNP126p494146	Pv09sc00126p494146	scaffold00126	494146	Chr08	58943400	T	C	TT	6	CC	2
PvSNP126p494361	Pv09sc00126p494361	scaffold00126	494361	Chr08	58943615	G	C	CC	10	GG	12
PvSNP126p535418	Pv09sc00126p535418	scaffold00126	535418	Chr08	58983124	T	C	CC	7	TT	10
PvSNP126p579014	Pv09sc00126p579014	scaffold00126	579014	Chr08	59026144	T	C	CC	3	TT	1
PvSNP126p579221	Pv09sc00126p579221	scaffold00126	579221	Chr08	59026351	G	T	TT	2	GG	2
PvSNP126p592131	Pv09sc00126p592131	scaffold00126	592131	Chr08	59038655	C	T	TT	142	CC	143
PvSNP126p592440	Pv09sc00126p592440	scaffold00126	592440	Chr08	59038964	C	T	TT	16	CC	12
PvSNP126p610846	Pv09sc00126p610846	scaffold00126	610846	Chr08	59056692	T	G	GG	7	TT	7
PvSNP126p616162	Pv09sc00126p616162	scaffold00126	616162	Chr08	59062009	A	G	AA	1	GG	1
PvSNP126p623264	Pv09sc00126p623264	scaffold00126	623264	Chr08	59069111	A	G	GG	4	AA	1
PvSNP126p667777	Pv09sc00126p667777	scaffold00126	667777	Chr08	59112858	A	T	TT	28	AA	29
PvSNP1273p1986	Pv09sc01273p1986	scaffold01273	1986	Chr02	20429137	G	A	AA	3	GG	2
PvSNP127p314381	Pv09sc00127p314381	scaffold00127	314381	Chr09	30983608	C	T	CC	6	TT	2
PvSNP127p314614	Pv09sc00127p314614	scaffold00127	314614	Chr09	30983375	C	T	TT	12	CC	4
PvSNP127p314680	Pv09sc00127p314680	scaffold00127	314680	Chr09	30983309	C	A	CC	10	AA	3
PvSNP127p314811	Pv09sc00127p314811	scaffold00127	314811	Chr09	30983178	T	A	AA	5	TT	2
PvSNP127p343199	Pv09sc00127p343199	scaffold00127	343199	Chr09	30955110	G	A	GG	4	AA	1
PvSNP127p344463	Pv09sc00127p344463	scaffold00127	344463	Chr09	30953838	T	C	TT	4	CC	2
PvSNP127p356504	Pv09sc00127p356504	scaffold00127	356504	Chr09	30942546	G	C	CC	16	GG	14
PvSNP127p391109	Pv09sc00127p391109	scaffold00127	391109	Chr09	30908369	T	C	TT	1	CC	1
PvSNP127p391288	Pv09sc00127p391288	scaffold00127	391288	Chr09	30908059	A	T	TT	1	AA	1
PvSNP127p392422	Pv09sc00127p392422	scaffold00127	392422	Chr09	30906976	C	A	AA	3	CC	1
PvSNP127p392507	Pv09sc00127p392507	scaffold00127	392507	Chr09	30906891	A	T	TT	3	AA	1
PvSNP127p408359	Pv09sc00127p408359	scaffold00127	408359	Chr09	30891611	A	C	AA	14	CC	16
PvSNP127p408473	Pv09sc00127p408473	scaffold00127	408473	Chr09	30891497	T	C	TT	6	TC	8
PvSNP127p419559	Pv09sc00127p419559	scaffold00127	419559	Chr09	30880442	C	G	CC	7	GG	2
PvSNP127p419912	Pv09sc00127p419912	scaffold00127	419912	Chr09	30880089	G	T	GG	6	TT	7
PvSNP127p420091	Pv09sc00127p420091	scaffold00127	420091	Chr09	30879829	G	A	GG	10	AA	14
PvSNP127p447126	Pv09sc00127p447126	scaffold00127	447126	Chr09		A	G	AA	2	AG	2
PvSNP127p450739	Pv09sc00127p450739	scaffold00127	450739	Chr09	30843888	C	T	CC	1	TT	1
PvSNP127p46888	Pv09sc00127p46888	scaffold00127	46888	Chr09	31338467	A	T	AA	4	TT	2
PvSNP127p532105	Pv09sc00127p532105	scaffold00127	532105	Chr09	30742410	G	C	GG	3	CC	3
PvSNP127p532259	Pv09sc00127p532259	scaffold00127	532259	Chr09	30742298	G	T	TT	3	GG	3
PvSNP127p533147	Pv09sc00127p533147	scaffold00127	533147	Chr09	30741368	G	T	TT	5	GG	5
PvSNP127p542456	Pv09sc00127p542456	scaffold00127	542456	Chr09	30732027	C	T	CC	117	TT	21
PvSNP127p569192	Pv09sc00127p569192	scaffold00127	569192	Chr09	30709579	A	C	AA	6	CC	3
PvSNP127p605059	Pv09sc00127p605059	scaffold00127	605059	Chr09	30672911	A	C	CC	8	AA	3
PvSNP127p624075	Pv09sc00127p624075	scaffold00127	624075	Chr09		T	A	AA	6	TT	6
PvSNP127p657132	Pv09sc00127p657132	scaffold00127	657132	Chr09	30621196	G	A	GG	9	AA	17
PvSNP127p657441	Pv09sc00127p657441	scaffold00127	657441	Chr09		A	G	GG	3	AA	6
PvSNP127p666148	Pv09sc00127p666148	scaffold00127	666148	Chr09	30612165	C	A	AA	32	CC	28
PvSNP127p666317	Pv09sc00127p666317	scaffold00127	666317	Chr09	30611996	G	C	GG	161	CC	110
PvSNP127p89871	Pv09sc00127p89871	scaffold00127	89871	Chr09	31295997	A	T	AT	5	AA	4
PvSNP127p9761	Pv09sc00127p9761	scaffold00127	9761	Chr09	31377512	G	C	CC	4	GG	3
PvSNP127p9860	Pv09sc00127p9860	scaffold00127	9860	Chr09	31377413	G	T	TT	4	GG	3
PvSNP1280p26625	Pv09sc01280p26625	scaffold01280	26625	Chr04	21658967	C	G	CC	9	GG	12
PvSNP128p194647	Pv09sc00128p194647	scaffold00128	194647	Chr01	48941264	G	A	GG	1	AA	3
PvSNP128p198615	Pv09sc00128p198615	scaffold00128	198615	Chr01	48945231	T	C	TT	6	CC	3
PvSNP128p198753	Pv09sc00128p198753	scaffold00128	198753	Chr01	48945369	G	C	GG	6	CC	6
PvSNP128p198861	Pv09sc00128p198861	scaffold00128	198861	Chr01	48945477	T	G	GG	6	TT	7
PvSNP128p251900	Pv09sc00128p251900	scaffold00128	251900	Chr01		T	G	TT	1	GG	2
PvSNP128p43072	Pv09sc00128p43072	scaffold00128	43072	Chr01	48792259	G	T	GG	20	GT	9
PvSNP128p445554	Pv09sc00128p445554	scaffold00128	445554	Chr01	49194118	A	G	AG	9	AA	4
PvSNP128p543757	Pv09sc00128p543757	scaffold00128	543757	Chr01	49294172	A	T	AA	1	TT	1
PvSNP128p575600	Pv09sc00128p575600	scaffold00128	575600	Chr01	49325135	A	C	CC	11	AA	1
PvSNP128p576574	Pv09sc00128p576574	scaffold00128	576574	Chr01	49326109	A	G	GG	9	AA	2
PvSNP12p1034594	Pv09sc00012p1034594	scaffold00012	1034594	Chr08	57491699	C	T	TT	3	CC	1
PvSNP12p1069159	Pv09sc00012p1069159	scaffold00012	1069159	Chr08	57457300	C	T	TT	1	CC	1
PvSNP12p1120954	Pv09sc00012p1120954	scaffold00012	1120954	Chr08	57407035	T	C	TT	10	CC	4
PvSNP12p1123565	Pv09sc00012p1123565	scaffold00012	1123565	Chr08	57404425	C	G	GG	10	CC	3
PvSNP12p1131759	Pv09sc00012p1131759	scaffold00012	1131759	Chr08	57396230	G	C	CC	2	GG	2
PvSNP12p1197005	Pv09sc00012p1197005	scaffold00012	1197005	Chr08	57328630	A	G	AA	9	GG	12
PvSNP12p122441	Pv09sc00012p122441	scaffold00012	122441	Chr08	58375936	A	C	AA	7	CC	5
PvSNP12p1244986	Pv09sc00012p1244986	scaffold00012	1244986	Chr08	57282415	C	G	GG	4	CC	1
PvSNP12p1246282	Pv09sc00012p1246282	scaffold00012	1246282	Chr08	57281119	T	C	TT	16	CC	3
PvSNP12p1246393	Pv09sc00012p1246393	scaffold00012	1246393	Chr08	57281008	T	C	TT	16	CC	2
PvSNP12p1247889	Pv09sc00012p1247889	scaffold00012	1247889	Chr08	57279514	T	C	TT	1	CC	2
PvSNP12p1475716	Pv09sc00012p1475716	scaffold00012	1475716	Chr08	57058265	C	A	AA	10	CC	31
PvSNP12p1486656	Pv09sc00012p1486656	scaffold00012	1486656	Chr08	57047320	C	T	TT	1	CC	2
PvSNP12p1487354	Pv09sc00012p1487354	scaffold00012	1487354	Chr08	57046551	T	A	AA	1	TT	3
PvSNP12p1488815	Pv09sc00012p1488815	scaffold00012	1488815	Chr08	57045161	C	A	AA	6	CC	21
PvSNP12p1489193	Pv09sc00012p1489193	scaffold00012	1489193	Chr08	57044723	T	G	TG	5	TT	14
PvSNP12p1494986	Pv09sc00012p1494986	scaffold00012	1494986	Chr08	57038989	C	T	CC	1	TT	1
PvSNP12p1495221	Pv09sc00012p1495221	scaffold00012	1495221	Chr08	57038810	C	T	CC	3	TT	2
PvSNP12p1498458	Pv09sc00012p1498458	scaffold00012	1498458	Chr08	57035534	G	A	GG	1	AA	1
PvSNP12p1519548	Pv09sc00012p1519548	scaffold00012	1519548	Chr08	57014426	T	C	CC	2	TT	3
PvSNP12p1519695	Pv09sc00012p1519695	scaffold00012	1519695	Chr08	57014279	G	A	AA	9	GG	3
PvSNP12p1533129	Pv09sc00012p1533129	scaffold00012	1533129	Chr08	57004779	A	T	AA	1	TT	2
PvSNP12p1533212	Pv09sc00012p1533212	scaffold00012	1533212	Chr08	57004696	G	T	GG	1	GT	3
PvSNP12p1565908	Pv09sc00012p1565908	scaffold00012	1565908	Chr08	56972694	T	A	TT	4	TA	4
PvSNP12p1592318	Pv09sc00012p1592318	scaffold00012	1592318	Chr08	56946873	G	C	GG	76	CC	27
PvSNP12p1599688	Pv09sc00012p1599688	scaffold00012	1599688	Chr08	56940246	T	C	CC	15	TT	14
PvSNP12p1599939	Pv09sc00012p1599939	scaffold00012	1599939	Chr08	56939995	C	A	CC	2	AA	6
PvSNP12p1611746	Pv09sc00012p1611746	scaffold00012	1611746	Chr08	56928224	A	G	AA	56	GG	36
PvSNP12p1623146	Pv09sc00012p1623146	scaffold00012	1623146	Chr08	56917097	C	G	GG	20	CC	7
PvSNP12p1623371	Pv09sc00012p1623371	scaffold00012	1623371	Chr08	56916872	T	C	CC	37	TT	16
PvSNP12p1623436	Pv09sc00012p1623436	scaffold00012	1623436	Chr08	56916807	T	G	TT	38	GG	16
PvSNP12p1628552	Pv09sc00012p1628552	scaffold00012	1628552	Chr08	56911691	G	C	CC	2	GG	2
PvSNP12p1629620	Pv09sc00012p1629620	scaffold00012	1629620	Chr08	56910623	C	G	GG	2	CC	1
PvSNP12p1630112	Pv09sc00012p1630112	scaffold00012	1630112	Chr08	56910131	A	G	GG	16	AA	15
PvSNP12p1635759	Pv09sc00012p1635759	scaffold00012	1635759	Chr08	56904459	G	A	AA	86	GG	40
PvSNP12p1637058	Pv09sc00012p1637058	scaffold00012	1637058	Chr08	56903184	G	T	TT	2	GG	1
PvSNP12p1655593	Pv09sc00012p1655593	scaffold00012	1655593	Chr08	56885275	C	A	CC	1	AA	2
PvSNP12p1686008	Pv09sc00012p1686008	scaffold00012	1686008	Chr08	56855759	C	T	CC	21	TT	21
PvSNP12p1686079	Pv09sc00012p1686079	scaffold00012	1686079	Chr08	56855688	T	C	TT	16	CC	19
PvSNP12p1689468	Pv09sc00012p1689468	scaffold00012	1689468	Chr08	56852298	A	T	AA	14	TT	12
PvSNP12p1689685	Pv09sc00012p1689685	scaffold00012	1689685	Chr08	56852081	A	G	AA	16	GG	13
PvSNP12p1717288	Pv09sc00012p1717288	scaffold00012	1717288	Chr08	56824844	T	A	TT	14	AA	13
PvSNP12p1745846	Pv09sc00012p1745846	scaffold00012	1745846	Chr08	56795996	A	C	AA	1	CC	2
PvSNP12p1751018	Pv09sc00012p1751018	scaffold00012	1751018	Chr08	56790822	T	C	TT	2	CC	1
PvSNP12p1770769	Pv09sc00012p1770769	scaffold00012	1770769	Chr08	56771136	G	A	GG	1	AA	1
PvSNP12p1774535	Pv09sc00012p1774535	scaffold00012	1774535	Chr08	56767370	C	T	CC	25	TT	38
PvSNP12p1793417	Pv09sc00012p1793417	scaffold00012	1793417	Chr08	56748485	C	G	GG	2	CC	1
PvSNP12p1814803	Pv09sc00012p1814803	scaffold00012	1814803	Chr08	56727467	G	A	AA	11	GG	6
PvSNP12p1814877	Pv09sc00012p1814877	scaffold00012	1814877	Chr08	56727393	T	G	TT	11	TG	6
PvSNP12p1814964	Pv09sc00012p1814964	scaffold00012	1814964	Chr08	56727306	C	G	CC	2	GG	4
PvSNP12p1826389	Pv09sc00012p1826389	scaffold00012	1826389	Chr08	56715969	T	C	TT	1	CC	3
PvSNP12p1850258	Pv09sc00012p1850258	scaffold00012	1850258	Chr08	56689046	A	G	AA	2	GG	1
PvSNP12p1862696	Pv09sc00012p1862696	scaffold00012	1862696	Chr08	56676605	T	A	AA	2	TT	3
PvSNP12p1880360	Pv09sc00012p1880360	scaffold00012	1880360	Chr08	56658942	G	A	AA	2	GG	1
PvSNP12p1880420	Pv09sc00012p1880420	scaffold00012	1880420	Chr08	56658882	G	A	GG	3	AA	2
PvSNP12p2079360	Pv09sc00012p2079360	scaffold00012	2079360	Chr08	56466505	T	A	AA	2	TT	2
PvSNP12p2099571	Pv09sc00012p2099571	scaffold00012	2099571	Chr08	56446294	T	A	AA	9	TT	7
PvSNP12p2099637	Pv09sc00012p2099637	scaffold00012	2099637	Chr08	56446228	G	A	AA	7	GG	1
PvSNP12p2120618	Pv09sc00012p2120618	scaffold00012	2120618	Chr08	56427480	G	A	GG	2	AA	4
PvSNP12p2127787	Pv09sc00012p2127787	scaffold00012	2127787	Chr08	56420310	C	G	GG	1	CC	1
PvSNP12p2141602	Pv09sc00012p2141602	scaffold00012	2141602	Chr08	56406777	T	C	CC	1	TT	1
PvSNP12p2180818	Pv09sc00012p2180818	scaffold00012	2180818	Chr08	56364636	A	G	GG	3	AA	1
PvSNP12p2181806	Pv09sc00012p2181806	scaffold00012	2181806	Chr08	56363719	C	T	TT	1	CC	4
PvSNP12p22299	Pv09sc00012p22299	scaffold00012	22299	Chr08	58476090	G	A	GG	8	AA	6
PvSNP12p2258977	Pv09sc00012p2258977	scaffold00012	2258977	Chr08	56289843	A	T	TT	6	AA	1
PvSNP12p22776	Pv09sc00012p22776	scaffold00012	22776	Chr08	58475613	G	A	GG	10	AA	6
PvSNP12p233346	Pv09sc00012p233346	scaffold00012	233346	Chr08	58269791	G	A	GG	1	AA	1
PvSNP12p246235	Pv09sc00012p246235	scaffold00012	246235	Chr08	58256897	T	C	CC	3	TT	1
PvSNP12p247376	Pv09sc00012p247376	scaffold00012	247376	Chr08	58255756	G	A	AA	6	GG	7
PvSNP12p252397	Pv09sc00012p252397	scaffold00012	252397	Chr08	58250734	T	G	GG	8	TT	28
PvSNP12p253276	Pv09sc00012p253276	scaffold00012	253276	Chr08	58249855	T	C	TT	38	CC	18
PvSNP12p284855	Pv09sc00012p284855	scaffold00012	284855	Chr08	58218718	T	C	TT	29	CC	16
PvSNP12p285012	Pv09sc00012p285012	scaffold00012	285012	Chr08	58218561	T	A	AA	31	TT	20
PvSNP12p285652	Pv09sc00012p285652	scaffold00012	285652	Chr08	58217921	G	C	CC	25	GG	13
PvSNP12p299360	Pv09sc00012p299360	scaffold00012	299360	Chr08		T	C	TT	1	CC	1
PvSNP12p300866	Pv09sc00012p300866	scaffold00012	300866	Chr08	58202700	A	T	TT	5	AA	5
PvSNP12p376253	Pv09sc00012p376253	scaffold00012	376253	Chr08	58131132	A	G	AA	1	GG	3
PvSNP12p397639	Pv09sc00012p397639	scaffold00012	397639	Chr08	58117706	G	C	CC	7	GG	1
PvSNP12p408667	Pv09sc00012p408667	scaffold00012	408667	Chr08	58106677	G	T	GG	1	TT	2
PvSNP12p435351	Pv09sc00012p435351	scaffold00012	435351	Chr08	58080744	C	G	GG	1	CC	2
PvSNP12p435447	Pv09sc00012p435447	scaffold00012	435447	Chr08	58080648	A	G	AA	1	GG	2
PvSNP12p435597	Pv09sc00012p435597	scaffold00012	435597	Chr08	58080598	T	G	TT	4	GG	3
PvSNP12p43804	Pv09sc00012p43804	scaffold00012	43804	Chr08	58454588	C	T	TT	1	CC	1
PvSNP12p43881	Pv09sc00012p43881	scaffold00012	43881	Chr08	58454511	A	T	AA	1	TT	1
PvSNP12p44158	Pv09sc00012p44158	scaffold00012	44158	Chr08	58454234	C	T	CC	1	TT	1
PvSNP12p45380	Pv09sc00012p45380	scaffold00012	45380	Chr08	58453012	G	C	CC	1	GG	1
PvSNP12p455119	Pv09sc00012p455119	scaffold00012	455119	Chr08	58060793	G	C	CC	1	GG	3
PvSNP12p455213	Pv09sc00012p455213	scaffold00012	455213	Chr08	58060699	G	A	GG	5	AA	5
PvSNP12p455313	Pv09sc00012p455313	scaffold00012	455313	Chr08	58060599	T	G	GG	8	TT	5
PvSNP12p478199	Pv09sc00012p478199	scaffold00012	478199	Chr08	58038068	C	T	TT	2	CC	1
PvSNP12p478805	Pv09sc00012p478805	scaffold00012	478805	Chr08	58037462	A	G	AA	30	GG	27
PvSNP12p480243	Pv09sc00012p480243	scaffold00012	480243	Chr08	58036024	C	A	CC	2	AA	1
PvSNP12p53174	Pv09sc00012p53174	scaffold00012	53174	Chr08	58445216	T	A	AA	7	TT	2
PvSNP12p53237	Pv09sc00012p53237	scaffold00012	53237	Chr08	58445153	C	T	TT	7	CC	2
PvSNP12p538081	Pv09sc00012p538081	scaffold00012	538081	Chr08	57978548	T	C	TT	8	CC	9
PvSNP12p540204	Pv09sc00012p540204	scaffold00012	540204	Chr08	57976425	A	G	AA	2	AG	5
PvSNP12p540639	Pv09sc00012p540639	scaffold00012	540639	Chr08	57975990	G	C	CC	11	GG	14
PvSNP12p543709	Pv09sc00012p543709	scaffold00012	543709	Chr08	57972919	G	C	GC	3	GG	2
PvSNP12p544054	Pv09sc00012p544054	scaffold00012	544054	Chr08	57972574	G	A	GG	28	AA	18
PvSNP12p544359	Pv09sc00012p544359	scaffold00012	544359	Chr08	57972327	T	A	TT	3	AA	1
PvSNP12p546710	Pv09sc00012p546710	scaffold00012	546710	Chr08	57969918	T	A	AA	10	TT	13
PvSNP12p547272	Pv09sc00012p547272	scaffold00012	547272	Chr08	57969356	A	T	TT	17	AA	29
PvSNP12p565463	Pv09sc00012p565463	scaffold00012	565463	Chr08	57951161	A	G	AA	133	GG	93
PvSNP12p642318	Pv09sc00012p642318	scaffold00012	642318	Chr08	57877947	G	A	AA	5	GG	6
PvSNP12p646572	Pv09sc00012p646572	scaffold00012	646572	Chr08	57873692	A	G	AA	11	GG	2
PvSNP12p666320	Pv09sc00012p666320	scaffold00012	666320	Chr08	57854416	G	C	CC	96	GG	77
PvSNP12p666608	Pv09sc00012p666608	scaffold00012	666608	Chr08	57854128	A	G	AA	9	GG	5
PvSNP12p712473	Pv09sc00012p712473	scaffold00012	712473	Chr08	57808993	C	G	GG	1	CC	1
PvSNP12p712548	Pv09sc00012p712548	scaffold00012	712548	Chr08	57808918	C	T	TT	1	CC	1
PvSNP12p725616	Pv09sc00012p725616	scaffold00012	725616	Chr08	57794620	T	A	TT	16	AA	11
PvSNP12p735030	Pv09sc00012p735030	scaffold00012	735030	Chr08	57785206	A	G	AA	18	GG	18
PvSNP12p749486	Pv09sc00012p749486	scaffold00012	749486	Chr08	57770754	A	G	AA	1	GG	1
PvSNP12p749980	Pv09sc00012p749980	scaffold00012	749980	Chr08	57770183	C	A	CC	3	AA	7
PvSNP12p750292	Pv09sc00012p750292	scaffold00012	750292	Chr08	57769992	C	T	CT	2	CC	7
PvSNP12p764373	Pv09sc00012p764373	scaffold00012	764373	Chr08	57759652	A	G	GG	6	AA	2
PvSNP12p789074	Pv09sc00012p789074	scaffold00012	789074	Chr08	57734945	C	T	CC	1	TT	6
PvSNP12p789453	Pv09sc00012p789453	scaffold00012	789453	Chr08	57734566	G	C	GG	1	CC	5
PvSNP12p789593	Pv09sc00012p789593	scaffold00012	789593	Chr08	57734455	G	C	CC	6	GG	6
PvSNP12p794594	Pv09sc00012p794594	scaffold00012	794594	Chr08	57729422	C	G	CC	3	GG	1
PvSNP12p797090	Pv09sc00012p797090	scaffold00012	797090	Chr08	57726926	G	T	TT	3	GG	7
PvSNP12p821824	Pv09sc00012p821824	scaffold00012	821824	Chr08	57702195	C	T	CC	2	TT	1
PvSNP12p865509	Pv09sc00012p865509	scaffold00012	865509	Chr08	57658726	C	A	AA	6	CC	3
PvSNP12p865662	Pv09sc00012p865662	scaffold00012	865662	Chr08	57658586	G	A	GG	4	AA	4
PvSNP12p95329	Pv09sc00012p95329	scaffold00012	95329	Chr08	58403054	T	C	TT	13	CC	7
PvSNP12p963142	Pv09sc00012p963142	scaffold00012	963142	Chr08	57563306	T	C	CC	4	TT	1
PvSNP12p979808	Pv09sc00012p979808	scaffold00012	979808	Chr08	57546549	C	A	AA	22	CC	5
PvSNP1303p11131	Pv09sc01303p11131	scaffold01303	11131	Chr01	39854907	G	C	CC	2	GG	6
PvSNP1305p5556	Pv09sc01305p5556	scaffold01305	5556	Chr01	20324166	T	C	CC	2	TT	1
PvSNP1305p9413	Pv09sc01305p9413	scaffold01305	9413	Chr01	20328022	T	A	AA	6	TT	13
PvSNP130p225503	Pv09sc00130p225503	scaffold00130	225503	Chr11	44752132	T	A	AA	7	TT	4
PvSNP130p649496	Pv09sc00130p649496	scaffold00130	649496	Chr01	31973857	T	C	CC	87	TT	110
PvSNP1310p18719	Pv09sc01310p18719	scaffold01310	18719	Chr02	6031834	G	C	GC	8	GG	6
PvSNP1315p40412	Pv09sc01315p40412	scaffold01315	40412	Chr06	31342996	G	A	AA	1	GG	2
PvSNP1315p41863	Pv09sc01315p41863	scaffold01315	41863	Chr06	31341643	C	T	CC	4	CC	1
PvSNP1315p42133	Pv09sc01315p42133	scaffold01315	42133	Chr06	31341326	T	C	CC	3	TT	1
PvSNP1315p64793	Pv09sc01315p64793	scaffold01315	64793	Chr06	31399538	G	C	GG	1	CC	1
PvSNP1315p64901	Pv09sc01315p64901	scaffold01315	64901	Chr06	31399646	A	G	AA	1	GG	3
PvSNP1317p4160	Pv09sc01317p4160	scaffold01317	4160	Chr02	6167098	C	T	TT	2	CC	1
PvSNP1319p509	Pv09sc01319p509	scaffold01319	509	Chr09	2783828	G	T	GG	4	TT	1
PvSNP132p291576	Pv09sc00132p291576	scaffold00132	291576	Chr08	9958522	G	A	GA	13	GG	5
PvSNP132p297197	Pv09sc00132p297197	scaffold00132	297197	Chr08	9963229	A	G	AA	3	AG	7
PvSNP1338p26870	Pv09sc01338p26870	scaffold01338	26870	Chr08		A	C	CC	2	AA	1
PvSNP1338p26963	Pv09sc01338p26963	scaffold01338	26963	Chr08	18649073	A	G	GG	5	AA	3
PvSNP1338p36263	Pv09sc01338p36263	scaffold01338	36263	Chr08	18658373	T	A	TT	4	AA	3
PvSNP133p361125	Pv09sc00133p361125	scaffold00133	361125	Chr07	10700382	G	A	GG	9	AA	4
PvSNP133p430544	Pv09sc00133p430544	scaffold00133	430544	Chr07	10633020	C	T	CC	1	TT	1
PvSNP133p430968	Pv09sc00133p430968	scaffold00133	430968	Chr07	10632596	C	G	CC	9	GG	16
PvSNP133p431052	Pv09sc00133p431052	scaffold00133	431052	Chr07	10632512	T	C	CC	9	TT	15
PvSNP133p444423	Pv09sc00133p444423	scaffold00133	444423	Chr07	10620434	C	T	TT	7	CC	6
PvSNP133p444499	Pv09sc00133p444499	scaffold00133	444499	Chr07	10620358	A	T	AA	6	TT	4
PvSNP133p460401	Pv09sc00133p460401	scaffold00133	460401	Chr07	10604405	C	T	CC	3	TT	1
PvSNP133p461348	Pv09sc00133p461348	scaffold00133	461348	Chr07	10603472	T	C	TT	5	TC	7
PvSNP133p476665	Pv09sc00133p476665	scaffold00133	476665	Chr07	10588343	G	C	GG	1	CC	2
PvSNP133p522904	Pv09sc00133p522904	scaffold00133	522904	Chr07	10547331	T	A	AA	1	TT	1
PvSNP133p526858	Pv09sc00133p526858	scaffold00133	526858	Chr07	10543276	T	C	CC	2	TT	1
PvSNP133p527804	Pv09sc00133p527804	scaffold00133	527804	Chr07	10542330	C	T	TT	2	CC	1
PvSNP133p554586	Pv09sc00133p554586	scaffold00133	554586	Chr07	10515786	A	G	AA	4	GG	2
PvSNP133p79478	Pv09sc00133p79478	scaffold00133	79478	Chr07	10966436	T	C	CC	1	TT	1
PvSNP133p80932	Pv09sc00133p80932	scaffold00133	80932	Chr07	10964982	G	A	AA	16	GG	5
PvSNP134p104644	Pv09sc00134p104644	scaffold00134	104644	Chr07	4069343	G	A	AA	2	GG	1
PvSNP134p282116	Pv09sc00134p282116	scaffold00134	282116	Chr07	4241191	T	C	TT	10	TC	11
PvSNP134p294336	Pv09sc00134p294336	scaffold00134	294336	Chr07	4253415	C	T	CC	3	CT	2
PvSNP134p386671	Pv09sc00134p386671	scaffold00134	386671	Chr07	4340992	C	T	TT	1	CC	1
PvSNP134p386741	Pv09sc00134p386741	scaffold00134	386741	Chr07	4341062	C	T	TT	1	CC	1
PvSNP134p441201	Pv09sc00134p441201	scaffold00134	441201	Chr07	4394007	G	T	GG	17	TT	9
PvSNP134p441284	Pv09sc00134p441284	scaffold00134	441284	Chr07	4394090	A	C	AA	17	CC	9
PvSNP134p457620	Pv09sc00134p457620	scaffold00134	457620	Chr07	4410105	G	C	GG	8	CC	3
PvSNP134p457731	Pv09sc00134p457731	scaffold00134	457731	Chr07	4410216	A	C	CC	4	AA	1
PvSNP134p459468	Pv09sc00134p459468	scaffold00134	459468	Chr07	4411953	A	G	AA	25	GG	12
PvSNP134p461925	Pv09sc00134p461925	scaffold00134	461925	Chr07	4414410	G	A	GG	3	AA	2
PvSNP134p466785	Pv09sc00134p466785	scaffold00134	466785	Chr07	4418366	G	C	GG	26	CC	21
PvSNP134p467518	Pv09sc00134p467518	scaffold00134	467518	Chr07	4419099	T	C	CC	9	TT	8
PvSNP134p478461	Pv09sc00134p478461	scaffold00134	478461	Chr07	4430042	C	T	CC	7	TT	2
PvSNP134p486440	Pv09sc00134p486440	scaffold00134	486440	Chr07	4438022	C	T	CC	1	TT	2
PvSNP134p517530	Pv09sc00134p517530	scaffold00134	517530	Chr07	4469706	G	T	GG	3	TT	7
PvSNP134p621645	Pv09sc00134p621645	scaffold00134	621645	Chr07	4567329	A	G	GG	1	AA	5
PvSNP134p647899	Pv09sc00134p647899	scaffold00134	647899	Chr07	4592890	G	A	GG	164	AA	417
PvSNP134p647980	Pv09sc00134p647980	scaffold00134	647980	Chr07	4592971	G	A	GG	169	AA	412
PvSNP134p651408	Pv09sc00134p651408	scaffold00134	651408	Chr07	4596399	T	G	TT	159	TG	78
PvSNP134p651605	Pv09sc00134p651605	scaffold00134	651605	Chr07	4596593	T	G	GG	254	TT	217
PvSNP134p651846	Pv09sc00134p651846	scaffold00134	651846	Chr07	4596827	C	T	CC	298	TT	10
PvSNP134p652380	Pv09sc00134p652380	scaffold00134	652380	Chr07	4597349	C	A	CC	1	AA	1
PvSNP134p661342	Pv09sc00134p661342	scaffold00134	661342	Chr07	4596593	T	G	GG	5	TT	1
PvSNP135p144640	Pv09sc00135p144640	scaffold00135	144640	Chr08	55067869	A	G	GG	8	AA	4
PvSNP135p194420	Pv09sc00135p194420	scaffold00135	194420	Chr08	55117415	T	G	TT	2	GG	2
PvSNP135p195328	Pv09sc00135p195328	scaffold00135	195328	Chr08		T	A	AA	2	TT	1
PvSNP135p223300	Pv09sc00135p223300	scaffold00135	223300	Chr08	55145359	G	A	GG	8	AA	17
PvSNP135p224505	Pv09sc00135p224505	scaffold00135	224505	Chr08	55146564	T	C	TT	1	CC	5
PvSNP135p231842	Pv09sc00135p231842	scaffold00135	231842	Chr08	55153658	C	G	CC	39	GG	3
PvSNP135p231959	Pv09sc00135p231959	scaffold00135	231959	Chr08	55153775	A	T	TT	32	AA	2
PvSNP135p246086	Pv09sc00135p246086	scaffold00135	246086	Chr08	55167442	G	C	CC	7	GG	2
PvSNP135p29425	Pv09sc00135p29425	scaffold00135	29425	Chr08	54955515	A	G	AA	3	GG	1
PvSNP135p324871	Pv09sc00135p324871	scaffold00135	324871	Chr08	55250272	C	G	CC	1	GG	2
PvSNP135p35014	Pv09sc00135p35014	scaffold00135	35014	Chr08	54961106	C	T	TT	49	CC	27
PvSNP135p35638	Pv09sc00135p35638	scaffold00135	35638	Chr08	54961730	C	T	TT	27	CC	11
PvSNP135p364480	Pv09sc00135p364480	scaffold00135	364480	Chr08	55289519	C	T	CC	26	TT	27
PvSNP135p364766	Pv09sc00135p364766	scaffold00135	364766	Chr08	55289805	T	C	CC	23	TT	13
PvSNP135p366887	Pv09sc00135p366887	scaffold00135	366887	Chr08	55291926	C	T	TT	4	CC	1
PvSNP135p392332	Pv09sc00135p392332	scaffold00135	392332	Chr08	55317373	C	A	CC	4	AA	1
PvSNP135p439357	Pv09sc00135p439357	scaffold00135	439357	Chr08	55364156	A	T	AA	6	TT	10
PvSNP135p496874	Pv09sc00135p496874	scaffold00135	496874	Chr08	55420559	A	G	AA	1	GG	2
PvSNP135p50690	Pv09sc00135p50690	scaffold00135	50690	Chr08	54976783	T	G	TG	5	TT	1
PvSNP135p61454	Pv09sc00135p61454	scaffold00135	61454	Chr08	54987549	A	C	CC	4	AA	3
PvSNP135p81157	Pv09sc00135p81157	scaffold00135	81157	Chr08	55006855	G	A	AA	1	GG	1
PvSNP135p96107	Pv09sc00135p96107	scaffold00135	96107	Chr08	55022518	A	G	GG	6	AA	4
PvSNP1363p16692	Pv09sc01363p16692	scaffold01363	16692	Chr05	9591175	A	G	AA	16	AG	9
PvSNP136p256460	Pv09sc00136p256460	scaffold00136	256460	Chr10	8294661	C	T	TT	13	CC	5
PvSNP136p256616	Pv09sc00136p256616	scaffold00136	256616	Chr10	8294817	A	T	AA	21	TT	8
PvSNP136p310249	Pv09sc00136p310249	scaffold00136	310249	Chr10	8347884	T	C	TT	1	CC	8
PvSNP136p335702	Pv09sc00136p335702	scaffold00136	335702	Chr10	8373601	T	A	AA	30	TT	15
PvSNP136p336066	Pv09sc00136p336066	scaffold00136	336066	Chr10	8373965	C	G	CC	1	GG	1
PvSNP136p438544	Pv09sc00136p438544	scaffold00136	438544	Chr10	8474547	A	T	TT	16	AA	14
PvSNP136p502787	Pv09sc00136p502787	scaffold00136	502787	Chr10	8534513	C	T	CC	6	TT	5
PvSNP1372p42256	Pv09sc01372p42256	scaffold01372	42256	Chr11	39392619	T	A	TT	10	AA	3
PvSNP137p105525	Pv09sc00137p105525	scaffold00137	105525	Chr01	11631956	G	T	TT	8	GG	2
PvSNP137p223444	Pv09sc00137p223444	scaffold00137	223444	Chr01	11526277	A	T	AA	70	AT	85
PvSNP137p38729	Pv09sc00137p38729	scaffold00137	38729	Chr01	11693644	A	G	AA	9	GG	11
PvSNP137p491344	Pv09sc00137p491344	scaffold00137	491344	Chr01	11268740	T	A	AA	7	TT	11
PvSNP137p530426	Pv09sc00137p530426	scaffold00137	530426	Chr01	11234845	G	C	GG	3	CC	1
PvSNP137p530965	Pv09sc00137p530965	scaffold00137	530965	Chr01	11234306	G	T	GG	2	TT	9
PvSNP137p535507	Pv09sc00137p535507	scaffold00137	535507	Chr01	11229763	T	C	TT	1	CC	1
PvSNP137p57712	Pv09sc00137p57712	scaffold00137	57712	Chr01	11674890	A	T	TT	7	AA	6
PvSNP137p613267	Pv09sc00137p613267	scaffold00137	613267	Chr01	11154361	T	A	TT	7	TT	3
PvSNP137p614044	Pv09sc00137p614044	scaffold00137	614044	Chr01	11153584	A	G	GG	1	AA	1
PvSNP138p203542	Pv09sc00138p203542	scaffold00138	203542	Chr02	10578731	G	A	AA	13	GG	12
PvSNP138p24352	Pv09sc00138p24352	scaffold00138	24352	Chr02		T	G	TT	1	TG	6
PvSNP138p24598	Pv09sc00138p24598	scaffold00138	24598	Chr02	10749510	A	C	CC	2	AA	2
PvSNP138p37327	Pv09sc00138p37327	scaffold00138	37327	Chr02	10737451	G	A	GG	5	AA	2
PvSNP138p414471	Pv09sc00138p414471	scaffold00138	414471	Chr02	10373405	G	A	AA	1	GG	1
PvSNP138p415229	Pv09sc00138p415229	scaffold00138	415229	Chr02	10372647	G	T	GG	1	TT	1
PvSNP138p499798	Pv09sc00138p499798	scaffold00138	499798	Chr02	10289870	G	A	GG	3	AA	3
PvSNP138p524810	Pv09sc00138p524810	scaffold00138	524810	Chr02	10266615	C	G	CC	9	GG	8
PvSNP138p524923	Pv09sc00138p524923	scaffold00138	524923	Chr02	10266502	C	G	GG	16	CC	9
PvSNP138p593716	Pv09sc00138p593716	scaffold00138	593716	Chr02	10198875	C	G	GG	15	CC	4
PvSNP1390p27811	Pv09sc01390p27811	scaffold01390	27811	Chr08	59630112	A	G	GG	25	AA	10
PvSNP1390p27916	Pv09sc01390p27916	scaffold01390	27916	Chr08	59630007	A	T	TT	23	AA	9
PvSNP1390p36029	Pv09sc01390p36029	scaffold01390	36029	Chr08	59621893	T	C	TT	3	CC	5
PvSNP1390p43476	Pv09sc01390p43476	scaffold01390	43476	Chr08	59614487	T	C	TT	20	CC	18
PvSNP1390p47752	Pv09sc01390p47752	scaffold01390	47752	Chr08	59610169	G	T	GG	1	TT	1
PvSNP1393p24164	Pv09sc01393p24164	scaffold01393	24164	Chr02	12049285	A	G	GG	1	AA	1
PvSNP139p116884	Pv09sc00139p116884	scaffold00139	116884	Chr03	34035001	T	A	AA	11	TT	2
PvSNP139p118580	Pv09sc00139p118580	scaffold00139	118580	Chr03	34036697	A	T	AA	16	TT	11
PvSNP139p151511	Pv09sc00139p151511	scaffold00139	151511	Chr03	34068971	G	T	TT	5	GG	15
PvSNP139p151574	Pv09sc00139p151574	scaffold00139	151574	Chr03	34069034	C	T	TT	5	CC	15
PvSNP139p197646	Pv09sc00139p197646	scaffold00139	197646	Chr03	34114241	G	A	GG	1	AA	3
PvSNP139p318301	Pv09sc00139p318301	scaffold00139	318301	Chr03	34399491	C	T	TT	4	CC	6
PvSNP139p318613	Pv09sc00139p318613	scaffold00139	318613	Chr03	34399803	G	A	AA	1	GG	1
PvSNP139p319636	Pv09sc00139p319636	scaffold00139	319636	Chr03	34400826	C	T	TT	2	CC	2
PvSNP139p319705	Pv09sc00139p319705	scaffold00139	319705	Chr03	34400895	A	G	GG	4	AA	3
PvSNP139p320087	Pv09sc00139p320087	scaffold00139	320087	Chr03	34401277	A	T	AA	10	TT	4
PvSNP139p320766	Pv09sc00139p320766	scaffold00139	320766	Chr03	34401956	G	A	GG	457	AA	200
PvSNP139p320969	Pv09sc00139p320969	scaffold00139	320969	Chr03	34402159	G	A	AA	291	GG	140
PvSNP139p321033	Pv09sc00139p321033	scaffold00139	321033	Chr03		A	G	AA	13	AG	15
PvSNP139p330100	Pv09sc00139p330100	scaffold00139	330100	Chr03	34411290	C	T	TT	6	CC	6
PvSNP139p375520	Pv09sc00139p375520	scaffold00139	375520	Chr03	34456715	A	G	AA	23	GG	46
PvSNP139p375772	Pv09sc00139p375772	scaffold00139	375772	Chr03	34456967	C	T	CC	131	TT	95
PvSNP139p375880	Pv09sc00139p375880	scaffold00139	375880	Chr03	34457075	T	A	AA	111	TT	92
PvSNP139p376058	Pv09sc00139p376058	scaffold00139	376058	Chr03	34457253	A	C	AC	3	AA	2
PvSNP139p412868	Pv09sc00139p412868	scaffold00139	412868	Chr03	34494477	C	A	AA	3	CC	1
PvSNP139p412970	Pv09sc00139p412970	scaffold00139	412970	Chr03	34494579	A	G	AG	2	AA	1
PvSNP139p413605	Pv09sc00139p413605	scaffold00139	413605	Chr03	34495214	A	G	AG	9	AA	2
PvSNP139p414549	Pv09sc00139p414549	scaffold00139	414549	Chr03	34496158	G	A	AA	7	GG	1
PvSNP139p52980	Pv09sc00139p52980	scaffold00139	52980	Chr03	33973554	C	A	AA	7	CC	4
PvSNP139p550760	Pv09sc00139p550760	scaffold00139	550760	Chr03	34630302	C	A	AA	2	CC	1
PvSNP139p564478	Pv09sc00139p564478	scaffold00139	564478	Chr03	34643802	T	C	CC	5	TT	12
PvSNP139p566648	Pv09sc00139p566648	scaffold00139	566648	Chr03	34645972	A	T	TT	2	AA	4
PvSNP139p567272	Pv09sc00139p567272	scaffold00139	567272	Chr03	34646596	T	A	TT	2	AA	4
PvSNP139p82560	Pv09sc00139p82560	scaffold00139	82560	Chr03	34002300	C	G	CC	15	GG	7
PvSNP139p85318	Pv09sc00139p85318	scaffold00139	85318	Chr03	34005058	C	T	TT	4	CC	3
PvSNP13p1029468	Pv09sc00013p1029468	scaffold00013	1029468	Chr06	27319252	G	A	GG	24	AA	22
PvSNP13p1043057	Pv09sc00013p1043057	scaffold00013	1043057	Chr06	27332843	T	C	CC	3	TT	1
PvSNP13p1054503	Pv09sc00013p1054503	scaffold00013	1054503	Chr06	27344291	T	G	TT	4	TG	5
PvSNP13p1060223	Pv09sc00013p1060223	scaffold00013	1060223	Chr06	27350011	A	C	AC	5	AA	2
PvSNP13p1061082	Pv09sc00013p1061082	scaffold00013	1061082	Chr06	27350870	C	G	CC	20	GG	30
PvSNP13p1061150	Pv09sc00013p1061150	scaffold00013	1061150	Chr06	27350938	G	C	CC	8	GG	24
PvSNP13p1062368	Pv09sc00013p1062368	scaffold00013	1062368	Chr06	27352157	C	T	CC	1	CT	3
PvSNP13p1062835	Pv09sc00013p1062835	scaffold00013	1062835	Chr06	27352625	C	A	AA	15	CC	10
PvSNP13p1125161	Pv09sc00013p1125161	scaffold00013	1125161	Chr06	27413278	T	C	TT	1	CC	6
PvSNP13p1125540	Pv09sc00013p1125540	scaffold00013	1125540	Chr06	27413657	T	C	TT	2	CC	2
PvSNP13p1152219	Pv09sc00013p1152219	scaffold00013	1152219	Chr06	27440339	T	C	CC	15	TT	15
PvSNP13p1154050	Pv09sc00013p1154050	scaffold00013	1154050	Chr06	27442170	C	T	TT	46	CC	47
PvSNP13p1154305	Pv09sc00013p1154305	scaffold00013	1154305	Chr06	27442425	T	A	AA	2	TT	1
PvSNP13p1156363	Pv09sc00013p1156363	scaffold00013	1156363	Chr06	27444483	G	A	AA	24	GG	4
PvSNP13p1156435	Pv09sc00013p1156435	scaffold00013	1156435	Chr06	27444555	A	T	AA	25	TT	5
PvSNP13p1158037	Pv09sc00013p1158037	scaffold00013	1158037	Chr06	27446158	G	T	GG	3	TT	7
PvSNP13p1159936	Pv09sc00013p1159936	scaffold00013	1159936	Chr06	27448057	T	A	TA	25	TT	8
PvSNP13p1205249	Pv09sc00013p1205249	scaffold00013	1205249	Chr06	27493514	T	G	TG	4	TT	8
PvSNP13p1205393	Pv09sc00013p1205393	scaffold00013	1205393	Chr06	27493658	A	G	AA	31	GG	26
PvSNP13p1206488	Pv09sc00013p1206488	scaffold00013	1206488	Chr06	27494753	G	A	AA	44	GG	36
PvSNP13p1208368	Pv09sc00013p1208368	scaffold00013	1208368	Chr06	27496633	C	T	TT	10	CC	4
PvSNP13p1210467	Pv09sc00013p1210467	scaffold00013	1210467	Chr06	27498734	C	T	TT	10	CC	3
PvSNP13p1210560	Pv09sc00013p1210560	scaffold00013	1210560	Chr06		A	G	AA	9	GG	4
PvSNP13p1211055	Pv09sc00013p1211055	scaffold00013	1211055	Chr06	27499322	T	A	AA	9	TT	4
PvSNP13p1242751	Pv09sc00013p1242751	scaffold00013	1242751	Chr06	27530934	T	A	AA	5	TT	6
PvSNP13p1242834	Pv09sc00013p1242834	scaffold00013	1242834	Chr06	27531017	G	T	TT	4	GG	4
PvSNP13p1243537	Pv09sc00013p1243537	scaffold00013	1243537	Chr06	27531720	C	G	CC	23	GG	13
PvSNP13p1243597	Pv09sc00013p1243597	scaffold00013	1243597	Chr06	27531780	T	G	GG	24	TT	17
PvSNP13p1273782	Pv09sc00013p1273782	scaffold00013	1273782	Chr06	27561696	C	T	CC	1	TT	2
PvSNP13p1356717	Pv09sc00013p1356717	scaffold00013	1356717	Chr06	27644020	T	A	TT	8	AA	7
PvSNP13p1356920	Pv09sc00013p1356920	scaffold00013	1356920	Chr06		A	T	AA	3	TT	9
PvSNP13p1356996	Pv09sc00013p1356996	scaffold00013	1356996	Chr06	27644299	G	C	GG	44	CC	38
PvSNP13p1358352	Pv09sc00013p1358352	scaffold00013	1358352	Chr06	27645655	C	G	CC	2	GG	2
PvSNP13p1358419	Pv09sc00013p1358419	scaffold00013	1358419	Chr06	27645722	T	A	AA	2	TT	1
PvSNP13p1378503	Pv09sc00013p1378503	scaffold00013	1378503	Chr06	27665861	A	T	TT	2	AA	1
PvSNP13p1402155	Pv09sc00013p1402155	scaffold00013	1402155	Chr06	27688651	T	A	TT	5	AA	1
PvSNP13p1402923	Pv09sc00013p1402923	scaffold00013	1402923	Chr06	27689420	G	A	GG	5	AA	1
PvSNP13p1406718	Pv09sc00013p1406718	scaffold00013	1406718	Chr06	27693216	G	A	AA	3	GG	17
PvSNP13p1406782	Pv09sc00013p1406782	scaffold00013	1406782	Chr06	27693280	T	C	CC	15	TT	7
PvSNP13p1417289	Pv09sc00013p1417289	scaffold00013	1417289	Chr06	27702987	C	A	CC	3	AA	3
PvSNP13p1418408	Pv09sc00013p1418408	scaffold00013	1418408	Chr06	27704106	G	A	AA	2	GG	1
PvSNP13p1533841	Pv09sc00013p1533841	scaffold00013	1533841	Chr06	27818317	G	C	GG	3	CC	2
PvSNP13p1533912	Pv09sc00013p1533912	scaffold00013	1533912	Chr06	27818388	G	T	GG	3	TT	3
PvSNP13p1534975	Pv09sc00013p1534975	scaffold00013	1534975	Chr06	27819451	C	T	CT	7	CC	3
PvSNP13p1543483	Pv09sc00013p1543483	scaffold00013	1543483	Chr06	27827957	T	C	TT	1	CC	1
PvSNP13p1543579	Pv09sc00013p1543579	scaffold00013	1543579	Chr06	27828053	T	C	CC	1	TT	1
PvSNP13p1543672	Pv09sc00013p1543672	scaffold00013	1543672	Chr06	27828146	A	C	CC	2	AA	1
PvSNP13p1544752	Pv09sc00013p1544752	scaffold00013	1544752	Chr06	27829226	C	T	CC	12	TT	5
PvSNP13p1544825	Pv09sc00013p1544825	scaffold00013	1544825	Chr06	27829299	A	G	AA	12	GG	9
PvSNP13p1545201	Pv09sc00013p1545201	scaffold00013	1545201	Chr06	27829675	C	T	CC	1	TT	1
PvSNP13p1562298	Pv09sc00013p1562298	scaffold00013	1562298	Chr06	27846773	G	T	GG	2	TT	8
PvSNP13p1607668	Pv09sc00013p1607668	scaffold00013	1607668	Chr02	39952871	T	A	TT	11	AA	13
PvSNP13p1608407	Pv09sc00013p1608407	scaffold00013	1608407	Chr02	39952143	C	T	TT	1	CC	1
PvSNP13p1613521	Pv09sc00013p1613521	scaffold00013	1613521	Chr02	39947507	A	C	AC	8	AA	6
PvSNP13p1635667	Pv09sc00013p1635667	scaffold00013	1635667	Chr02	39926710	A	C	AA	1	CC	1
PvSNP13p1697495	Pv09sc00013p1697495	scaffold00013	1697495	Chr06	27955776	T	A	AA	15	TT	20
PvSNP13p1697668	Pv09sc00013p1697668	scaffold00013	1697668	Chr06	27955949	T	A	TT	10	AA	8
PvSNP13p1709453	Pv09sc00013p1709453	scaffold00013	1709453	Chr06	27967122	A	G	GG	28	AA	18
PvSNP13p1709571	Pv09sc00013p1709571	scaffold00013	1709571	Chr06	27967240	G	C	CC	21	GG	4
PvSNP13p1709642	Pv09sc00013p1709642	scaffold00013	1709642	Chr06	27967311	A	G	GG	10	AA	1
PvSNP13p171252	Pv09sc00013p171252	scaffold00013	171252	Chr06	26471798	A	T	AA	3	AT	5
PvSNP13p1714160	Pv09sc00013p1714160	scaffold00013	1714160	Chr06	27971830	C	T	TT	3	CC	7
PvSNP13p1715359	Pv09sc00013p1715359	scaffold00013	1715359	Chr06	27973029	G	C	GG	6	CC	1
PvSNP13p1715434	Pv09sc00013p1715434	scaffold00013	1715434	Chr06	27973104	G	C	GG	12	CC	2
PvSNP13p1725192	Pv09sc00013p1725192	scaffold00013	1725192	Chr06	27982864	A	G	AA	7	GG	11
PvSNP13p1737904	Pv09sc00013p1737904	scaffold00013	1737904	Chr06	27995738	T	C	TT	9	CC	4
PvSNP13p1755501	Pv09sc00013p1755501	scaffold00013	1755501	Chr06	28013075	G	C	GG	1	CC	5
PvSNP13p1755570	Pv09sc00013p1755570	scaffold00013	1755570	Chr06	28013144	G	A	GG	1	AA	6
PvSNP13p1756767	Pv09sc00013p1756767	scaffold00013	1756767	Chr06	28014341	T	G	GG	1	TT	1
PvSNP13p1765776	Pv09sc00013p1765776	scaffold00013	1765776	Chr06	28023497	G	A	GG	2	AA	3
PvSNP13p1805651	Pv09sc00013p1805651	scaffold00013	1805651	Chr06	28062063	A	T	AA	5	TT	4
PvSNP13p1806230	Pv09sc00013p1806230	scaffold00013	1806230	Chr06	28062642	C	G	GG	15	CC	3
PvSNP13p1806481	Pv09sc00013p1806481	scaffold00013	1806481	Chr06	28062893	C	G	GG	11	CC	1
PvSNP13p1817455	Pv09sc00013p1817455	scaffold00013	1817455	Chr06	28073529	C	T	CC	3	TT	2
PvSNP13p1817764	Pv09sc00013p1817764	scaffold00013	1817764	Chr06	28073838	C	T	TT	1	CC	2
PvSNP13p1864418	Pv09sc00013p1864418	scaffold00013	1864418	Chr06	28119404	A	T	TT	1	AA	1
PvSNP13p1864530	Pv09sc00013p1864530	scaffold00013	1864530	Chr06	28119516	G	A	GG	1	AA	2
PvSNP13p1867257	Pv09sc00013p1867257	scaffold00013	1867257	Chr06	28122243	C	A	AA	4	CC	2
PvSNP13p1867390	Pv09sc00013p1867390	scaffold00013	1867390	Chr06	28122376	A	G	GG	4	AA	2
PvSNP13p1929430	Pv09sc00013p1929430	scaffold00013	1929430	Chr06	28183201	T	C	TT	1	CC	1
PvSNP13p1942347	Pv09sc00013p1942347	scaffold00013	1942347	Chr06	28196119	T	C	CC	1	TT	1
PvSNP13p1944953	Pv09sc00013p1944953	scaffold00013	1944953	Chr06	28198462	C	A	AA	3	CC	1
PvSNP13p1945474	Pv09sc00013p1945474	scaffold00013	1945474	Chr06	28198983	G	A	GG	83	GA	55
PvSNP13p1945969	Pv09sc00013p1945969	scaffold00013	1945969	Chr06	28199478	C	T	TT	3	CC	12
PvSNP13p1946140	Pv09sc00013p1946140	scaffold00013	1946140	Chr06	28199649	C	T	CT	27	CC	25
PvSNP13p1946311	Pv09sc00013p1946311	scaffold00013	1946311	Chr06	28199820	A	T	AT	26	AA	20
PvSNP13p1957039	Pv09sc00013p1957039	scaffold00013	1957039	Chr06	28210550	G	C	GG	4	CC	3
PvSNP13p1977887	Pv09sc00013p1977887	scaffold00013	1977887	Chr06	28231400	C	A	AA	2	CC	1
PvSNP13p1978997	Pv09sc00013p1978997	scaffold00013	1978997	Chr06	28232510	G	A	AA	9	GG	7
PvSNP13p2003644	Pv09sc00013p2003644	scaffold00013	2003644	Chr06	28255765	T	A	TT	2	AA	3
PvSNP13p2004021	Pv09sc00013p2004021	scaffold00013	2004021	Chr06	28256142	T	A	AA	10	TT	10
PvSNP13p2025532	Pv09sc00013p2025532	scaffold00013	2025532	Chr06	28276933	G	A	GG	3	AA	5
PvSNP13p2119439	Pv09sc00013p2119439	scaffold00013	2119439	Chr06	28368118	C	T	CC	1	TT	1
PvSNP13p2155968	Pv09sc00013p2155968	scaffold00013	2155968	Chr06	28403163	G	T	GG	5	GG	12
PvSNP13p2156432	Pv09sc00013p2156432	scaffold00013	2156432	Chr06	28403627	T	A	TT	6	AA	8
PvSNP13p2241752	Pv09sc00013p2241752	scaffold00013	2241752	Chr06	28483232	G	A	AA	7	GG	1
PvSNP13p2247662	Pv09sc00013p2247662	scaffold00013	2247662	Chr06	28489143	T	C	TC	10	TT	3
PvSNP13p2263380	Pv09sc00013p2263380	scaffold00013	2263380	Chr06	28504562	A	G	GG	2	AA	2
PvSNP13p2263528	Pv09sc00013p2263528	scaffold00013	2263528	Chr06	28504710	G	A	AA	2	GG	2
PvSNP13p2263612	Pv09sc00013p2263612	scaffold00013	2263612	Chr06	28504794	C	T	CC	2	TT	2
PvSNP13p2267327	Pv09sc00013p2267327	scaffold00013	2267327	Chr06	28508511	A	T	TT	5	AA	1
PvSNP13p2267427	Pv09sc00013p2267427	scaffold00013	2267427	Chr06	28508611	T	C	TT	8	CC	2
PvSNP13p2307331	Pv09sc00013p2307331	scaffold00013	2307331	Chr06		G	T	GT	5	GG	2
PvSNP13p259944	Pv09sc00013p259944	scaffold00013	259944	Chr06		A	T	AT	5	AA	1
PvSNP13p287115	Pv09sc00013p287115	scaffold00013	287115	Chr06	26584931	G	C	CC	2	GG	2
PvSNP13p540229	Pv09sc00013p540229	scaffold00013	540229	Chr06	26832901	A	C	CC	24	AA	24
PvSNP13p576844	Pv09sc00013p576844	scaffold00013	576844	Chr06	26868268	A	G	AA	7	AG	10
PvSNP13p783946	Pv09sc00013p783946	scaffold00013	783946	Chr06	27079883	T	A	AA	3	TT	3
PvSNP13p785681	Pv09sc00013p785681	scaffold00013	785681	Chr06	27081618	A	G	GG	8	AA	1
PvSNP13p799563	Pv09sc00013p799563	scaffold00013	799563	Chr06	27094902	T	C	TT	2	CC	4
PvSNP13p819557	Pv09sc00013p819557	scaffold00013	819557	Chr06	27114417	G	A	GG	6	AA	2
PvSNP13p820985	Pv09sc00013p820985	scaffold00013	820985	Chr06	27115845	A	T	AA	2	TT	6
PvSNP13p822074	Pv09sc00013p822074	scaffold00013	822074	Chr06	27116934	G	A	GG	5	AA	2
PvSNP13p822241	Pv09sc00013p822241	scaffold00013	822241	Chr06	27117101	A	G	GG	7	AA	2
PvSNP13p832845	Pv09sc00013p832845	scaffold00013	832845	Chr06	27127707	C	G	GG	3	CC	1
PvSNP13p836418	Pv09sc00013p836418	scaffold00013	836418	Chr06	27131282	C	T	TT	4	CC	1
PvSNP13p836720	Pv09sc00013p836720	scaffold00013	836720	Chr06	27131584	G	C	GG	1	CC	1
PvSNP13p837630	Pv09sc00013p837630	scaffold00013	837630	Chr06	27132494	A	C	AA	53	CC	61
PvSNP13p872254	Pv09sc00013p872254	scaffold00013	872254	Chr06	27166039	G	A	AA	2	GG	1
PvSNP13p940548	Pv09sc00013p940548	scaffold00013	940548	Chr06	27232927	A	G	AA	3	GG	2
PvSNP13p94056	Pv09sc00013p94056	scaffold00013	94056	Chr06	26396289	T	G	TT	1	TG	2
PvSNP13p970581	Pv09sc00013p970581	scaffold00013	970581	Chr06	27260354	T	A	AA	6	TT	16
PvSNP140p118438	Pv09sc00140p118438	scaffold00140	118438	Chr10	39612909	T	C	CC	1	TT	3
PvSNP140p157926	Pv09sc00140p157926	scaffold00140	157926	Chr10	39574636	T	C	TT	1	CC	1
PvSNP140p208291	Pv09sc00140p208291	scaffold00140	208291	Chr10	39525050	T	C	TT	1	CC	1
PvSNP140p208414	Pv09sc00140p208414	scaffold00140	208414	Chr10	39524927	A	C	CC	1	AA	16
PvSNP140p209507	Pv09sc00140p209507	scaffold00140	209507	Chr10	39523803	T	C	TT	8	CC	1
PvSNP140p220536	Pv09sc00140p220536	scaffold00140	220536	Chr10	39512803	C	T	TT	3	CC	4
PvSNP140p220597	Pv09sc00140p220597	scaffold00140	220597	Chr10	39512763	G	T	TT	3	GG	4
PvSNP140p220852	Pv09sc00140p220852	scaffold00140	220852	Chr10	39512486	A	G	AA	1	GG	2
PvSNP140p223251	Pv09sc00140p223251	scaffold00140	223251	Chr10	39510087	G	T	GG	1	TT	1
PvSNP140p263058	Pv09sc00140p263058	scaffold00140	263058	Chr10	39470450	A	C	AA	9	CC	10
PvSNP140p263528	Pv09sc00140p263528	scaffold00140	263528	Chr10	39470037	G	C	GG	2	CC	3
PvSNP140p367089	Pv09sc00140p367089	scaffold00140	367089	Chr10	39376881	T	A	TT	1	AA	2
PvSNP140p370878	Pv09sc00140p370878	scaffold00140	370878	Chr10	39373384	C	T	CC	5	TT	4
PvSNP140p370994	Pv09sc00140p370994	scaffold00140	370994	Chr10	39373268	A	G	GG	7	AA	5
PvSNP140p371099	Pv09sc00140p371099	scaffold00140	371099	Chr10	39373163	G	A	AA	4	GG	1
PvSNP140p371623	Pv09sc00140p371623	scaffold00140	371623	Chr10	39372638	T	A	AA	8	TT	17
PvSNP140p372484	Pv09sc00140p372484	scaffold00140	372484	Chr10	39371827	T	C	TT	1	CC	2
PvSNP140p38362	Pv09sc00140p38362	scaffold00140	38362	Chr10	39693001	G	T	GG	1	TT	1
PvSNP140p391798	Pv09sc00140p391798	scaffold00140	391798	Chr10	39352457	T	A	TT	3	AA	1
PvSNP140p396015	Pv09sc00140p396015	scaffold00140	396015	Chr10		A	G	AA	1	GG	1
PvSNP140p409027	Pv09sc00140p409027	scaffold00140	409027	Chr10	39335476	T	C	CC	2	TT	6
PvSNP140p409135	Pv09sc00140p409135	scaffold00140	409135	Chr10	39335368	A	T	TT	1	AA	1
PvSNP140p427579	Pv09sc00140p427579	scaffold00140	427579	Chr10	39316920	G	T	GG	4	TT	3
PvSNP140p427765	Pv09sc00140p427765	scaffold00140	427765	Chr10	39316734	C	A	CC	2	AA	1
PvSNP140p427876	Pv09sc00140p427876	scaffold00140	427876	Chr10	39316623	G	C	GG	8	CC	3
PvSNP140p431543	Pv09sc00140p431543	scaffold00140	431543	Chr10	39312940	A	G	GG	9	AA	1
PvSNP140p445055	Pv09sc00140p445055	scaffold00140	445055	Chr10	39299441	A	C	CC	1	AA	3
PvSNP140p462340	Pv09sc00140p462340	scaffold00140	462340	Chr10	39282154	A	G	AA	2	GG	7
PvSNP140p497779	Pv09sc00140p497779	scaffold00140	497779	Chr10	39246663	A	C	CC	12	AA	2
PvSNP140p497912	Pv09sc00140p497912	scaffold00140	497912	Chr10	39246530	T	G	TT	11	GG	5
PvSNP140p552773	Pv09sc00140p552773	scaffold00140	552773	Chr10	39191896	C	T	TT	3	CC	1
PvSNP140p553036	Pv09sc00140p553036	scaffold00140	553036	Chr10	39191711	T	G	TT	36	GG	17
PvSNP140p571118	Pv09sc00140p571118	scaffold00140	571118	Chr10	39173624	C	G	CC	1	GG	3
PvSNP140p579884	Pv09sc00140p579884	scaffold00140	579884	Chr10	39164785	G	T	GG	32	GT	18
PvSNP140p581460	Pv09sc00140p581460	scaffold00140	581460	Chr09		A	T	TT	19	AA	21
PvSNP140p581997	Pv09sc00140p581997	scaffold00140	581997	Chr10	39162745	A	G	AG	5	AA	13
PvSNP140p583079	Pv09sc00140p583079	scaffold00140	583079	Chr10	39161663	G	A	AA	1	GG	1
PvSNP140p605844	Pv09sc00140p605844	scaffold00140	605844	Chr10	39140096	G	A	GG	28	AA	7
PvSNP140p605966	Pv09sc00140p605966	scaffold00140	605966	Chr10	39139974	G	C	CC	26	GG	14
PvSNP140p96039	Pv09sc00140p96039	scaffold00140	96039	Chr10	39635318	T	A	TT	12	AA	7
PvSNP141p132614	Pv09sc00141p132614	scaffold00141	132614	Chr07	37392396	T	C	CC	13	TT	5
PvSNP141p195255	Pv09sc00141p195255	scaffold00141	195255	Chr07	37454359	T	C	TT	1	CC	3
PvSNP141p324747	Pv09sc00141p324747	scaffold00141	324747	Chr07	37579418	T	A	AA	3	TT	3
PvSNP141p341897	Pv09sc00141p341897	scaffold00141	341897	Chr07	37596569	G	A	GG	18	AA	17
PvSNP141p345370	Pv09sc00141p345370	scaffold00141	345370	Chr07	37600042	G	A	GG	20	AA	18
PvSNP141p366404	Pv09sc00141p366404	scaffold00141	366404	Chr07	37621077	A	T	TT	3	AA	4
PvSNP141p366503	Pv09sc00141p366503	scaffold00141	366503	Chr07	37621176	G	A	AA	17	GG	19
PvSNP141p370268	Pv09sc00141p370268	scaffold00141	370268	Chr07	37624988	T	C	CC	1	TT	1
PvSNP141p394907	Pv09sc00141p394907	scaffold00141	394907	Chr07	37645686	T	A	AA	1	TT	3
PvSNP141p395470	Pv09sc00141p395470	scaffold00141	395470	Chr07	37646249	A	G	GG	27	AA	23
PvSNP141p409574	Pv09sc00141p409574	scaffold00141	409574	Chr07	37660358	G	A	AA	2	GG	2
PvSNP141p409738	Pv09sc00141p409738	scaffold00141	409738	Chr07	37660522	A	T	AA	1	TT	1
PvSNP141p409801	Pv09sc00141p409801	scaffold00141	409801	Chr07	37660585	A	G	GG	1	AA	1
PvSNP141p471021	Pv09sc00141p471021	scaffold00141	471021	Chr07	37719467	G	T	GG	3	TT	1
PvSNP141p574051	Pv09sc00141p574051	scaffold00141	574051	Chr07	37820479	C	T	TT	1	CC	1
PvSNP141p99922	Pv09sc00141p99922	scaffold00141	99922	Chr07	37359945	T	C	TT	15	CC	10
PvSNP142p147290	Pv09sc00142p147290	scaffold00142	147290	Chr01	7343560	A	C	CC	6	AA	6
PvSNP142p360380	Pv09sc00142p360380	scaffold00142	360380	Chr01	7141596	G	T	GG	3	TT	4
PvSNP142p434193	Pv09sc00142p434193	scaffold00142	434193	Chr01	7070140	A	G	AA	25	GG	13
PvSNP142p457170	Pv09sc00142p457170	scaffold00142	457170	Chr01	7047454	A	T	TT	13	AA	9
PvSNP142p466371	Pv09sc00142p466371	scaffold00142	466371	Chr01	7038266	T	C	CC	49	TT	49
PvSNP142p466862	Pv09sc00142p466862	scaffold00142	466862	Chr01	7037775	T	G	TT	8	GG	18
PvSNP142p467223	Pv09sc00142p467223	scaffold00142	467223	Chr01	7037398	A	G	GG	2	AA	2
PvSNP142p53199	Pv09sc00142p53199	scaffold00142	53199	Chr01	7432624	A	G	GG	9	AA	6
PvSNP142p53463	Pv09sc00142p53463	scaffold00142	53463	Chr01	7432360	A	G	AA	6	GG	6
PvSNP142p535813	Pv09sc00142p535813	scaffold00142	535813	Chr01	6955724	G	A	GG	2	AA	2
PvSNP142p537165	Pv09sc00142p537165	scaffold00142	537165	Chr01	6954371	G	C	GG	1	CC	1
PvSNP142p537302	Pv09sc00142p537302	scaffold00142	537302	Chr01	6954234	C	T	TT	2	CC	3
PvSNP143p567112	Pv09sc00143p567112	scaffold00143	567112	Chr01	34271316	G	A	AA	3	GG	5
PvSNP1440p16649	Pv09sc01440p16649	scaffold01440	16649	Chr01	21873230	A	G	GG	5	AA	1
PvSNP1445p34206	Pv09sc01445p34206	scaffold01445	34206	Chr07	18271372	A	G	AA	1	GG	1
PvSNP1445p34651	Pv09sc01445p34651	scaffold01445	34651	Chr07	18271817	A	G	AA	1	GG	1
PvSNP1453p12647	Pv09sc01453p12647	scaffold01453	12647	Chr09	3637468	A	G	GG	5	AA	5
PvSNP145p108617	Pv09sc00145p108617	scaffold00145	108617	Chr01	36711376	A	C	CC	1	AA	2
PvSNP145p117428	Pv09sc00145p117428	scaffold00145	117428	Chr01	36720185	A	T	AA	1	TT	2
PvSNP145p139339	Pv09sc00145p139339	scaffold00145	139339	Chr01	36742107	C	G	CG	8	CC	9
PvSNP145p145427	Pv09sc00145p145427	scaffold00145	145427	Chr01	36748195	C	G	CC	1	GG	3
PvSNP145p152504	Pv09sc00145p152504	scaffold00145	152504	Chr01	36755269	T	C	TT	1	CC	4
PvSNP145p200852	Pv09sc00145p200852	scaffold00145	200852	Chr01	36803308	A	G	GG	1	AA	1
PvSNP145p200920	Pv09sc00145p200920	scaffold00145	200920	Chr01	36803376	G	C	CC	1	GG	1
PvSNP145p32865	Pv09sc00145p32865	scaffold00145	32865	Chr01	36635879	C	T	TT	2	CC	1
PvSNP145p330220	Pv09sc00145p330220	scaffold00145	330220	Chr01	36956846	T	G	GG	3	TT	3
PvSNP145p431125	Pv09sc00145p431125	scaffold00145	431125	Chr01	37061557	C	G	CC	2	GG	1
PvSNP145p494830	Pv09sc00145p494830	scaffold00145	494830	Chr01	37121521	A	G	AA	7	GG	9
PvSNP1460p19497	Pv09sc01460p19497	scaffold01460	19497	Chr01	19537341	T	C	TT	1	CC	1
PvSNP146p20563	Pv09sc00146p20563	scaffold00146	20563	Chr08	13007592	T	C	TT	2	CC	2
PvSNP146p472101	Pv09sc00146p472101	scaffold00146	472101	Chr08	12567234	A	G	AA	3	AG	7
PvSNP1473p7303	Pv09sc01473p7303	scaffold01473	7303	Chr07	38859005	G	A	GG	3	AA	5
PvSNP1473p7518	Pv09sc01473p7518	scaffold01473	7518	Chr07	38859220	A	T	AA	3	TT	3
PvSNP1478p18877	Pv09sc01478p18877	scaffold01478	18877	Chr01	34342012	A	T	AA	11	TT	16
PvSNP1478p25809	Pv09sc01478p25809	scaffold01478	25809	Chr01	34348945	T	A	TT	3	AA	2
PvSNP147p186522	Pv09sc00147p186522	scaffold00147	186522	Chr01	5727574	C	T	CC	36	TT	17
PvSNP147p186713	Pv09sc00147p186713	scaffold00147	186713	Chr01	5727383	A	C	AA	35	CC	17
PvSNP147p187017	Pv09sc00147p187017	scaffold00147	187017	Chr01	5727079	C	A	CC	1	AA	4
PvSNP147p218387	Pv09sc00147p218387	scaffold00147	218387	Chr01	5692186	C	A	AA	2	CC	1
PvSNP147p253610	Pv09sc00147p253610	scaffold00147	253610	Chr01	5658003	A	G	AA	4	GG	2
PvSNP147p275009	Pv09sc00147p275009	scaffold00147	275009	Chr01	5635155	G	T	GG	5	TT	3
PvSNP147p275779	Pv09sc00147p275779	scaffold00147	275779	Chr01	5634385	A	G	GG	9	AA	3
PvSNP147p275839	Pv09sc00147p275839	scaffold00147	275839	Chr01	5634325	T	A	AA	10	TT	3
PvSNP147p421173	Pv09sc00147p421173	scaffold00147	421173	Chr01	5493660	C	A	CC	1	CA	8
PvSNP147p64271	Pv09sc00147p64271	scaffold00147	64271	Chr01	5902142	G	A	GG	14	AA	11
PvSNP147p66674	Pv09sc00147p66674	scaffold00147	66674	Chr01	5899739	A	G	GG	1	AA	1
PvSNP147p75638	Pv09sc00147p75638	scaffold00147	75638	Chr01	5890728	A	G	GG	19	AA	9
PvSNP1486p31938	Pv09sc01486p31938	scaffold01486	31938	Chr11	38429152	A	G	AA	2	GG	3
PvSNP148p450056	Pv09sc00148p450056	scaffold00148	450056	Chr11	7607762	A	T	TT	2	AA	1
PvSNP149p153004	Pv09sc00149p153004	scaffold00149	153004	Chr10	613939	G	A	AA	11	GG	4
PvSNP149p176448	Pv09sc00149p176448	scaffold00149	176448	Chr10		A	C	AC	4	AA	1
PvSNP149p235584	Pv09sc00149p235584	scaffold00149	235584	Chr10	695572	G	A	AA	1	GG	1
PvSNP149p236205	Pv09sc00149p236205	scaffold00149	236205	Chr10	696193	A	G	AG	3	AA	2
PvSNP149p346433	Pv09sc00149p346433	scaffold00149	346433	Chr10	804735	C	A	AA	2	CC	1
PvSNP149p347653	Pv09sc00149p347653	scaffold00149	347653	Chr10	805957	A	C	AA	2	CC	1
PvSNP149p347721	Pv09sc00149p347721	scaffold00149	347721	Chr10	806025	C	G	GG	25	CC	36
PvSNP149p348880	Pv09sc00149p348880	scaffold00149	348880	Chr10	807185	G	A	AA	17	GG	13
PvSNP149p512192	Pv09sc00149p512192	scaffold00149	512192	Chr10	976571	C	T	TT	2	CC	1
PvSNP149p512273	Pv09sc00149p512273	scaffold00149	512273	Chr10	976652	G	C	CC	2	GG	2
PvSNP149p512586	Pv09sc00149p512586	scaffold00149	512586	Chr10	976965	T	C	CC	2	TT	2
PvSNP149p531163	Pv09sc00149p531163	scaffold00149	531163	Chr10	995546	C	A	AA	14	CC	14
PvSNP149p551119	Pv09sc00149p551119	scaffold00149	551119	Chr10		C	G	CC	4	GG	1
PvSNP149p561405	Pv09sc00149p561405	scaffold00149	561405	Chr10	1025350	C	T	TT	3	CC	2
PvSNP149p564364	Pv09sc00149p564364	scaffold00149	564364	Chr10	1028309	G	A	GG	2	AA	1
PvSNP149p564441	Pv09sc00149p564441	scaffold00149	564441	Chr10	1028386	A	G	GG	7	AA	6
PvSNP149p579875	Pv09sc00149p579875	scaffold00149	579875	Chr10	1043305	C	G	CC	6	GG	2
PvSNP149p580345	Pv09sc00149p580345	scaffold00149	580345	Chr10	1043775	A	G	GG	7	AA	1
PvSNP149p581923	Pv09sc00149p581923	scaffold00149	581923	Chr10	1045355	T	G	TT	2	GG	3
PvSNP149p86862	Pv09sc00149p86862	scaffold00149	86862	Chr10	550619	T	C	TT	5	CC	4
PvSNP149p87386	Pv09sc00149p87386	scaffold00149	87386	Chr10	551143	C	G	GG	3	CC	1
PvSNP149p87800	Pv09sc00149p87800	scaffold00149	87800	Chr10	551557	C	T	TT	297	CC	317
PvSNP149p88272	Pv09sc00149p88272	scaffold00149	88272	Chr10	552029	G	A	AA	3	GG	1
PvSNP14p1077852	Pv09sc00014p1077852	scaffold00014	1077852	Chr07	2910672	G	A	GG	1	AA	1
PvSNP14p1078449	Pv09sc00014p1078449	scaffold00014	1078449	Chr07	2910075	A	G	AA	15	GG	17
PvSNP14p108778	Pv09sc00014p108778	scaffold00014	108778	Chr07	3848187	C	A	AA	3	CC	2
PvSNP14p1101187	Pv09sc00014p1101187	scaffold00014	1101187	Chr07	2888088	A	G	AA	27	GG	10
PvSNP14p1117803	Pv09sc00014p1117803	scaffold00014	1117803	Chr07	2872009	T	C	TT	1	CC	2
PvSNP14p1173161	Pv09sc00014p1173161	scaffold00014	1173161	Chr07	2819033	T	C	CC	24	TT	10
PvSNP14p1192885	Pv09sc00014p1192885	scaffold00014	1192885	Chr07	2799307	T	C	TT	2	CC	6
PvSNP14p1193611	Pv09sc00014p1193611	scaffold00014	1193611	Chr07		T	C	TT	58	TC	56
PvSNP14p1233682	Pv09sc00014p1233682	scaffold00014	1233682	Chr07	2764051	A	G	GG	17	AA	8
PvSNP14p1300402	Pv09sc00014p1300402	scaffold00014	1300402	Chr07	2697555	G	T	TT	3	GG	13
PvSNP14p1383703	Pv09sc00014p1383703	scaffold00014	1383703	Chr07	2613103	C	T	CC	1	TT	1
PvSNP14p1394662	Pv09sc00014p1394662	scaffold00014	1394662	Chr07	2602798	G	A	AA	2	GG	2
PvSNP14p1427748	Pv09sc00014p1427748	scaffold00014	1427748	Chr07	2570763	A	T	AA	7	TT	3
PvSNP14p1427874	Pv09sc00014p1427874	scaffold00014	1427874	Chr07	2570637	A	G	GG	4	AA	1
PvSNP14p1427998	Pv09sc00014p1427998	scaffold00014	1427998	Chr07	2570513	C	T	CC	1	TT	1
PvSNP14p1428126	Pv09sc00014p1428126	scaffold00014	1428126	Chr07	2570385	C	T	CC	1	TT	1
PvSNP14p1440503	Pv09sc00014p1440503	scaffold00014	1440503	Chr07	2558132	A	G	AA	1	GG	1
PvSNP14p1464591	Pv09sc00014p1464591	scaffold00014	1464591	Chr07	2534388	C	G	GG	4	CC	1
PvSNP14p1464663	Pv09sc00014p1464663	scaffold00014	1464663	Chr07	2534316	G	C	CC	2	GG	1
PvSNP14p1467786	Pv09sc00014p1467786	scaffold00014	1467786	Chr07	2531193	C	A	CC	12	AA	4
PvSNP14p148094	Pv09sc00014p148094	scaffold00014	148094	Chr07	3815157	A	T	AA	182	TT	5
PvSNP14p1482291	Pv09sc00014p1482291	scaffold00014	1482291	Chr07	2516739	T	G	TG	11	TT	5
PvSNP14p1482352	Pv09sc00014p1482352	scaffold00014	1482352	Chr07		C	T	TT	4	CC	1
PvSNP14p1482416	Pv09sc00014p1482416	scaffold00014	1482416	Chr07	2516475	G	C	CC	6	GG	6
PvSNP14p148300	Pv09sc00014p148300	scaffold00014	148300	Chr07	3814951	G	A	GG	400	AA	259
PvSNP14p148648	Pv09sc00014p148648	scaffold00014	148648	Chr07	3814603	T	A	TT	11	AA	6
PvSNP14p1490772	Pv09sc00014p1490772	scaffold00014	1490772	Chr07	2508204	C	G	GG	4	CC	9
PvSNP14p1491123	Pv09sc00014p1491123	scaffold00014	1491123	Chr07	2507853	A	G	AA	55	GG	31
PvSNP14p149124	Pv09sc00014p149124	scaffold00014	149124	Chr07	3814127	A	T	TT	3	AA	1
PvSNP14p1493070	Pv09sc00014p1493070	scaffold00014	1493070	Chr07	2505992	T	A	AA	7	TT	2
PvSNP14p1505010	Pv09sc00014p1505010	scaffold00014	1505010	Chr07	2493965	C	G	CG	13	CC	3
PvSNP14p1511389	Pv09sc00014p1511389	scaffold00014	1511389	Chr07	2488287	C	T	CC	1	TT	1
PvSNP14p1511622	Pv09sc00014p1511622	scaffold00014	1511622	Chr07	2488054	C	T	TT	4	CC	1
PvSNP14p1533846	Pv09sc00014p1533846	scaffold00014	1533846	Chr07	2465756	A	G	AA	8	GG	9
PvSNP14p1534270	Pv09sc00014p1534270	scaffold00014	1534270	Chr07	2465332	C	T	CC	32	TT	26
PvSNP14p1534716	Pv09sc00014p1534716	scaffold00014	1534716	Chr07	2464886	G	A	AA	2	GG	2
PvSNP14p1635171	Pv09sc00014p1635171	scaffold00014	1635171	Chr07	2364560	A	T	TT	13	AA	12
PvSNP14p1684813	Pv09sc00014p1684813	scaffold00014	1684813	Chr07	2315907	G	T	GG	1	TT	1
PvSNP14p1719496	Pv09sc00014p1719496	scaffold00014	1719496	Chr07	2281981	C	T	TT	2	CC	2
PvSNP14p1771663	Pv09sc00014p1771663	scaffold00014	1771663	Chr07	2231461	A	T	TT	11	AA	6
PvSNP14p1771990	Pv09sc00014p1771990	scaffold00014	1771990	Chr07	2231134	G	A	GG	9	AA	7
PvSNP14p1772154	Pv09sc00014p1772154	scaffold00014	1772154	Chr07	2230970	C	T	TT	6	CC	1
PvSNP14p1772918	Pv09sc00014p1772918	scaffold00014	1772918	Chr07	2230287	T	C	CC	6	TT	6
PvSNP14p1779518	Pv09sc00014p1779518	scaffold00014	1779518	Chr07	2223603	C	T	TT	57	CC	18
PvSNP14p1779722	Pv09sc00014p1779722	scaffold00014	1779722	Chr07	2223399	T	C	CC	55	TT	18
PvSNP14p1779852	Pv09sc00014p1779852	scaffold00014	1779852	Chr07	2223269	A	G	GG	54	AA	41
PvSNP14p1780033	Pv09sc00014p1780033	scaffold00014	1780033	Chr07	2223088	C	G	GG	3	CC	3
PvSNP14p181997	Pv09sc00014p181997	scaffold00014	181997	Chr07	3781796	T	A	TT	1	TA	4
PvSNP14p1915361	Pv09sc00014p1915361	scaffold00014	1915361	Chr07	2090420	A	C	AA	1	CC	3
PvSNP14p1915560	Pv09sc00014p1915560	scaffold00014	1915560	Chr07	2090252	C	G	GG	1	CC	1
PvSNP14p1917124	Pv09sc00014p1917124	scaffold00014	1917124	Chr07	2088981	A	G	GG	3	AA	4
PvSNP14p1925183	Pv09sc00014p1925183	scaffold00014	1925183	Chr07	2080989	C	T	CC	52	TT	7
PvSNP14p1925419	Pv09sc00014p1925419	scaffold00014	1925419	Chr07	2080753	T	G	GG	3	TT	3
PvSNP14p1976082	Pv09sc00014p1976082	scaffold00014	1976082	Chr07	2031219	T	C	TC	9	TT	4
PvSNP14p2018608	Pv09sc00014p2018608	scaffold00014	2018608	Chr07	1989908	G	T	TT	2	GG	4
PvSNP14p2060483	Pv09sc00014p2060483	scaffold00014	2060483	Chr07	1948221	G	C	GG	69	CC	2
PvSNP14p2060751	Pv09sc00014p2060751	scaffold00014	2060751	Chr07	1947953	G	T	GG	61	TT	3
PvSNP14p2074531	Pv09sc00014p2074531	scaffold00014	2074531	Chr07	1934406	C	A	CA	10	CC	9
PvSNP14p2074742	Pv09sc00014p2074742	scaffold00014	2074742	Chr07	1934153	G	A	GA	9	GG	10
PvSNP14p2076923	Pv09sc00014p2076923	scaffold00014	2076923	Chr07	1932446	T	C	TT	130	TC	71
PvSNP14p2079648	Pv09sc00014p2079648	scaffold00014	2079648	Chr07	1929718	C	A	AA	2	CC	2
PvSNP14p2080877	Pv09sc00014p2080877	scaffold00014	2080877	Chr07	1928489	A	C	AC	5	AA	2
PvSNP14p2088709	Pv09sc00014p2088709	scaffold00014	2088709	Chr07	1920656	C	T	TT	1	CC	1
PvSNP14p2093300	Pv09sc00014p2093300	scaffold00014	2093300	Chr07	1916710	C	G	CC	6	GG	2
PvSNP14p2108535	Pv09sc00014p2108535	scaffold00014	2108535	Chr07	1901473	T	C	CC	4	TT	6
PvSNP14p2112709	Pv09sc00014p2112709	scaffold00014	2112709	Chr07	1897231	C	A	CC	15	AA	3
PvSNP14p2113114	Pv09sc00014p2113114	scaffold00014	2113114	Chr07	1896894	A	T	AA	24	TT	13
PvSNP14p2113477	Pv09sc00014p2113477	scaffold00014	2113477	Chr07	1896531	A	G	AA	40	GG	45
PvSNP14p2166050	Pv09sc00014p2166050	scaffold00014	2166050	Chr07	1843598	G	A	AA	5	GG	5
PvSNP14p2168835	Pv09sc00014p2168835	scaffold00014	2168835	Chr07	1840749	T	G	TT	2	GG	1
PvSNP14p2179906	Pv09sc00014p2179906	scaffold00014	2179906	scaffold_61		G	A	GG	2	AA	5
PvSNP14p2180207	Pv09sc00014p2180207	scaffold00014	2180207	Chr05		C	A	AA	2	CC	7
PvSNP14p2180290	Pv09sc00014p2180290	scaffold00014	2180290	Chr11		C	T	CC	1	TT	5
PvSNP14p2245988	Pv09sc00014p2245988	scaffold00014	2245988	Chr07	1765517	A	G	AA	6	GG	8
PvSNP14p261262	Pv09sc00014p261262	scaffold00014	261262	Chr07	3704161	C	T	CT	68	CC	119
PvSNP14p423665	Pv09sc00014p423665	scaffold00014	423665	Chr07	3549551	A	G	GG	1	AA	1
PvSNP14p66331	Pv09sc00014p66331	scaffold00014	66331	Chr07	3889240	A	G	GG	6	AA	1
PvSNP14p66858	Pv09sc00014p66858	scaffold00014	66858	Chr07	3888713	T	C	TT	13	CC	2
PvSNP14p67897	Pv09sc00014p67897	scaffold00014	67897	Chr07	3887674	A	T	TT	5	AA	2
PvSNP14p679768	Pv09sc00014p679768	scaffold00014	679768	Chr07	3296437	G	C	CC	4	GG	1
PvSNP14p704930	Pv09sc00014p704930	scaffold00014	704930	Chr07	3273089	A	G	GG	19	AA	5
PvSNP14p718973	Pv09sc00014p718973	scaffold00014	718973	Chr07	3259617	C	T	CC	1	TT	1
PvSNP14p742132	Pv09sc00014p742132	scaffold00014	742132	Chr07	3236505	C	T	TT	7	CC	6
PvSNP14p744185	Pv09sc00014p744185	scaffold00014	744185	Chr07	3234404	G	A	GG	7	AA	2
PvSNP14p749527	Pv09sc00014p749527	scaffold00014	749527	Chr07	3229061	T	C	CC	2	TT	1
PvSNP14p761239	Pv09sc00014p761239	scaffold00014	761239	Chr07	3217720	A	G	AA	1	GG	1
PvSNP14p818589	Pv09sc00014p818589	scaffold00014	818589	Chr07	3162605	C	T	TT	2	CC	1
PvSNP14p818673	Pv09sc00014p818673	scaffold00014	818673	Chr07	3162521	A	C	CC	2	AA	1
PvSNP14p848543	Pv09sc00014p848543	scaffold00014	848543	Chr07	3133177	C	T	TT	9	CC	10
PvSNP14p848657	Pv09sc00014p848657	scaffold00014	848657	Chr07	3133063	C	T	CC	7	TT	5
PvSNP14p868440	Pv09sc00014p868440	scaffold00014	868440	Chr07	3116589	G	C	GG	1	CC	1
PvSNP14p918672	Pv09sc00014p918672	scaffold00014	918672	Chr07	3067376	A	C	AA	2	CC	2
PvSNP14p918908	Pv09sc00014p918908	scaffold00014	918908	Chr07	3067140	C	T	TT	16	CC	17
PvSNP14p928325	Pv09sc00014p928325	scaffold00014	928325	Chr07	3057686	A	T	AA	11	TT	39
PvSNP150p121496	Pv09sc00150p121496	scaffold00150	121496	Chr02	914111	T	A	TT	11	AA	2
PvSNP150p202076	Pv09sc00150p202076	scaffold00150	202076	Chr02	992062	G	A	AA	25	GG	11
PvSNP150p268056	Pv09sc00150p268056	scaffold00150	268056	Chr02	1058300	G	A	AA	5	GG	2
PvSNP150p268336	Pv09sc00150p268336	scaffold00150	268336	Chr02	1058580	T	G	TT	6	GG	3
PvSNP150p313775	Pv09sc00150p313775	scaffold00150	313775	Chr02	1102398	A	T	TT	3	AA	1
PvSNP150p338062	Pv09sc00150p338062	scaffold00150	338062	Chr02	1125038	G	A	GG	2	AA	3
PvSNP150p35091	Pv09sc00150p35091	scaffold00150	35091	Chr02	827369	A	G	GG	1	AA	1
PvSNP150p353115	Pv09sc00150p353115	scaffold00150	353115	Chr02	1140093	A	G	AA	7	GG	2
PvSNP150p368711	Pv09sc00150p368711	scaffold00150	368711	Chr02	1154949	G	C	CC	12	GG	16
PvSNP150p36996	Pv09sc00150p36996	scaffold00150	36996	Chr02	829274	C	A	AA	3	CC	1
PvSNP150p384025	Pv09sc00150p384025	scaffold00150	384025	Chr02	1170269	A	G	GG	4	AA	1
PvSNP150p408174	Pv09sc00150p408174	scaffold00150	408174	Chr02	1193579	T	G	TT	15	GG	9
PvSNP150p427510	Pv09sc00150p427510	scaffold00150	427510	Chr02	1212482	C	T	CC	2	TT	2
PvSNP150p428432	Pv09sc00150p428432	scaffold00150	428432	Chr02	1213404	A	G	GG	2	AA	1
PvSNP150p430699	Pv09sc00150p430699	scaffold00150	430699	Chr02	1215671	C	T	CC	17	TT	6
PvSNP150p455445	Pv09sc00150p455445	scaffold00150	455445	Chr02	1239425	T	G	TT	3	GG	1
PvSNP150p455732	Pv09sc00150p455732	scaffold00150	455732	Chr02	1239712	T	C	TT	3	CC	1
PvSNP150p458180	Pv09sc00150p458180	scaffold00150	458180	Chr02	1242160	T	G	GG	2	TT	7
PvSNP150p475666	Pv09sc00150p475666	scaffold00150	475666	Chr02	1259651	T	C	TT	9	CC	3
PvSNP150p479336	Pv09sc00150p479336	scaffold00150	479336	Chr02	1263323	G	A	GG	1	AA	3
PvSNP150p479579	Pv09sc00150p479579	scaffold00150	479579	Chr02	1263566	T	C	CC	21	TT	14
PvSNP150p552954	Pv09sc00150p552954	scaffold00150	552954	Chr02	1335867	G	T	GT	11	GG	13
PvSNP150p553233	Pv09sc00150p553233	scaffold00150	553233	Chr02	1336146	A	T	TT	10	AA	10
PvSNP1512p23060	Pv09sc01512p23060	scaffold01512	23060	Chr05	28983634	A	C	CC	2	AA	2
PvSNP151p134647	Pv09sc00151p134647	scaffold00151	134647	Chr02	23328774	T	C	TT	8	CC	1
PvSNP151p135969	Pv09sc00151p135969	scaffold00151	135969	Chr02	23330096	C	G	CC	1	GG	7
PvSNP151p172803	Pv09sc00151p172803	scaffold00151	172803	Chr02	23365585	C	A	AA	7	CC	1
PvSNP151p173503	Pv09sc00151p173503	scaffold00151	173503	Chr02	23366285	A	C	AA	3	CC	3
PvSNP151p252132	Pv09sc00151p252132	scaffold00151	252132	Chr02	23451634	A	G	GG	24	AA	21
PvSNP151p304001	Pv09sc00151p304001	scaffold00151	304001	Chr02	23501685	A	C	AA	4	AC	4
PvSNP151p306582	Pv09sc00151p306582	scaffold00151	306582	Chr02	23504266	A	G	AA	22	GG	5
PvSNP151p99730	Pv09sc00151p99730	scaffold00151	99730	Chr02	23295307	T	C	TT	17	CC	2
PvSNP152p139060	Pv09sc00152p139060	scaffold00152	139060	Chr02	40495214	T	C	TT	2	CC	2
PvSNP152p139120	Pv09sc00152p139120	scaffold00152	139120	Chr02	40495274	G	A	GG	5	AA	4
PvSNP152p139398	Pv09sc00152p139398	scaffold00152	139398	Chr02	40494948	A	G	GG	5	AA	6
PvSNP152p166386	Pv09sc00152p166386	scaffold00152	166386	Chr02	40467697	C	G	CC	2	GG	3
PvSNP152p1960	Pv09sc00152p1960	scaffold00152	1960	Chr02	40625948	G	C	GG	16	CC	11
PvSNP152p241092	Pv09sc00152p241092	scaffold00152	241092	Chr02	40393940	T	G	TT	5	GG	2
PvSNP152p241236	Pv09sc00152p241236	scaffold00152	241236	Chr02	40393796	A	G	AA	4	GG	6
PvSNP152p264142	Pv09sc00152p264142	scaffold00152	264142	Chr02	40371334	T	G	TT	22	GG	17
PvSNP152p264592	Pv09sc00152p264592	scaffold00152	264592	Chr02	40370804	A	G	GG	6	AA	2
PvSNP152p267166	Pv09sc00152p267166	scaffold00152	267166	Chr02	40368212	G	A	AA	1	GG	1
PvSNP152p276584	Pv09sc00152p276584	scaffold00152	276584	Chr02	40358810	A	C	CC	3	AA	1
PvSNP152p305152	Pv09sc00152p305152	scaffold00152	305152	Chr02	40330240	C	G	CC	2	GG	2
PvSNP152p326280	Pv09sc00152p326280	scaffold00152	326280	Chr02	40309104	C	T	CC	274	TT	216
PvSNP152p417415	Pv09sc00152p417415	scaffold00152	417415	Chr02	40220358	C	G	CC	1	CG	6
PvSNP152p453388	Pv09sc00152p453388	scaffold00152	453388	Chr02	40184381	A	G	GG	1	AA	1
PvSNP152p525833	Pv09sc00152p525833	scaffold00152	525833	Chr02	40114053	A	G	AA	1	AG	6
PvSNP152p525910	Pv09sc00152p525910	scaffold00152	525910	Chr02	40113976	A	G	AA	1	GG	5
PvSNP152p563224	Pv09sc00152p563224	scaffold00152	563224	Chr02	40077776	A	G	GG	3	AA	1
PvSNP152p563428	Pv09sc00152p563428	scaffold00152	563428	Chr02	40077572	C	T	TT	10	CC	8
PvSNP152p563552	Pv09sc00152p563552	scaffold00152	563552	Chr02	40077448	C	A	AA	11	CC	8
PvSNP152p574996	Pv09sc00152p574996	scaffold00152	574996	Chr02	40066582	C	T	CC	5	TT	3
PvSNP152p576673	Pv09sc00152p576673	scaffold00152	576673	Chr02	40064882	C	G	GG	41	CC	29
PvSNP152p576785	Pv09sc00152p576785	scaffold00152	576785	Chr02	40064814	T	C	CC	43	TT	25
PvSNP152p576947	Pv09sc00152p576947	scaffold00152	576947	Chr02	40064652	A	T	AT	8	AA	5
PvSNP1532p7197	Pv09sc01532p7197	scaffold01532	7197	Chr10	7532168	G	A	AA	4	GG	1
PvSNP153p122363	Pv09sc00153p122363	scaffold00153	122363	Chr06	13329681	T	A	AA	1	TT	1
PvSNP153p405742	Pv09sc00153p405742	scaffold00153	405742	Chr06		A	T	AA	1	AT	4
PvSNP153p63256	Pv09sc00153p63256	scaffold00153	63256	Chr06	13271706	A	G	AA	1	GG	5
PvSNP1540p20355	Pv09sc01540p20355	scaffold01540	20355	Chr02	15253096	T	C	CC	4	TT	4
PvSNP154p136844	Pv09sc00154p136844	scaffold00154	136844	Chr09	17031259	G	T	TT	3	GG	1
PvSNP154p138889	Pv09sc00154p138889	scaffold00154	138889	Chr09	17033304	G	A	AA	4	GG	4
PvSNP154p142845	Pv09sc00154p142845	scaffold00154	142845	Chr09	17037260	T	G	TT	1	GG	4
PvSNP154p142905	Pv09sc00154p142905	scaffold00154	142905	Chr09	17037320	A	G	AA	1	GG	3
PvSNP154p145112	Pv09sc00154p145112	scaffold00154	145112	Chr09	17039527	T	A	TT	2	AA	2
PvSNP154p146169	Pv09sc00154p146169	scaffold00154	146169	Chr09	17040584	T	C	TT	9	CC	7
PvSNP154p146536	Pv09sc00154p146536	scaffold00154	146536	Chr09	17040951	T	C	CC	6	TT	2
PvSNP154p180298	Pv09sc00154p180298	scaffold00154	180298	Chr09	17074450	A	T	TT	5	AA	1
PvSNP154p181888	Pv09sc00154p181888	scaffold00154	181888	Chr09	17076041	G	C	GG	5	CC	5
PvSNP154p182559	Pv09sc00154p182559	scaffold00154	182559	Chr09	17076712	C	T	TT	2	CC	1
PvSNP154p182853	Pv09sc00154p182853	scaffold00154	182853	Chr09	17077006	G	A	GG	5	GG	1
PvSNP154p183072	Pv09sc00154p183072	scaffold00154	183072	Chr09	17077225	T	C	CC	5	TT	4
PvSNP154p183625	Pv09sc00154p183625	scaffold00154	183625	Chr09	17077778	G	A	GG	1	AA	2
PvSNP154p229379	Pv09sc00154p229379	scaffold00154	229379	Chr09	17117296	C	A	CC	10	AA	5
PvSNP154p260426	Pv09sc00154p260426	scaffold00154	260426	Chr09	17147617	G	A	AA	2	GG	1
PvSNP154p260840	Pv09sc00154p260840	scaffold00154	260840	Chr09	17148031	A	G	GG	5	AA	2
PvSNP154p260982	Pv09sc00154p260982	scaffold00154	260982	Chr09	17148173	T	C	TT	10	CC	3
PvSNP154p261048	Pv09sc00154p261048	scaffold00154	261048	Chr09	17148239	T	C	TT	11	CC	2
PvSNP154p261491	Pv09sc00154p261491	scaffold00154	261491	Chr09	17148682	A	G	GG	3	AA	4
PvSNP154p361949	Pv09sc00154p361949	scaffold00154	361949	Chr09	17243934	T	C	CC	7	TT	5
PvSNP154p414755	Pv09sc00154p414755	scaffold00154	414755	Chr09	17295352	T	C	CC	3	TT	1
PvSNP154p419503	Pv09sc00154p419503	scaffold00154	419503	Chr09	17299727	G	T	TT	3	GG	2
PvSNP154p419599	Pv09sc00154p419599	scaffold00154	419599	Chr09	17299823	C	T	CC	2	TT	2
PvSNP154p423880	Pv09sc00154p423880	scaffold00154	423880	Chr09	17304106	A	G	AA	3	GG	6
PvSNP154p424196	Pv09sc00154p424196	scaffold00154	424196	Chr09	17304422	T	C	TT	5	CC	2
PvSNP154p432945	Pv09sc00154p432945	scaffold00154	432945	Chr09	17313174	A	G	AA	1	GG	3
PvSNP154p511531	Pv09sc00154p511531	scaffold00154	511531	Chr09	17388282	C	T	TT	2	CC	2
PvSNP154p511617	Pv09sc00154p511617	scaffold00154	511617	Chr09	17388368	T	A	AA	2	TT	3
PvSNP154p527510	Pv09sc00154p527510	scaffold00154	527510	Chr09	17403578	T	C	CC	29	TT	4
PvSNP154p532893	Pv09sc00154p532893	scaffold00154	532893	Chr09	17408701	T	A	AA	14	TT	12
PvSNP154p532953	Pv09sc00154p532953	scaffold00154	532953	Chr09	17408761	C	T	CC	14	TT	11
PvSNP154p535821	Pv09sc00154p535821	scaffold00154	535821	Chr09	17411629	T	C	CC	7	TT	40
PvSNP154p536000	Pv09sc00154p536000	scaffold00154	536000	Chr09		T	A	TT	2	TA	14
PvSNP154p55751	Pv09sc00154p55751	scaffold00154	55751	Chr09	16954582	T	C	TT	1	CC	2
PvSNP154p79335	Pv09sc00154p79335	scaffold00154	79335	Chr09	16977761	G	T	TT	5	GG	11
PvSNP154p79437	Pv09sc00154p79437	scaffold00154	79437	Chr09	16977863	T	C	TT	2	CC	8
PvSNP154p90932	Pv09sc00154p90932	scaffold00154	90932	Chr09	16988748	G	A	GG	6	AA	12
PvSNP154p91019	Pv09sc00154p91019	scaffold00154	91019	Chr09	16988835	C	T	CC	12	TT	31
PvSNP154p91181	Pv09sc00154p91181	scaffold00154	91181	Chr09	16988997	G	C	CC	22	GG	55
PvSNP1551p15774	Pv09sc01551p15774	scaffold01551	15774	Chr02	15800998	T	C	CC	50	TT	12
PvSNP1556p12267	Pv09sc01556p12267	scaffold01556	12267	Chr03	29148343	C	A	CA	2	CC	3
PvSNP1561p41598	Pv09sc01561p41598	scaffold01561	41598	Chr10	1640339	G	C	GC	4	GG	7
PvSNP1562p49646	Pv09sc01562p49646	scaffold01562	49646	Chr07	31869119	G	T	TT	32	GG	28
PvSNP156p18691	Pv09sc00156p18691	scaffold00156	18691	Chr04	8027403	T	A	AA	4	TT	2
PvSNP156p260378	Pv09sc00156p260378	scaffold00156	260378	Chr04	8263948	T	C	CC	3	TT	1
PvSNP156p299730	Pv09sc00156p299730	scaffold00156	299730	Chr04	8302166	C	T	TT	1	CC	1
PvSNP156p385068	Pv09sc00156p385068	scaffold00156	385068	Chr04		T	C	TC	6	TT	3
PvSNP156p385671	Pv09sc00156p385671	scaffold00156	385671	Chr04	8386598	G	T	GG	6	TT	11
PvSNP156p386034	Pv09sc00156p386034	scaffold00156	386034	Chr04	8386961	T	G	GG	18	TT	16
PvSNP156p64428	Pv09sc00156p64428	scaffold00156	64428	Chr04	8071555	G	A	AA	2	GG	2
PvSNP156p65517	Pv09sc00156p65517	scaffold00156	65517	Chr04	8072644	A	G	GG	1	AA	1
PvSNP156p98646	Pv09sc00156p98646	scaffold00156	98646	Chr04	8102492	C	T	CC	12	TT	3
PvSNP1571p48381	Pv09sc01571p48381	scaffold01571	48381	Chr02	48698656	A	G	GG	1	AA	1
PvSNP1578p44144	Pv09sc01578p44144	scaffold01578	44144	Chr03	20871808	A	G	AA	2	GG	6
PvSNP1578p44289	Pv09sc01578p44289	scaffold01578	44289	Chr03	20871953	C	T	CC	4	TT	8
PvSNP157p151839	Pv09sc00157p151839	scaffold00157	151839	Chr04	13780389	A	G	AA	2	GG	3
PvSNP157p389613	Pv09sc00157p389613	scaffold00157	389613	Chr04	13550546	G	A	GG	1	AA	3
PvSNP157p537491	Pv09sc00157p537491	scaffold00157	537491	Chr04	13415691	G	T	TT	10	GG	12
PvSNP157p62869	Pv09sc00157p62869	scaffold00157	62869	Chr04	13858256	A	T	AA	1	TT	5
PvSNP1580p18629	Pv09sc01580p18629	scaffold01580	18629	Chr11	26607653	G	A	AA	3	GG	5
PvSNP1580p41113	Pv09sc01580p41113	scaffold01580	41113	Chr11	26582975	C	T	CT	13	CC	7
PvSNP1581p26986	Pv09sc01581p26986	scaffold01581	26986	Chr09	15230789	A	T	AA	13	TT	17
PvSNP158p178938	Pv09sc00158p178938	scaffold00158	178938	Chr02	33500480	C	G	CC	14	GG	14
PvSNP158p188900	Pv09sc00158p188900	scaffold00158	188900	Chr02	33510445	G	A	GG	1	AA	5
PvSNP158p189187	Pv09sc00158p189187	scaffold00158	189187	Chr02	33510732	C	T	CC	3	TT	2
PvSNP158p231996	Pv09sc00158p231996	scaffold00158	231996	Chr02	33553547	A	C	AA	1	CC	3
PvSNP158p232230	Pv09sc00158p232230	scaffold00158	232230	Chr02	33553781	T	C	CC	4	TT	3
PvSNP158p235681	Pv09sc00158p235681	scaffold00158	235681	Chr02	33557233	G	A	GG	1	AA	1
PvSNP158p258723	Pv09sc00158p258723	scaffold00158	258723	Chr02	33579740	C	A	CC	15	AA	12
PvSNP158p258832	Pv09sc00158p258832	scaffold00158	258832	Chr02	33579849	A	T	AA	23	TT	16
PvSNP158p259620	Pv09sc00158p259620	scaffold00158	259620	Chr02	33580637	T	C	TT	3	CC	4
PvSNP158p260601	Pv09sc00158p260601	scaffold00158	260601	Chr02	33581618	A	T	AA	10	AA	1
PvSNP158p261508	Pv09sc00158p261508	scaffold00158	261508	Chr02	33582525	C	T	TT	11	CC	8
PvSNP158p261967	Pv09sc00158p261967	scaffold00158	261967	Chr02	33582984	G	A	AA	5	GG	1
PvSNP158p272043	Pv09sc00158p272043	scaffold00158	272043	Chr02	33591893	C	T	CC	8	TT	4
PvSNP158p272169	Pv09sc00158p272169	scaffold00158	272169	Chr02	33592019	A	G	AA	6	GG	4
PvSNP158p293856	Pv09sc00158p293856	scaffold00158	293856	Chr02	33613710	C	A	AA	4	CC	5
PvSNP158p323991	Pv09sc00158p323991	scaffold00158	323991	Chr02	33643052	T	C	CC	1	TT	2
PvSNP158p358904	Pv09sc00158p358904	scaffold00158	358904	Chr02	33676091	A	G	GG	9	AA	5
PvSNP158p363600	Pv09sc00158p363600	scaffold00158	363600	Chr02	33680787	G	C	GG	1	CC	1
PvSNP158p454895	Pv09sc00158p454895	scaffold00158	454895	Chr02	33771821	T	G	TT	4	TG	4
PvSNP158p57184	Pv09sc00158p57184	scaffold00158	57184	Chr02	33380955	A	C	AA	3	CC	1
PvSNP158p66163	Pv09sc00158p66163	scaffold00158	66163	Chr02	33389938	T	C	TT	4	CC	2
PvSNP158p72303	Pv09sc00158p72303	scaffold00158	72303	Chr02	33394253	A	G	AA	3	GG	2
PvSNP158p72374	Pv09sc00158p72374	scaffold00158	72374	Chr02	33394324	A	G	GG	3	AA	2
PvSNP158p95898	Pv09sc00158p95898	scaffold00158	95898	Chr02	33418754	C	T	TT	7	CC	17
PvSNP158p95991	Pv09sc00158p95991	scaffold00158	95991	Chr02	33418847	A	G	AA	7	GG	19
PvSNP159p132116	Pv09sc00159p132116	scaffold00159	132116	Chr07	11780149	T	C	CC	3	TT	2
PvSNP159p132718	Pv09sc00159p132718	scaffold00159	132718	Chr07	11780751	C	T	TT	1	CC	2
PvSNP159p169958	Pv09sc00159p169958	scaffold00159	169958	Chr07	11816778	T	G	TT	16	TG	16
PvSNP159p243563	Pv09sc00159p243563	scaffold00159	243563	Chr07	11885761	C	T	CC	4	TT	4
PvSNP159p243625	Pv09sc00159p243625	scaffold00159	243625	Chr07	11885823	G	T	TT	4	GG	4
PvSNP159p257416	Pv09sc00159p257416	scaffold00159	257416	Chr07	11899090	T	C	CC	14	TT	9
PvSNP159p457979	Pv09sc00159p457979	scaffold00159	457979	Chr07	12093514	T	C	CC	3	TT	4
PvSNP159p575802	Pv09sc00159p575802	scaffold00159	575802	Chr07	12211092	T	C	CC	5	TT	6
PvSNP159p580333	Pv09sc00159p580333	scaffold00159	580333	Chr07	12215624	T	A	AA	3	TT	1
PvSNP159p580866	Pv09sc00159p580866	scaffold00159	580866	Chr07	12216157	T	C	TT	24	CC	4
PvSNP15p1011329	Pv09sc00015p1011329	scaffold00015	1011329	Chr03	1627496	T	A	AA	5	TT	1
PvSNP15p1011414	Pv09sc00015p1011414	scaffold00015	1011414	Chr03	1627581	G	A	AA	146	GG	157
PvSNP15p1011541	Pv09sc00015p1011541	scaffold00015	1011541	Chr03	1627708	G	A	GG	1075	AA	308
PvSNP15p1012528	Pv09sc00015p1012528	scaffold00015	1012528	Chr03	1628695	C	A	CC	882	AA	387
PvSNP15p1051574	Pv09sc00015p1051574	scaffold00015	1051574	Chr03	1666878	C	T	TT	1	CC	2
PvSNP15p1051722	Pv09sc00015p1051722	scaffold00015	1051722	Chr03	1667026	A	G	AA	1	GG	2
PvSNP15p1074839	Pv09sc00015p1074839	scaffold00015	1074839	Chr03	1691537	A	C	CC	11	AA	4
PvSNP15p1074937	Pv09sc00015p1074937	scaffold00015	1074937	Chr03	1691635	C	A	CC	45	AA	22
PvSNP15p1158647	Pv09sc00015p1158647	scaffold00015	1158647	Chr03	1774460	A	T	TT	2	AA	51
PvSNP15p1173933	Pv09sc00015p1173933	scaffold00015	1173933	Chr03	1789222	C	A	CC	85	CA	26
PvSNP15p1174035	Pv09sc00015p1174035	scaffold00015	1174035	Chr03	1789324	A	T	AT	87	AA	30
PvSNP15p1174098	Pv09sc00015p1174098	scaffold00015	1174098	Chr03	1789387	C	A	AA	2	CC	1
PvSNP15p1197091	Pv09sc00015p1197091	scaffold00015	1197091	Chr03	1811890	T	C	TT	1	TC	6
PvSNP15p1197365	Pv09sc00015p1197365	scaffold00015	1197365	Chr03	1812164	T	A	AA	1	TT	4
PvSNP15p1205874	Pv09sc00015p1205874	scaffold00015	1205874	Chr03	1820387	A	G	AA	3	GG	1
PvSNP15p1330850	Pv09sc00015p1330850	scaffold00015	1330850	Chr03	1944435	A	G	AA	24	GG	4
PvSNP15p1331083	Pv09sc00015p1331083	scaffold00015	1331083	Chr03	1944668	G	A	GG	30	AA	6
PvSNP15p1364058	Pv09sc00015p1364058	scaffold00015	1364058	Chr03	1977361	G	T	GG	1	GT	3
PvSNP15p1379655	Pv09sc00015p1379655	scaffold00015	1379655	Chr03	1992955	A	G	AA	5	GG	10
PvSNP15p1450872	Pv09sc00015p1450872	scaffold00015	1450872	Chr03	2064305	A	C	AA	35	AC	5
PvSNP15p1464999	Pv09sc00015p1464999	scaffold00015	1464999	Chr03	2077775	C	T	CC	1	TT	2
PvSNP15p1466384	Pv09sc00015p1466384	scaffold00015	1466384	Chr03	2079160	A	G	AA	1	GG	1
PvSNP15p1472058	Pv09sc00015p1472058	scaffold00015	1472058	Chr03	2084833	G	T	GG	7	TT	2
PvSNP15p1550690	Pv09sc00015p1550690	scaffold00015	1550690	Chr03	2162802	A	T	TT	4	AA	5
PvSNP15p1550758	Pv09sc00015p1550758	scaffold00015	1550758	Chr03	2162870	C	T	CT	4	CC	4
PvSNP15p1553394	Pv09sc00015p1553394	scaffold00015	1553394	Chr03	2165506	G	T	GG	8	TT	6
PvSNP15p1556564	Pv09sc00015p1556564	scaffold00015	1556564	Chr03	2168676	G	C	GG	6	CC	3
PvSNP15p1674406	Pv09sc00015p1674406	scaffold00015	1674406	Chr03	2284666	C	T	CC	1	TT	2
PvSNP15p1675236	Pv09sc00015p1675236	scaffold00015	1675236	Chr03	2285497	G	C	GG	42	CC	19
PvSNP15p1675690	Pv09sc00015p1675690	scaffold00015	1675690	Chr03	2285951	G	A	AA	34	GG	21
PvSNP15p1676103	Pv09sc00015p1676103	scaffold00015	1676103	Chr03	2286364	A	C	AA	8	AC	4
PvSNP15p1676175	Pv09sc00015p1676175	scaffold00015	1676175	Chr03	2286436	G	A	AA	12	GG	7
PvSNP15p1693738	Pv09sc00015p1693738	scaffold00015	1693738	Chr03	2303311	T	A	TT	14	AA	28
PvSNP15p1696820	Pv09sc00015p1696820	scaffold00015	1696820	Chr03	2306393	T	A	AA	5	TT	8
PvSNP15p1699396	Pv09sc00015p1699396	scaffold00015	1699396	Chr03	2308969	C	T	CC	9	TT	8
PvSNP15p1702081	Pv09sc00015p1702081	scaffold00015	1702081	Chr03	2311655	C	T	CC	14	TT	11
PvSNP15p1709930	Pv09sc00015p1709930	scaffold00015	1709930	Chr03	2319153	T	A	AA	6	TT	1
PvSNP15p1732228	Pv09sc00015p1732228	scaffold00015	1732228	Chr03	2340763	A	T	TT	22	AA	7
PvSNP15p1732460	Pv09sc00015p1732460	scaffold00015	1732460	Chr03	2340995	T	C	CC	3	TT	2
PvSNP15p1757983	Pv09sc00015p1757983	scaffold00015	1757983	Chr03	2366204	T	G	GG	9	TT	2
PvSNP15p1791961	Pv09sc00015p1791961	scaffold00015	1791961	Chr03		T	C	TT	2	CC	1
PvSNP15p1938343	Pv09sc00015p1938343	scaffold00015	1938343	Chr03	28179296	C	T	TT	138	CC	48
PvSNP15p2069954	Pv09sc00015p2069954	scaffold00015	2069954	Chr03	2665618	T	C	CC	1	TT	3
PvSNP15p2070523	Pv09sc00015p2070523	scaffold00015	2070523	Chr03	2666185	T	C	TT	1	CC	3
PvSNP15p2085334	Pv09sc00015p2085334	scaffold00015	2085334	Chr03	2680998	T	G	TT	12	GG	3
PvSNP15p2111459	Pv09sc00015p2111459	scaffold00015	2111459	Chr03	2706694	A	G	GG	19	AA	9
PvSNP15p2145944	Pv09sc00015p2145944	scaffold00015	2145944	Chr03	2741181	G	A	AA	2	GG	3
PvSNP15p2173993	Pv09sc00015p2173993	scaffold00015	2173993	Chr03	2769235	T	C	TT	2	CC	2
PvSNP15p2194810	Pv09sc00015p2194810	scaffold00015	2194810	Chr03	2789562	T	C	TT	1	CC	2
PvSNP15p2222657	Pv09sc00015p2222657	scaffold00015	2222657	Chr03	2817410	T	G	GG	1	TT	1
PvSNP15p259610	Pv09sc00015p259610	scaffold00015	259610	Chr03	887284	C	A	AA	1	CC	7
PvSNP15p320576	Pv09sc00015p320576	scaffold00015	320576	Chr03	950574	C	T	CC	6	TT	2
PvSNP15p320642	Pv09sc00015p320642	scaffold00015	320642	Chr03	950640	C	T	TT	14	CC	11
PvSNP15p321506	Pv09sc00015p321506	scaffold00015	321506	Chr03	951504	T	A	AA	5	TT	7
PvSNP15p369221	Pv09sc00015p369221	scaffold00015	369221	Chr03		C	A	CC	2	AA	1
PvSNP15p456541	Pv09sc00015p456541	scaffold00015	456541	Chr03	1083655	G	A	GG	25	AA	4
PvSNP15p458503	Pv09sc00015p458503	scaffold00015	458503	Chr03	1085617	G	A	AA	6	GG	3
PvSNP15p466062	Pv09sc00015p466062	scaffold00015	466062	Chr03	1093176	A	T	TT	16	AA	13
PvSNP15p466141	Pv09sc00015p466141	scaffold00015	466141	Chr03	1093255	T	C	CC	35	TT	19
PvSNP15p466247	Pv09sc00015p466247	scaffold00015	466247	Chr03	1093361	A	G	AA	33	AG	25
PvSNP15p466493	Pv09sc00015p466493	scaffold00015	466493	Chr03	1093607	A	G	GG	4	AA	1
PvSNP15p489448	Pv09sc00015p489448	scaffold00015	489448	Chr03	1116030	A	G	AA	6	AG	12
PvSNP15p533283	Pv09sc00015p533283	scaffold00015	533283	Chr03	1154898	G	C	GG	1	CC	1
PvSNP15p570072	Pv09sc00015p570072	scaffold00015	570072	Chr03	1190831	A	G	AA	1	GG	3
PvSNP15p588084	Pv09sc00015p588084	scaffold00015	588084	Chr03	1207627	C	T	TT	2	CC	2
PvSNP15p591539	Pv09sc00015p591539	scaffold00015	591539	Chr03	1211085	C	A	AA	14	CC	8
PvSNP15p638166	Pv09sc00015p638166	scaffold00015	638166	Chr03	1257269	T	C	TT	1	CC	5
PvSNP15p701631	Pv09sc00015p701631	scaffold00015	701631	Chr03	1320082	G	A	GG	1	AA	5
PvSNP15p960895	Pv09sc00015p960895	scaffold00015	960895	Chr03	1577032	T	C	TT	2	CC	1
PvSNP15p994318	Pv09sc00015p994318	scaffold00015	994318	Chr03	1610484	A	G	GG	3	AA	9
PvSNP1606p26999	Pv09sc01606p26999	scaffold01606	26999	Chr08	19437339	C	A	CC	8	AA	5
PvSNP1606p27099	Pv09sc01606p27099	scaffold01606	27099	Chr08	19437239	C	G	CC	1	GG	4
PvSNP160p276830	Pv09sc00160p276830	scaffold00160	276830	Chr10	6067724	C	G	CC	18	GG	30
PvSNP160p277763	Pv09sc00160p277763	scaffold00160	277763	Chr10	6066754	A	C	AA	69	CC	74
PvSNP160p327715	Pv09sc00160p327715	scaffold00160	327715	Chr10	6019457	A	T	AA	10	TT	6
PvSNP160p479036	Pv09sc00160p479036	scaffold00160	479036	Chr10	5870363	A	G	AA	14	AG	10
PvSNP160p505932	Pv09sc00160p505932	scaffold00160	505932	Chr10	5843851	C	T	CC	2	TT	5
PvSNP161p11253	Pv09sc00161p11253	scaffold00161	11253	Chr03	4956760	G	A	GG	3	AA	3
PvSNP161p124862	Pv09sc00161p124862	scaffold00161	124862	Chr03	4848832	G	C	GG	36	GC	15
PvSNP161p125955	Pv09sc00161p125955	scaffold00161	125955	Chr03	4847781	G	C	CC	32	GG	12
PvSNP161p144660	Pv09sc00161p144660	scaffold00161	144660	Chr03	4829076	T	C	TT	1	CC	4
PvSNP161p145650	Pv09sc00161p145650	scaffold00161	145650	Chr03	4828163	C	A	AA	3	CC	1
PvSNP161p164995	Pv09sc00161p164995	scaffold00161	164995	Chr03	4808492	C	T	CC	16	TT	7
PvSNP161p191136	Pv09sc00161p191136	scaffold00161	191136	Chr03	4786567	G	A	GG	15	AA	2
PvSNP161p291610	Pv09sc00161p291610	scaffold00161	291610	Chr03	4688797	C	T	CC	1	TT	1
PvSNP161p328115	Pv09sc00161p328115	scaffold00161	328115	Chr03	4652635	G	A	GG	3	AA	3
PvSNP161p328330	Pv09sc00161p328330	scaffold00161	328330	Chr03	4652420	T	G	GG	10	TT	6
PvSNP161p347906	Pv09sc00161p347906	scaffold00161	347906	Chr03	4632845	G	A	GG	14	AA	8
PvSNP162p114087	Pv09sc00162p114087	scaffold00162	114087	Chr05	620961	A	G	AA	145	GG	342
PvSNP162p15157	Pv09sc00162p15157	scaffold00162	15157	Chr05	515857	C	G	GG	4	CC	1
PvSNP162p15328	Pv09sc00162p15328	scaffold00162	15328	Chr05	516028	C	T	TT	204	CC	138
PvSNP162p15693	Pv09sc00162p15693	scaffold00162	15693	Chr05	516393	T	C	CC	322	TT	183
PvSNP162p292164	Pv09sc00162p292164	scaffold00162	292164	Chr05	794843	G	C	GG	23	CC	26
PvSNP162p36888	Pv09sc00162p36888	scaffold00162	36888	Chr05	537590	A	T	TT	4	AA	1
PvSNP162p400625	Pv09sc00162p400625	scaffold00162	400625	Chr05	919536	A	G	AA	4	GG	2
PvSNP162p462616	Pv09sc00162p462616	scaffold00162	462616	Chr05	971373	C	T	TT	2	CC	3
PvSNP162p465398	Pv09sc00162p465398	scaffold00162	465398	Chr05	974156	T	A	AA	2	TT	1
PvSNP162p469791	Pv09sc00162p469791	scaffold00162	469791	Chr05	978549	G	C	GG	14	CC	17
PvSNP162p490790	Pv09sc00162p490790	scaffold00162	490790	Chr05	999362	C	T	CC	4	TT	1
PvSNP162p491272	Pv09sc00162p491272	scaffold00162	491272	Chr05	999844	T	C	CC	6	TT	1
PvSNP162p518130	Pv09sc00162p518130	scaffold00162	518130	Chr05	1027015	C	A	CA	7	CC	7
PvSNP162p519260	Pv09sc00162p519260	scaffold00162	519260	Chr05	1028145	G	C	CC	4	GG	6
PvSNP162p567470	Pv09sc00162p567470	scaffold00162	567470	Chr05	1075070	T	C	CC	3	TT	5
PvSNP162p569432	Pv09sc00162p569432	scaffold00162	569432	Chr05	1077032	T	C	TT	15	CC	4
PvSNP162p80717	Pv09sc00162p80717	scaffold00162	80717	Chr05	581231	T	C	CC	1	TT	3
PvSNP1639p9057	Pv09sc01639p9057	scaffold01639	9057	Chr01	23042342	T	C	TT	16	CC	31
PvSNP1639p9343	Pv09sc01639p9343	scaffold01639	9343	Chr01	23041985	A	G	AA	32	GG	36
PvSNP1639p9817	Pv09sc01639p9817	scaffold01639	9817	Chr01	23041582	G	A	AA	7	GG	12
PvSNP163p329591	Pv09sc00163p329591	scaffold00163	329591	Chr02	39012560	T	C	CC	2	TT	2
PvSNP163p335525	Pv09sc00163p335525	scaffold00163	335525	Chr02	39007235	A	G	AA	1	GG	3
PvSNP163p428755	Pv09sc00163p428755	scaffold00163	428755	Chr06	24774159	G	T	GT	7	GG	8
PvSNP164p101511	Pv09sc00164p101511	scaffold00164	101511	Chr06	31875391	C	T	TT	6	CC	8
PvSNP164p101953	Pv09sc00164p101953	scaffold00164	101953	Chr06	31874948	C	T	CC	10	TT	6
PvSNP164p102909	Pv09sc00164p102909	scaffold00164	102909	Chr06	31874006	C	T	TT	11	CC	11
PvSNP164p105849	Pv09sc00164p105849	scaffold00164	105849	Chr06	31871051	C	G	CC	4	GG	3
PvSNP164p107686	Pv09sc00164p107686	scaffold00164	107686	Chr06	31869214	A	C	AC	17	AA	8
PvSNP164p107980	Pv09sc00164p107980	scaffold00164	107980	Chr06	31868920	C	T	CC	23	TT	14
PvSNP164p108055	Pv09sc00164p108055	scaffold00164	108055	Chr06	31868845	T	C	CC	2	TT	1
PvSNP164p108450	Pv09sc00164p108450	scaffold00164	108450	Chr06	31868450	C	T	CC	1	TT	2
PvSNP164p108546	Pv09sc00164p108546	scaffold00164	108546	Chr06	31868354	C	T	CC	1	TT	3
PvSNP164p109474	Pv09sc00164p109474	scaffold00164	109474	Chr06	31867426	T	C	TT	171	CC	173
PvSNP164p109597	Pv09sc00164p109597	scaffold00164	109597	Chr06	31867303	A	G	AA	32	GG	2
PvSNP164p123309	Pv09sc00164p123309	scaffold00164	123309	Chr06	31853579	G	A	GG	4	AA	2
PvSNP164p128549	Pv09sc00164p128549	scaffold00164	128549	Chr06	31848351	G	A	AA	2	GG	1
PvSNP164p137266	Pv09sc00164p137266	scaffold00164	137266	Chr06	31839635	C	T	TT	2	CC	2
PvSNP164p137742	Pv09sc00164p137742	scaffold00164	137742	Chr06	31839159	A	G	AA	4	GG	5
PvSNP164p137939	Pv09sc00164p137939	scaffold00164	137939	Chr06	31838874	C	G	GG	4	CC	4
PvSNP164p142478	Pv09sc00164p142478	scaffold00164	142478	Chr06	31834922	C	T	CC	41	CT	38
PvSNP164p143207	Pv09sc00164p143207	scaffold00164	143207	Chr06	31834272	G	A	GA	10	GG	9
PvSNP164p150551	Pv09sc00164p150551	scaffold00164	150551	Chr06	31826942	C	T	CC	2	TT	4
PvSNP164p151422	Pv09sc00164p151422	scaffold00164	151422	Chr06	31825978	T	G	TG	7	TT	1
PvSNP164p152149	Pv09sc00164p152149	scaffold00164	152149	Chr06	31825251	C	T	CC	33	CT	10
PvSNP164p153788	Pv09sc00164p153788	scaffold00164	153788	Chr06	31823552	G	A	GG	1	AA	1
PvSNP164p177523	Pv09sc00164p177523	scaffold00164	177523	Chr06	31800442	A	G	GG	3	AA	9
PvSNP164p215863	Pv09sc00164p215863	scaffold00164	215863	Chr06	31762395	G	A	AA	29	GG	43
PvSNP164p216058	Pv09sc00164p216058	scaffold00164	216058	Chr06	31762200	A	G	GG	1	AA	1
PvSNP164p220189	Pv09sc00164p220189	scaffold00164	220189	Chr06	31758068	A	G	GG	17	AA	14
PvSNP164p220269	Pv09sc00164p220269	scaffold00164	220269	Chr06	31758072	G	C	GG	4	CC	4
PvSNP164p249865	Pv09sc00164p249865	scaffold00164	249865	Chr06	31728937	T	A	AA	1	TT	1
PvSNP164p255828	Pv09sc00164p255828	scaffold00164	255828	Chr06		T	G	TT	1	GG	2
PvSNP164p267768	Pv09sc00164p267768	scaffold00164	267768	Chr06	31711003	G	C	GG	26	CC	18
PvSNP164p26818	Pv09sc00164p26818	scaffold00164	26818	Chr06	31947832	C	T	TT	4	CC	11
PvSNP164p268788	Pv09sc00164p268788	scaffold00164	268788	Chr06	31710048	G	A	AA	34	GG	17
PvSNP164p273280	Pv09sc00164p273280	scaffold00164	273280	Chr06		A	T	TT	2	AA	1
PvSNP164p290675	Pv09sc00164p290675	scaffold00164	290675	Chr06	31688574	C	A	AA	11	CC	6
PvSNP164p290740	Pv09sc00164p290740	scaffold00164	290740	Chr06	31688509	G	T	GG	19	TT	12
PvSNP164p291023	Pv09sc00164p291023	scaffold00164	291023	Chr06	31688226	T	G	TT	19	GG	11
PvSNP164p292437	Pv09sc00164p292437	scaffold00164	292437	Chr06	31686812	G	A	GG	3	AA	1
PvSNP164p292517	Pv09sc00164p292517	scaffold00164	292517	Chr06	31686732	C	A	AA	3	CC	1
PvSNP164p304981	Pv09sc00164p304981	scaffold00164	304981	Chr06	31674267	C	G	CC	520	GG	38
PvSNP164p305047	Pv09sc00164p305047	scaffold00164	305047	Chr06	31674201	G	C	CC	626	GG	52
PvSNP164p308236	Pv09sc00164p308236	scaffold00164	308236	Chr06	31671010	T	C	CC	1	TT	1
PvSNP164p308684	Pv09sc00164p308684	scaffold00164	308684	Chr06	31670562	C	G	CG	7	CC	4
PvSNP164p308892	Pv09sc00164p308892	scaffold00164	308892	Chr06	31670354	G	C	GG	13	GC	9
PvSNP164p308983	Pv09sc00164p308983	scaffold00164	308983	Chr06	31670360	C	T	CT	9	CC	3
PvSNP164p313760	Pv09sc00164p313760	scaffold00164	313760	Chr06	31665483	T	C	CC	4	TT	2
PvSNP164p314075	Pv09sc00164p314075	scaffold00164	314075	Chr06	31665168	A	G	AA	106	GG	62
PvSNP164p316269	Pv09sc00164p316269	scaffold00164	316269	Chr06	31663051	A	G	GG	4	AA	1
PvSNP164p316557	Pv09sc00164p316557	scaffold00164	316557	Chr06	31662687	C	T	TT	3	CC	2
PvSNP164p328639	Pv09sc00164p328639	scaffold00164	328639	Chr06	31650604	G	A	GG	1	AA	2
PvSNP164p350853	Pv09sc00164p350853	scaffold00164	350853	Chr06	31628388	T	C	TT	11	CC	20
PvSNP164p41535	Pv09sc00164p41535	scaffold00164	41535	Chr06	31934646	G	T	GG	18	TT	2
PvSNP164p425100	Pv09sc00164p425100	scaffold00164	425100	Chr06	31557243	G	C	CC	6	GG	6
PvSNP164p425173	Pv09sc00164p425173	scaffold00164	425173	Chr06	31557170	C	A	CA	7	CC	6
PvSNP164p438576	Pv09sc00164p438576	scaffold00164	438576	Chr06	31543816	G	C	GG	2	CC	1
PvSNP164p439160	Pv09sc00164p439160	scaffold00164	439160	Chr06	31543177	G	A	AA	1	GG	1
PvSNP164p491194	Pv09sc00164p491194	scaffold00164	491194	Chr06	31490961	T	A	TT	1	AA	3
PvSNP164p494959	Pv09sc00164p494959	scaffold00164	494959	Chr06	31487211	T	A	TT	1	AA	3
PvSNP164p504410	Pv09sc00164p504410	scaffold00164	504410	Chr06	31477759	C	T	TT	24	CC	16
PvSNP164p537791	Pv09sc00164p537791	scaffold00164	537791	Chr06	31444947	T	A	AA	2	TT	1
PvSNP164p538097	Pv09sc00164p538097	scaffold00164	538097	Chr06	31444605	C	T	CC	27	TT	23
PvSNP164p538245	Pv09sc00164p538245	scaffold00164	538245	Chr06	31444457	G	A	AA	5	GG	1
PvSNP164p559771	Pv09sc00164p559771	scaffold00164	559771	Chr06	31422929	G	C	CC	3	GG	1
PvSNP164p576469	Pv09sc00164p576469	scaffold00164	576469	Chr06	31406580	T	C	CC	4	TT	4
PvSNP164p66723	Pv09sc00164p66723	scaffold00164	66723	Chr06	31909452	C	A	AA	2	CC	10
PvSNP164p92181	Pv09sc00164p92181	scaffold00164	92181	Chr06	31884723	C	G	CC	1	GG	4
PvSNP1654p29427	Pv09sc01654p29427	scaffold01654	29427	Chr09	1707227	T	A	TT	3	AA	7
PvSNP165p246686	Pv09sc00165p246686	scaffold00165	246686	Chr10	7928848	G	A	GG	16	AA	13
PvSNP165p246781	Pv09sc00165p246781	scaffold00165	246781	Chr10	7928943	C	A	CC	14	AA	12
PvSNP165p246855	Pv09sc00165p246855	scaffold00165	246855	Chr10	7929017	T	C	TT	12	CC	11
PvSNP165p557668	Pv09sc00165p557668	scaffold00165	557668	Chr10	8242548	T	C	TT	12	CC	6
PvSNP165p66270	Pv09sc00165p66270	scaffold00165	66270	Chr10		T	C	TT	1	CC	3
PvSNP165p67041	Pv09sc00165p67041	scaffold00165	67041	Chr10	7495928	A	T	AA	12	TT	3
PvSNP165p69389	Pv09sc00165p69389	scaffold00165	69389	Chr10	7498276	T	C	TT	2	CC	2
PvSNP165p80491	Pv09sc00165p80491	scaffold00165	80491	Chr10	7509381	G	A	GG	5	AA	1
PvSNP165p93680	Pv09sc00165p93680	scaffold00165	93680	Chr10	7783198	A	C	AA	38	CC	53
PvSNP165p93771	Pv09sc00165p93771	scaffold00165	93771	Chr10	7783289	T	C	TC	39	TT	57
PvSNP165p93953	Pv09sc00165p93953	scaffold00165	93953	Chr10	7783471	G	T	TT	52	GG	88
PvSNP165p95288	Pv09sc00165p95288	scaffold00165	95288	Chr10	7784806	C	G	GG	2	CC	2
PvSNP1664p16768	Pv09sc01664p16768	scaffold01664	16768	Chr10	19316878	G	A	GG	8	AA	1
PvSNP166p144714	Pv09sc00166p144714	scaffold00166	144714	Chr09	15062389	A	G	AA	1	GG	1
PvSNP166p144804	Pv09sc00166p144804	scaffold00166	144804	Chr09	15062299	C	T	TT	1	CC	1
PvSNP166p147847	Pv09sc00166p147847	scaffold00166	147847	Chr09		T	C	TT	1	CC	1
PvSNP166p151496	Pv09sc00166p151496	scaffold00166	151496	Chr09	15056402	T	C	TT	19	CC	12
PvSNP166p154840	Pv09sc00166p154840	scaffold00166	154840	Chr09	15053058	C	T	TT	14	CC	1
PvSNP166p161486	Pv09sc00166p161486	scaffold00166	161486	Chr09	15046695	T	C	TT	6	CC	6
PvSNP166p218417	Pv09sc00166p218417	scaffold00166	218417	Chr09	14990819	G	A	AA	4	GG	5
PvSNP166p219456	Pv09sc00166p219456	scaffold00166	219456	Chr09	14989750	G	T	GG	9	TT	10
PvSNP166p219534	Pv09sc00166p219534	scaffold00166	219534	Chr09	14989672	G	A	GG	10	AA	11
PvSNP166p220998	Pv09sc00166p220998	scaffold00166	220998	Chr09	14988208	A	G	AA	10	GG	13
PvSNP166p242901	Pv09sc00166p242901	scaffold00166	242901	Chr09	14967321	T	G	TT	16	GG	16
PvSNP166p27800	Pv09sc00166p27800	scaffold00166	27800	Chr09	15177609	A	G	AA	3	GG	12
PvSNP166p307418	Pv09sc00166p307418	scaffold00166	307418	Chr09	14904233	C	T	TT	4	CC	2
PvSNP166p321481	Pv09sc00166p321481	scaffold00166	321481	Chr09	14890896	A	G	GG	4	AA	2
PvSNP166p439396	Pv09sc00166p439396	scaffold00166	439396	Chr09	14774713	C	T	CC	14	TT	2
PvSNP166p458667	Pv09sc00166p458667	scaffold00166	458667	Chr09	14756230	A	G	AA	9	GG	6
PvSNP166p458792	Pv09sc00166p458792	scaffold00166	458792	Chr09	14756021	G	A	GG	9	AA	6
PvSNP166p458891	Pv09sc00166p458891	scaffold00166	458891	Chr09	14755942	G	C	CC	3	GG	2
PvSNP166p491650	Pv09sc00166p491650	scaffold00166	491650	Chr09	14724499	T	C	CC	3	TT	2
PvSNP166p55518	Pv09sc00166p55518	scaffold00166	55518	Chr09	15149886	G	A	GG	11	AA	6
PvSNP1671p36194	Pv09sc01671p36194	scaffold01671	36194	Chr04	20618724	A	C	AA	4	CC	1
PvSNP167p158482	Pv09sc00167p158482	scaffold00167	158482	Chr09	11211743	T	G	GG	2	TT	1
PvSNP167p158601	Pv09sc00167p158601	scaffold00167	158601	Chr09	11211624	T	G	GG	2	TT	1
PvSNP167p187417	Pv09sc00167p187417	scaffold00167	187417	Chr09	11182441	A	T	TT	3	AA	2
PvSNP167p189512	Pv09sc00167p189512	scaffold00167	189512	Chr09	11180330	A	C	CC	2	AA	1
PvSNP167p191503	Pv09sc00167p191503	scaffold00167	191503	Chr09	11178347	C	A	AA	2	CC	5
PvSNP167p224278	Pv09sc00167p224278	scaffold00167	224278	Chr09	11146457	A	C	AA	2	CC	5
PvSNP167p224357	Pv09sc00167p224357	scaffold00167	224357	Chr09	11146378	T	A	AA	3	TT	4
PvSNP167p225447	Pv09sc00167p225447	scaffold00167	225447	Chr09	11145684	T	G	GG	4	TT	3
PvSNP167p227576	Pv09sc00167p227576	scaffold00167	227576	Chr09	11143527	C	T	TT	2	CC	3
PvSNP167p228178	Pv09sc00167p228178	scaffold00167	228178	Chr09	11142952	A	G	GG	8	AA	8
PvSNP167p228504	Pv09sc00167p228504	scaffold00167	228504	Chr09	11142626	C	T	CC	9	TT	3
PvSNP167p228571	Pv09sc00167p228571	scaffold00167	228571	Chr09	11142559	C	T	TT	9	CC	6
PvSNP167p244281	Pv09sc00167p244281	scaffold00167	244281	Chr09	11126845	C	T	TT	10	CC	38
PvSNP167p278995	Pv09sc00167p278995	scaffold00167	278995	Chr09	11092821	A	G	AA	1	GG	1
PvSNP167p285355	Pv09sc00167p285355	scaffold00167	285355	Chr09	11086413	C	T	TT	2	CC	1
PvSNP167p289178	Pv09sc00167p289178	scaffold00167	289178	Chr09	11082634	T	C	CC	3	TT	1
PvSNP167p289655	Pv09sc00167p289655	scaffold00167	289655	Chr09	11082157	A	G	GG	2	AA	1
PvSNP167p297969	Pv09sc00167p297969	scaffold00167	297969	Chr09	11073772	C	T	TT	7	CC	3
PvSNP167p31182	Pv09sc00167p31182	scaffold00167	31182	Chr09	11335348	G	A	AA	3	GG	1
PvSNP167p391041	Pv09sc00167p391041	scaffold00167	391041	Chr09	10985284	G	A	GG	5	AA	5
PvSNP167p391116	Pv09sc00167p391116	scaffold00167	391116	Chr09	10985277	A	T	AA	4	TT	5
PvSNP167p404873	Pv09sc00167p404873	scaffold00167	404873	Chr09	10971446	C	T	TT	2	CC	4
PvSNP167p405529	Pv09sc00167p405529	scaffold00167	405529	Chr09	10970871	G	T	TT	3	GG	1
PvSNP167p414436	Pv09sc00167p414436	scaffold00167	414436	Chr09	10962397	A	G	GG	7	AA	10
PvSNP167p440290	Pv09sc00167p440290	scaffold00167	440290	Chr09	10937180	A	T	TT	3	AA	1
PvSNP167p440374	Pv09sc00167p440374	scaffold00167	440374	Chr09	10937096	A	T	TT	3	AA	1
PvSNP167p441577	Pv09sc00167p441577	scaffold00167	441577	Chr09	10935893	C	T	CC	1	TT	2
PvSNP167p459848	Pv09sc00167p459848	scaffold00167	459848	Chr09	10917661	A	C	AA	6	CC	6
PvSNP167p459909	Pv09sc00167p459909	scaffold00167	459909	Chr09		A	T	AA	1	TT	5
PvSNP167p486480	Pv09sc00167p486480	scaffold00167	486480	Chr09	10891150	G	A	AA	78	GG	34
PvSNP167p486558	Pv09sc00167p486558	scaffold00167	486558	Chr09	10891072	G	C	GG	98	CC	50
PvSNP167p486847	Pv09sc00167p486847	scaffold00167	486847	Chr09	10890783	T	G	GG	28	TT	17
PvSNP167p487839	Pv09sc00167p487839	scaffold00167	487839	Chr09	10889828	A	G	GG	3	AA	3
PvSNP167p487900	Pv09sc00167p487900	scaffold00167	487900	Chr09	10889828	G	A	AA	6	GG	8
PvSNP167p488121	Pv09sc00167p488121	scaffold00167	488121	Chr09	10889509	C	T	CC	1	TT	1
PvSNP167p51465	Pv09sc00167p51465	scaffold00167	51465	Chr09	11315058	C	T	CC	4	TT	2
PvSNP167p528416	Pv09sc00167p528416	scaffold00167	528416	Chr02	30383284	T	A	AA	1	TT	1
PvSNP167p533779	Pv09sc00167p533779	scaffold00167	533779	Chr09	10849171	T	C	TT	5	CC	1
PvSNP167p540832	Pv09sc00167p540832	scaffold00167	540832	Chr02	4669576	T	C	CC	1	TT	1
PvSNP167p553776	Pv09sc00167p553776	scaffold00167	553776	Chr08		T	A	AA	2	TT	2
PvSNP167p91768	Pv09sc00167p91768	scaffold00167	91768	Chr09	11276122	A	G	GG	4	AA	5
PvSNP168p102006	Pv09sc00168p102006	scaffold00168	102006	Chr04	5796723	C	T	CC	1	TT	1
PvSNP168p102381	Pv09sc00168p102381	scaffold00168	102381	Chr04	5796350	G	A	AA	1	GG	1
PvSNP168p164336	Pv09sc00168p164336	scaffold00168	164336	Chr04	5735078	G	C	GG	1	CC	1
PvSNP168p363845	Pv09sc00168p363845	scaffold00168	363845	Chr04	5543561	A	C	AA	1	CC	1
PvSNP168p365947	Pv09sc00168p365947	scaffold00168	365947	Chr04	5541457	C	T	TT	1	CC	2
PvSNP168p407657	Pv09sc00168p407657	scaffold00168	407657	Chr04	5500845	C	G	CC	21	GG	13
PvSNP168p429495	Pv09sc00168p429495	scaffold00168	429495	Chr04	5479005	A	T	AA	37	TT	21
PvSNP168p429630	Pv09sc00168p429630	scaffold00168	429630	Chr04	5478870	G	T	GG	20	TT	19
PvSNP168p510817	Pv09sc00168p510817	scaffold00168	510817	Chr04	5400853	A	G	GG	314	AA	129
PvSNP1690p14144	Pv09sc01690p14144	scaffold01690	14144	Chr11		T	C	CC	1	TT	1
PvSNP1690p14954	Pv09sc01690p14954	scaffold01690	14954	Chr11	48859881	C	T	TT	13	CC	26
PvSNP1690p15131	Pv09sc01690p15131	scaffold01690	15131	Chr11	48860058	G	A	AA	11	GG	18
PvSNP1690p34506	Pv09sc01690p34506	scaffold01690	34506	Chr11	48881172	G	T	TT	5	GG	11
PvSNP1696p19491	Pv09sc01696p19491	scaffold01696	19491	Chr10	40164128	G	A	AA	6	GG	3
PvSNP1696p19554	Pv09sc01696p19554	scaffold01696	19554	Chr10	40164087	A	G	GG	6	AA	3
PvSNP1696p23996	Pv09sc01696p23996	scaffold01696	23996	Chr10	40159620	C	T	TT	3	CC	3
PvSNP1696p24955	Pv09sc01696p24955	scaffold01696	24955	Chr10	40158661	G	A	AA	3	GG	2
PvSNP169p102955	Pv09sc00169p102955	scaffold00169	102955	Chr07	13982480	C	T	TT	5	CC	5
PvSNP169p230163	Pv09sc00169p230163	scaffold00169	230163	Chr07	14104933	C	T	CC	4	TT	25
PvSNP169p258103	Pv09sc00169p258103	scaffold00169	258103	Chr07	14132959	A	T	AA	1	AT	7
PvSNP169p295290	Pv09sc00169p295290	scaffold00169	295290	Chr07	14169658	T	C	TT	6	CC	3
PvSNP169p311036	Pv09sc00169p311036	scaffold00169	311036	Chr07	14184590	T	G	TT	4	GG	6
PvSNP16p1030411	Pv09sc00016p1030411	scaffold00016	1030411	Chr08	53082566	G	A	GG	15	AA	9
PvSNP16p1032086	Pv09sc00016p1032086	scaffold00016	1032086	Chr08	53084241	T	G	TT	37	TG	17
PvSNP16p1052437	Pv09sc00016p1052437	scaffold00016	1052437	Chr08	53104400	G	C	CC	2	GG	1
PvSNP16p1088705	Pv09sc00016p1088705	scaffold00016	1088705	Chr08		T	A	TT	2	AA	2
PvSNP16p1165611	Pv09sc00016p1165611	scaffold00016	1165611	Chr08	53222580	T	C	CC	7	TT	5
PvSNP16p1165841	Pv09sc00016p1165841	scaffold00016	1165841	Chr08	53222810	G	T	GG	9	TT	5
PvSNP16p1177087	Pv09sc00016p1177087	scaffold00016	1177087	Chr08	53234058	T	C	TT	4	CC	3
PvSNP16p1177715	Pv09sc00016p1177715	scaffold00016	1177715	Chr08	53234686	A	C	AA	1	CC	3
PvSNP16p1180318	Pv09sc00016p1180318	scaffold00016	1180318	Chr08	53237290	G	A	AA	10	GG	6
PvSNP16p1195768	Pv09sc00016p1195768	scaffold00016	1195768	Chr08	53252264	C	T	CC	19	TT	9
PvSNP16p1195935	Pv09sc00016p1195935	scaffold00016	1195935	Chr08	53252431	C	T	TT	12	CC	28
PvSNP16p1196066	Pv09sc00016p1196066	scaffold00016	1196066	Chr08	53252562	C	T	CC	30	TT	28
PvSNP16p1208641	Pv09sc00016p1208641	scaffold00016	1208641	Chr08		A	T	AA	1	AT	2
PvSNP16p1208801	Pv09sc00016p1208801	scaffold00016	1208801	Chr08	53265297	T	C	CC	12	TT	16
PvSNP16p1267961	Pv09sc00016p1267961	scaffold00016	1267961	Chr08	53322828	A	G	AA	5	GG	6
PvSNP16p1268121	Pv09sc00016p1268121	scaffold00016	1268121	Chr08	53322988	G	A	AA	12	GG	11
PvSNP16p1268384	Pv09sc00016p1268384	scaffold00016	1268384	Chr08	53323251	C	T	TT	2	CC	1
PvSNP16p1268615	Pv09sc00016p1268615	scaffold00016	1268615	Chr08	53323482	T	C	TT	2	CC	1
PvSNP16p1296363	Pv09sc00016p1296363	scaffold00016	1296363	Chr08	53351238	A	T	AA	3	TT	7
PvSNP16p1296949	Pv09sc00016p1296949	scaffold00016	1296949	Chr08	53351238	A	T	AA	17	TT	20
PvSNP16p1298253	Pv09sc00016p1298253	scaffold00016	1298253	Chr08	53352542	G	T	GG	3	TT	5
PvSNP16p1321193	Pv09sc00016p1321193	scaffold00016	1321193	Chr08	53373040	G	A	GG	19	GA	24
PvSNP16p1324660	Pv09sc00016p1324660	scaffold00016	1324660	Chr08	53376508	C	A	AA	4	CC	1
PvSNP16p1325373	Pv09sc00016p1325373	scaffold00016	1325373	Chr08	53351238	A	T	AA	4	TT	3
PvSNP16p1326670	Pv09sc00016p1326670	scaffold00016	1326670	Chr08	53377996	G	T	GG	25	TT	3
PvSNP16p1327301	Pv09sc00016p1327301	scaffold00016	1327301	Chr08	53378627	C	T	CC	18	TT	5
PvSNP16p1335381	Pv09sc00016p1335381	scaffold00016	1335381	Chr08	53385929	C	T	CC	2	TT	2
PvSNP16p1394763	Pv09sc00016p1394763	scaffold00016	1394763	Chr08	53443337	T	C	TT	10	CC	4
PvSNP16p1423813	Pv09sc00016p1423813	scaffold00016	1423813	Chr08	53471869	C	T	CC	4	TT	2
PvSNP16p1424046	Pv09sc00016p1424046	scaffold00016	1424046	Chr08	53472102	A	G	AA	2	GG	1
PvSNP16p1462267	Pv09sc00016p1462267	scaffold00016	1462267	Chr08	53509276	C	T	CT	11	CC	4
PvSNP16p1555010	Pv09sc00016p1555010	scaffold00016	1555010	Chr08	53600673	T	C	TT	23	CC	12
PvSNP16p1556732	Pv09sc00016p1556732	scaffold00016	1556732	Chr08	53602395	T	C	CC	2	TT	1
PvSNP16p1580571	Pv09sc00016p1580571	scaffold00016	1580571	Chr08	53626231	C	A	AA	2	CC	6
PvSNP16p1583294	Pv09sc00016p1583294	scaffold00016	1583294	Chr08	53628956	G	T	TT	35	GG	19
PvSNP16p1668835	Pv09sc00016p1668835	scaffold00016	1668835	Chr08		C	G	GG	2	CC	3
PvSNP16p1688270	Pv09sc00016p1688270	scaffold00016	1688270	Chr08	53732405	A	G	GG	48	AA	27
PvSNP16p1732313	Pv09sc00016p1732313	scaffold00016	1732313	Chr08	53774343	C	A	CC	1	AA	2
PvSNP16p1739902	Pv09sc00016p1739902	scaffold00016	1739902	Chr08	53781453	C	A	AA	4	CC	1
PvSNP16p1745610	Pv09sc00016p1745610	scaffold00016	1745610	Chr08	53787162	A	T	TT	1	AA	5
PvSNP16p1765499	Pv09sc00016p1765499	scaffold00016	1765499	Chr08	53806228	T	G	TT	2	GG	6
PvSNP16p1766760	Pv09sc00016p1766760	scaffold00016	1766760	Chr08	53807491	C	T	CC	2	TT	5
PvSNP16p1767398	Pv09sc00016p1767398	scaffold00016	1767398	Chr08	53808129	G	T	TT	2	GG	6
PvSNP16p1773769	Pv09sc00016p1773769	scaffold00016	1773769	Chr08	53814502	A	T	AA	11	TT	3
PvSNP16p1803192	Pv09sc00016p1803192	scaffold00016	1803192	Chr08		C	G	GG	2	CC	1
PvSNP16p1819102	Pv09sc00016p1819102	scaffold00016	1819102	Chr08	53847815	A	G	AA	3	GG	1
PvSNP16p1854573	Pv09sc00016p1854573	scaffold00016	1854573	Chr08	53880827	G	T	GG	14	TT	8
PvSNP16p1858964	Pv09sc00016p1858964	scaffold00016	1858964	Chr08	53885222	C	A	CC	5	AA	4
PvSNP16p1860346	Pv09sc00016p1860346	scaffold00016	1860346	Chr08	53886604	T	G	GG	11	TT	16
PvSNP16p1886742	Pv09sc00016p1886742	scaffold00016	1886742	Chr08	53912524	G	T	TT	82	GG	53
PvSNP16p1886844	Pv09sc00016p1886844	scaffold00016	1886844	Chr08	53912626	A	C	AA	64	CC	49
PvSNP16p1887481	Pv09sc00016p1887481	scaffold00016	1887481	Chr08		A	G	AA	346	AG	96
PvSNP16p1887639	Pv09sc00016p1887639	scaffold00016	1887639	Chr08	53913422	C	G	CC	1004	GG	228
PvSNP16p1909301	Pv09sc00016p1909301	scaffold00016	1909301	Chr08	53934247	T	C	TT	43	CC	9
PvSNP16p1943639	Pv09sc00016p1943639	scaffold00016	1943639	Chr08	53968328	T	C	CC	3	TT	1
PvSNP16p1946803	Pv09sc00016p1946803	scaffold00016	1946803	Chr08	53971492	A	G	AA	3	GG	2
PvSNP16p1989743	Pv09sc00016p1989743	scaffold00016	1989743	Chr08	54013210	T	C	TT	4	CC	3
PvSNP16p2025126	Pv09sc00016p2025126	scaffold00016	2025126	Chr08	54046526	G	A	AA	10	GG	3
PvSNP16p2025197	Pv09sc00016p2025197	scaffold00016	2025197	Chr08	54046597	G	T	GG	10	TT	3
PvSNP16p2045693	Pv09sc00016p2045693	scaffold00016	2045693	Chr08	54067188	G	C	GG	3	CC	2
PvSNP16p2048815	Pv09sc00016p2048815	scaffold00016	2048815	Chr08	54069621	C	A	CC	19	AA	7
PvSNP16p2058732	Pv09sc00016p2058732	scaffold00016	2058732	Chr08	54083412	T	A	AA	2	TT	2
PvSNP16p438340	Pv09sc00016p438340	scaffold00016	438340	Chr08	52505181	T	C	CC	22	TT	12
PvSNP16p464470	Pv09sc00016p464470	scaffold00016	464470	Chr08	52530203	C	A	CA	9	CC	5
PvSNP16p464545	Pv09sc00016p464545	scaffold00016	464545	Chr08	52530278	C	T	CT	17	CC	9
PvSNP16p464968	Pv09sc00016p464968	scaffold00016	464968	Chr08	52530701	G	A	GA	21	GG	13
PvSNP16p465037	Pv09sc00016p465037	scaffold00016	465037	Chr08	52530770	G	A	GG	19	GA	11
PvSNP16p470020	Pv09sc00016p470020	scaffold00016	470020	Chr08	52535753	A	T	AA	2	TT	5
PvSNP16p470261	Pv09sc00016p470261	scaffold00016	470261	Chr08	52535994	C	T	TT	10	CC	8
PvSNP16p532387	Pv09sc00016p532387	scaffold00016	532387	Chr08	52590572	T	G	GG	3	TT	3
PvSNP16p532807	Pv09sc00016p532807	scaffold00016	532807	Chr08	52590992	C	T	CC	5	CT	6
PvSNP16p532883	Pv09sc00016p532883	scaffold00016	532883	Chr08	52591068	G	A	GG	6	AA	5
PvSNP16p543379	Pv09sc00016p543379	scaffold00016	543379	Chr08	52601569	G	A	AA	2	GG	7
PvSNP16p577656	Pv09sc00016p577656	scaffold00016	577656	Chr08		T	C	TT	1	CC	1
PvSNP16p580268	Pv09sc00016p580268	scaffold00016	580268	Chr08	52638031	G	C	CC	2	GG	2
PvSNP16p681625	Pv09sc00016p681625	scaffold00016	681625	Chr08	52739313	A	C	AA	3	CC	4
PvSNP16p707165	Pv09sc00016p707165	scaffold00016	707165	Chr08	52764853	T	C	TT	6	CC	6
PvSNP16p707343	Pv09sc00016p707343	scaffold00016	707343	Chr08	52765031	G	A	GG	9	AA	6
PvSNP16p736720	Pv09sc00016p736720	scaffold00016	736720	Chr08	52791646	G	A	AA	2	GG	3
PvSNP16p775383	Pv09sc00016p775383	scaffold00016	775383	Chr08	52828227	T	C	CC	16	TT	3
PvSNP16p790514	Pv09sc00016p790514	scaffold00016	790514	Chr08	52843200	T	C	CC	7	TT	5
PvSNP16p844414	Pv09sc00016p844414	scaffold00016	844414	Chr08	52895773	A	T	TT	11	AA	42
PvSNP16p849156	Pv09sc00016p849156	scaffold00016	849156	Chr08	52900096	G	T	TT	88	GG	340
PvSNP16p849219	Pv09sc00016p849219	scaffold00016	849219	Chr08	52900159	T	C	CC	86	TT	332
PvSNP16p866058	Pv09sc00016p866058	scaffold00016	866058	Chr08	52917003	C	G	CC	2	GG	3
PvSNP16p866179	Pv09sc00016p866179	scaffold00016	866179	Chr08	52917124	T	G	GG	2	TT	3
PvSNP16p866249	Pv09sc00016p866249	scaffold00016	866249	Chr08	52917194	G	C	CC	2	GG	1
PvSNP16p874676	Pv09sc00016p874676	scaffold00016	874676	Chr08	52925204	G	A	GG	7	GA	10
PvSNP16p962637	Pv09sc00016p962637	scaffold00016	962637	Chr08	53010098	C	T	CC	6	CT	15
PvSNP170p10130	Pv09sc00170p10130	scaffold00170	10130	Chr02	39204818	G	A	AA	5	GG	1
PvSNP170p121651	Pv09sc00170p121651	scaffold00170	121651	Chr02	39095097	C	A	CC	9	AA	5
PvSNP170p146249	Pv09sc00170p146249	scaffold00170	146249	Chr02	39070941	G	C	GG	5	CC	5
PvSNP170p330283	Pv09sc00170p330283	scaffold00170	330283	Chr02	38865089	T	C	CC	3	TT	1
PvSNP170p377730	Pv09sc00170p377730	scaffold00170	377730	Chr02	38819013	A	G	GG	1	AA	1
PvSNP170p415313	Pv09sc00170p415313	scaffold00170	415313	Chr02	38783039	G	A	GG	2	AA	1
PvSNP170p419926	Pv09sc00170p419926	scaffold00170	419926	Chr02	38778426	G	A	GG	23	AA	53
PvSNP170p471258	Pv09sc00170p471258	scaffold00170	471258	Chr02	38728184	C	T	TT	16	CC	13
PvSNP170p515802	Pv09sc00170p515802	scaffold00170	515802	Chr02	38683891	G	A	GG	9	AA	7
PvSNP170p68046	Pv09sc00170p68046	scaffold00170	68046	Chr02	39148151	C	G	GG	12	CC	6
PvSNP170p68170	Pv09sc00170p68170	scaffold00170	68170	Chr02	39148027	A	G	GG	10	AA	4
PvSNP170p68236	Pv09sc00170p68236	scaffold00170	68236	Chr02	39147961	T	C	TT	7	CC	3
PvSNP170p71935	Pv09sc00170p71935	scaffold00170	71935	Chr02	39144258	G	A	GG	12	AA	5
PvSNP170p72249	Pv09sc00170p72249	scaffold00170	72249	Chr02	39143944	A	C	CC	4	AA	3
PvSNP1718p43236	Pv09sc01718p43236	scaffold01718	43236	Chr01	23161896	G	A	GA	4	GG	17
PvSNP171p28618	Pv09sc00171p28618	scaffold00171	28618	Chr10	36497387	A	T	TT	1	AA	1
PvSNP171p412843	Pv09sc00171p412843	scaffold00171	412843	Chr10	36129650	C	G	CC	3	GG	3
PvSNP171p412987	Pv09sc00171p412987	scaffold00171	412987	Chr10		A	G	GG	1	AA	2
PvSNP171p49546	Pv09sc00171p49546	scaffold00171	49546	Chr10	36477111	G	A	GG	14	AA	12
PvSNP171p521082	Pv09sc00171p521082	scaffold00171	521082	Chr10	36025264	T	C	TT	54	CC	27
PvSNP171p61190	Pv09sc00171p61190	scaffold00171	61190	Chr10	36465466	A	G	AA	8	GG	8
PvSNP171p69821	Pv09sc00171p69821	scaffold00171	69821	Chr10	36456835	A	C	AA	7	CC	3
PvSNP171p77896	Pv09sc00171p77896	scaffold00171	77896	Chr10	36448760	T	C	CC	10	TT	28
PvSNP171p78072	Pv09sc00171p78072	scaffold00171	78072	Chr10	36448584	G	A	GA	14	GG	7
PvSNP171p78655	Pv09sc00171p78655	scaffold00171	78655	Chr10	36448001	G	A	GG	53	AA	3
PvSNP1731p10767	Pv09sc01731p10767	scaffold01731	10767	Chr03	21774146	T	G	GG	1	TT	7
PvSNP173p162331	Pv09sc00173p162331	scaffold00173	162331	Chr07	38026071	G	A	GG	7	AA	10
PvSNP173p195025	Pv09sc00173p195025	scaffold00173	195025	Chr07	38057875	C	G	CC	1	GG	10
PvSNP173p195177	Pv09sc00173p195177	scaffold00173	195177	Chr07	38058027	A	G	AA	1	GG	6
PvSNP173p231102	Pv09sc00173p231102	scaffold00173	231102	Chr07	38093516	C	T	TT	19	CC	29
PvSNP173p231251	Pv09sc00173p231251	scaffold00173	231251	Chr07	38093665	A	G	GG	108	AA	86
PvSNP173p231373	Pv09sc00173p231373	scaffold00173	231373	Chr07	38093787	C	G	GG	115	CC	91
[truncated: 6,473 more rows]

## Sheet: 1C. KASP Results
marker name	KASP ID	Allele X	Allele Y	Strand Designed from				KASPar Call (Original)	KASPar Call (Forward)	454 Sequencing Call	Total Number of Sequencing Reads	Match Code	KASPar Call (Original)	KASPar Call (Forward)	454 Sequencing Call	Total Number of Sequencing Reads	Match Code	KASPar Call (Original)	KASPar Call (Forward)	454 Sequencing Call	Total Number of Sequencing Reads	Match Code	KASPar Call (Original)	KASPar Call (Forward)	454 Sequencing Call	Total Number of Sequencing Reads	Match Code	KASPar Call (Original)	KASPar Call (Forward)	454 Sequencing Call	Total Number of Sequencing Reads	Match Code	KASPar Call (Original)	KASPar Call (Forward)	454 Sequencing Call	Total Number of Sequencing Reads	Match Code	Both Alleles Match (M)	One Allele Matches (S)	Missing Call (U)	Alleles Don't Match (N)	Mismatch but Call under Thresholds (B)	Total Tested	Allele(s) Match (M & S)	Alleles(s) Don't Match (N)	Total Tested with Good Calls (M,S,N)
					Allele X Primer	Allele Y Primer	Common Primer	CDC WM-2					Expresso					Higuera-E					SMARC1N-PN1					PI 430219					W6 15578
PvSNP390p263061	Pv09sc00390p263061	T	C	Forward	GAAGGTGACCAAGTTCATGCTTCTCTCTCTTTCTCTGTGTTTTTCT	GAAGGTCGGAGTCAACGGATTCTCTCTCTTTCTCTGTGTTTTTCC	CTAAGCACCCTCAAATCCCACCAA	TT	TT	TT	2	M	TT	TT	TT	1	M	TT	TT			U	TT	TT	CC	1	B	TT	TT			U	TT	TT	CC	2	B	0.333333	0	0.333333	0	0.333333	6	1	0	2
	Pv09sc00069p324499	T	A	Forward	GAAGGTGACCAAGTTCATGCTGCACCTGAAGTGTGCAAATGTGTT	GAAGGTCGGAGTCAACGGATTGCACCTGAAGTGTGCAAATGTGTA	CCACATTGCAACGTGCGCGACTT	AA	AA	AA	18	M	TT	TT	TT	3	M	AA	AA	AA	20	M	AA	AA	AA	1	M					U					U	0.666667	0	0.333333	0	0	6	1	0	4
	Pv09sc00019p767344	A	G	Forward	GAAGGTGACCAAGTTCATGCTCTTGCCTCATCCATCATAGCCAA	GAAGGTCGGAGTCAACGGATTCTTGCCTCATCCATCATAGCCAG	GAAGAGGTTGGAACAGTGCGAAGAA	AA	AA	AA	4	M	GG	GG	GG	2	M	AA	AA	AA	2	M	GG	GG			U	AA	AA	AA	1	M					U	0.666667	0	0.333333	0	0	6	1	0	4
PvSNP12p23872	Pv09sc00012p23872	T	C	Reverse	GAAGGTGACCAAGTTCATGCTGTTACCTTTATTACACCAAAGCCTT	GAAGGTCGGAGTCAACGGATTGTTACCTTTATTACACCAAAGCCTC	TAAGACAAATTAGAGGCGTCTGTGCTAA	TT	AA	AA	4	M	CC	GG			U	CC	GG	GG	1	M	CC	GG	GG	1	M	CC	GG	GG	1	M	CC	GG	GG	1	M	0.833333	0	0.166667	0	0	6	1	0	5
PvSNP85p278313	Pv09sc00085p278313	A	G	Reverse	GAAGGTGACCAAGTTCATGCTATTCTCCAAACCCATCAAACTCTTGTA	GAAGGTCGGAGTCAACGGATTCTCCAAACCCATCAAACTCTTGTG	AAAATGACTTGAGCGAGGGTGTAGATTAT	AA	TT	TT	1	M	GG	CC	CC	4	M	AA	TT	TT	2	M	AA	TT	TT	1	M			TT	1	U					U	0.666667	0	0.333333	0	0	6	1	0	4
PvSNP126p86673	Pv09sc00126p86673	A	C	Forward	GAAGGTGACCAAGTTCATGCTTCTTTCCTCCAACCAGCTTAGCA	GAAGGTCGGAGTCAACGGATTCTTTCCTCCAACCAGCTTAGCC	ATCAAGGATGTGCCTCCAAGGACTA	AA	AA	AA	5	M	CC	CC	CC	3	M	AA	AA	AA	5	M	CC	CC	CC	1	M	CC	CC	CC	1	M	AA	AA			U	0.833333	0	0.166667	0	0	6	1	0	5
PvSNP599p10810	Pv09sc00599p10810	A	G	Forward	GAAGGTGACCAAGTTCATGCTGGGCTTATCTGCTTGCTGGCA	GAAGGTCGGAGTCAACGGATTGGCTTATCTGCTTGCTGGCG	CCCATAGTGGTGCAAGACCATCAA	AA	AA	AA	35	M	GG	GG	GG	7	M	AA	AA	AA	17	M	AA	AA	AA	11	M	AA	AA	AA	7	M	AA	AA	AA	7	M	1	0	0	0	0	6	1	0	6
PvSNP46p946490	Pv09sc00046p946490	T	C	Forward	GAAGGTGACCAAGTTCATGCTGATTATGTTGATCATCTTACCCAATTGTTT	GAAGGTCGGAGTCAACGGATTATGTTGATCATCTTACCCAATTGTTC	AATTTTCAACCAACGGGAAGCCTCATTT	TT	TT	TT	5	M	CC	CC	CC	5	M	CC	CC	CC	14	M	CC	CC			U					U					U	0.5	0	0.5	0	0	6	1	0	3
PvSNP679p52694	Pv09sc00679p52694	T	C	Forward	GAAGGTGACCAAGTTCATGCTGATTTCGATTCCTTTCTTTCTCCTGAT	GAAGGTCGGAGTCAACGGATTTCGATTCCTTTCTTTCTCCTGAC	CTGCAAAGTTATAACAACGGCCATGTAAA	TT	TT	TT	5	M	CC	CC	CC	2	M	TT	TT	TT	3	M	CC	CC	CC	1	M	TT	TT	TT	1	M					U	0.833333	0	0.166667	0	0	6	1	0	5
PvSNP248p87182	Pv09sc00248p87182	T	C	Reverse	GAAGGTGACCAAGTTCATGCTAGGATCTTATTATCGGACTGGAATTCT	GAAGGTCGGAGTCAACGGATTGGATCTTATTATCGGACTGGAATTCC	GAAACAGCAAGTGCCAAAATAACAAGACAA	CC	GG	GG	2	M	TT	AA	AA	3	M	CC	GG	GG	2	M	TT	AA	AA	2	M	TT	AA	AA	2	M	TT	AA			U	0.833333	0	0.166667	0	0	6	1	0	5
PvSNP22p781281	Pv09sc00022p781281	G	C	Forward	GAAGGTGACCAAGTTCATGCTTATGCCAAAGTAATGAAGAAGCTG	GAAGGTCGGAGTCAACGGATTCTTATGCCAAAGTAATGAAGAAGCTC	CTTTCATACTGTAACCAGCAGCAAAACTT	CC	CC	GG	9	N	CC	CC	CC	7	M	GG	GG	GG	3	M	CC	CC	CC	2	M	GG	GG	GG	5	M	GG	GG	GG	8	M	0.833333	0	0	0.166667	0	6	0.833333	0.166667	6
[truncated: 23 more rows]

## Sheet: 1D. Pv Golden Gate Results
					Golden Gate Call (Top)	Golden Gate Call (Forward)	454 Sequencing Call (Forward)	Total Number of Sequencing Reads	Match Code	Golden Gate Call (Top)	Golden Gate Call (Forward)	454 Sequencing Call (Forward)	Total Number of Sequencing Reads	Match Code	Golden Gate Call (Top)	Golden Gate Call (Forward)	454 Sequencing Call (Forward)	Total Number of Sequencing Reads	Match Code	Golden Gate Call (Top)	Golden Gate Call (Forward)	454 Sequencing Call (Forward)	Total Number of Sequencing Reads	Match Code	Golden Gate Call (Top)	Golden Gate Call (Forward)	454 Sequencing Call (Forward)	Total Number of Sequencing Reads	Match Code	Golden Gate Call (Top)	Golden Gate Call (Forward)	454 Sequencing Call (Forward)	Total Number of Sequencing Reads	Match Code	Both Alleles Match (M)	One Allele Matches (S)	Missing Call (U)	Alleles Don't Match (N)	Mismatch but Call under Thresholds (B)	Total Tested	Allele(s) Match (M & S)	Alleles(s) Don't Match (N)	Total Tested with Good Calls (M,S,N)
[truncated: 779 more rows]

[truncated: 2 more sheets: 1E. Pac Golden Gate Results, 1F. Summary]
