# Supplementary material for: Gene-based SNP discovery in tepary bean (Phaseolus acutifolius) and common bean (P. vulgaris) for diversity analysis and comparative mapping
Source: BMC Genomics. 2016 Mar 15;17:239. doi: 10.1186/s12864-016-2499-3 (PMC4793507; doi:10.1186/s12864-016-2499-3)
Supplement: Additional file 3: — A) BR-06 map with binned marker loci and corresponding P. vulgaris pseudochromosome locations and B) SNP genotypes for 158 accessions using Pac768 GoldenGate assay. (XLSX 497 kb) [file 12864_2016_2499_MOESM3_ESM.xlsx]

## Sheet: A. BR06_Map_Bins
S.No.	Marker name	Linkage Group (LG)	Distance (cM)	Pv1.0 chromosome	Pv1.0 position	Bin No	Additional Bin Markers →
1	PvSNP325p227165	LG1	0.011	Chr01	238061
2	PvSNP325p159875	LG1	0.279	Chr01	305167
3	PvSNP325p119982	LG1	2.216	Chr01	344073
4	PvSNP4p2578030	LG1	24.505	Chr01	1175526
5	PvSNP4p2684437	LG1	27.034	Chr01	1071239
6	PvSNP4p1400867	LG1	31.238	Chr01	1982894-2317760	Bin1	PvSNP4p1656914	PvSNP4p1742624
7	PvSNP4p974971	LG1	37.402	Chr01	2748489
8	PvSNP4p1015788	LG1	38.531	Chr01	2707457
9	PvSNP4p895744	LG1	39.607	Chr01	2827248
10	PvSNP4p475792	LG1	41.543	Chr01	3230867
11	PvSNP4p292482	LG1	42.672	Chr01	3411726
12	PvSNP4p67754	LG1	43.479	Chr01	19176722
13	PvSNP38p1330298	LG1	44.823	Chr01	3975264
14	PvSNP38p1041862	LG1	45.361	Chr01	4217512-4401091	Bin2	PvSNP38p1086448	PvSNP38p900717
15	PvSNP38p800341	LG1	46.167	Chr01	4499877
16	PvSNP38p606712	LG1	46.436	Chr01	4688796
17	PvSNP38p573049	LG1	46.705	Chr01	4722027
18	PvSNP38p512954	LG1	46.974	Chr01	4781086
19	PvSNP38p273567	LG1	47.512	Chr01	5019186
20	PvSNP147p186522	LG1	48.91	Chr01	5727574
21	PvSNP111p410051	LG1	51.708	Chr01	6499909
22	PvSNP142p457170	LG1	52.246	Chr01	7047454
23	PvSNP142p53463	LG1	53.106	Chr01	7432360
24	PvSNP357p127232	LG1	55.097	Chr01	8166340-8642173	Bin3	PvSNP109p281627	PvSNP357p78860
25	PvSNP97p110256	LG1	55.365	Chr01	9531282
26	PvSNP97p168394	LG1	55.634	Chr01	9587066-9737617	Bin4	PvSNP97p323094
27	PvSNP137p491344	LG1	56.441	Chr01	11234306-11268740	Bin5	PvSNP137p530965
28	PvSNP290p176062	LG1	57.785	Chr01	15503379
29	PvSNP203p240385	LG1	60.045	Chr01	19091702
30	PvSNP254p94704	LG1	61.766	Chr01	23671890
31	PvSNP254p234226	LG1	61.766	Chr01	23542284
32	PvSNP207p245540	LG1	61.766	Chr01	21569229
33	PvSNP202p51013	LG1	61.766	Chr01	27879398
34	PvSNP260p233045	LG1	62.035	Chr01	26792636-26983911	Bin6	PvSNP260p37796
35	PvSNP130p649496	LG1	62.035	Chr01	31973857
36	PvSNP285p275557	LG1	62.035	Chr01	26480919
37	PvSNP143p567112	LG1	62.841	Chr01	34271316
38	PvSNP145p330220	LG1	63.971	Chr01	36956846
39	PvSNP3p209133	LG1	64.239	Chr01	38007382
40	PvSNP3p325904	LG1	64.239	Chr01	38124383
41	PvSNP3p430517	LG1	64.239	Chr01	38226948
42	PvSNP187p243641	LG1	64.777	Chr01	38789679
43	PvSNP112p49650	LG1	65.046	Chr01	39109646
44	PvSNP112p318441	LG1	65.315	Chr01	39371545
45	PvSNP71p208470	LG1	65.583	Chr01	Incalculable: SNP not in hit region.
46	PvSNP71p743771	LG1	66.444	Chr01	40764659
47	PvSNP26p1326419	LG1	66.713	Chr01	41889643-42091574	Bin7	PvSNP26p1532380	PvSNP26p963536
48	PvSNP249p88427	LG1	66.713	Chr01	41080649
49	PvSNP26p299925	LG1	66.981	Chr01	43085668-43520094	Bin8	PvSNP54p778348
50	PvSNP26p32717	LG1	66.981	Chr01	43344883
51	PvSNP54p36359	LG1	67.519	Chr01	43760056-44275411	Bin9	PvSNP54p534791
52	PvSNP54p189409	LG1	67.519	Chr01	43917688-44218515	Bin10	PvSNP54p95154	PvSNP54p392695
53	PvSNP105p488636	LG1	68.326	Chr01	45259839
54	PvSNP105p210980	LG1	68.326	Chr01	45532224
55	PvSNP87p612997	LG1	68.594	Chr01	45987308
56	PvSNP87p206359	LG1	69.401	Chr01	46369994
57	PvSNP87p364301	LG1	69.401	Chr01	46205456
58	PvSNP176p236071	LG1	71.337	Chr01	46819139
59	PvSNP176p448211	LG1	71.606	Chr01	47029568
60	PvSNP77p265034	LG1	72.144	Chr01	47480777
61	PvSNP77p438298	LG1	72.413	Chr01	47651021
62	PvSNP25p1166119	LG1	76.4	Chr01	48207662
63	PvSNP25p1259730	LG1	77.206	Chr01	48300041
64	PvSNP128p576574	LG1	88.694	Chr01	49326109
65	PvSNP8p2512425	LG1	92.195	Chr01	49591430
66	PvSNP8p2408525	LG1	94.508	Chr01	49692664
67	PvSNP8p2171360	LG1	95.315	Chr01	49919290
68	PvSNP8p1867547	LG1	98.059	Chr01	50218167
69	PvSNP8p1668879	LG1	100.265	Chr01	50419332
70	PvSNP8p1612916	LG1	100.534	Chr01	50474780
71	PvSNP8p1164332	LG1	104.142	Chr01	50915558
72	PvSNP8p1049163	LG1	105.756	Chr01	51028802
73	PvSNP8p663509	LG1	108.662	Chr01	51408341
74	PvSNP8p606532	LG1	109.2	Chr01	51463137
75	PvSNP324p98576	LG2	0	Chr02	4790780
76	PvSNP255p164470	LG2	6.878	Chr02	4319841
77	PvSNP115p75224	LG2	11.736	Chr02	3997396
78	PvSNP115p223552	LG2	12.845	Chr02	3851176
79	PvSNP115p476736	LG2	13.288	Chr02	3604039
80	PvSNP115p543270	LG2	14.679	Chr02	3539658
81	PvSNP28p655161	LG2	14.821	Chr02	30662868
82	PvSNP28p314518	LG2	16.934	Chr02	30328150
83	PvSNP56p1043772	LG2	20.77	Chr02	29918382
84	PvSNP56p574383	LG2	23.024	Chr02	29462419
85	PvSNP56p209685	LG2	29.063	Chr02	29112216
86	PvSNP174p169002	LG2	30.778	Chr02	1941013
87	PvSNP174p422276	LG2	32.712	Chr02	1692982
88	PvSNP150p408174	LG2	33.711	Chr02	1193579
89	PvSNP150p121496	LG2	34.003	Chr02	914111-1058300	Bin11	PvSNP150p268056
90	PvSNP336p145906	LG2	35.18	Chr02	592366
91	PvSNP293p298780	LG2	37.248	Chr02	6999652
92	PvSNP138p203542	LG2	38.322	Chr02	10578731
93	PvSNP803p48317	LG2	38.315	Chr02	Incalculable: SNP not in hit region.
94	PvSNP359p65272	LG2	39.167	Chr02	11875007-11950939	Bin12	PvSNP359p145499
95	PvSNP125p79472	LG2	39.459	Chr02	13393477
96	PvSNP486p34862	LG2	40.897	Chr02	14567749
97	PvSNP279p62705	LG2	41.057	Chr02	8352244
98	PvSNP291p51378	LG2	44.443	Chr02	21124032
99	PvSNP110p636388	LG2	44.919	Chr02	22515818
100	PvSNP225p193017	LG2	45.29	Chr02	21755142-21799685	Bin13	PvSNP225p239462
101	PvSNP110p431067	LG2	45.785	Chr02	22713226
102	PvSNP151p99730	LG2	45.914	Chr02	23295307
103	PvSNP151p252132	LG2	46.442	Chr02	23366285-23451634	Bin14	PvSNP151p173503
104	PvSNP190p397668	LG2	46.592	Chr02	23904445
105	PvSNP323p128994	LG2	48.619	Chr02	24978371
106	PvSNP323p241168	LG2	49.194	Chr02	25088523
107	PvSNP22p786604	LG2	49.908	Chr02	26356636
108	PvSNP22p850551	LG2	50.144	Chr02	26295073
109	PvSNP106p583881	LG2	50.004	Chr02	27187371-27453010	Bin15	PvSNP106p301776
110	PvSNP106p211198	LG2	50.34	Chr02	27794028
111	PvSNP288p363565	LG2	51.726	Chr02	2476834
112	PvSNP241p57563	LG2	57.688	Chr02	34807744
113	PvSNP170p471258	LG2	62.349	Chr02	38080329-38728184	Bin16	PvSNP101p488405	PvSNP101p696938	PvSNP101p247737
114	PvSNP179p408731	LG2	63.691	Chr02	39735944
115	PvSNP152p139060	LG2	64.551	Chr02	40495214
116	PvSNP123p564739	LG2	64.734	Chr02	41222700
117	PvSNP123p629939	LG2	64.801	Chr02	41189094-41286207	Bin17	PvSNP123p530538
118	PvSNP365p142072	LG2	65.703	Chr02	41539406
119	PvSNP19p421864	LG2	68.991	Chr02	42253276
120	PvSNP19p692199	LG2	69.602	Chr02	42522152
121	PvSNP19p791210	LG2	70.393	Chr02	42618954
122	PvSNP19p945303	LG2	70.405	Chr02	42765893
123	PvSNP19p1434115	LG2	72.314	Chr02	43240848
124	PvSNP19p1501202	LG2	72.308	Chr02	43307694
125	PvSNP215p237656	LG2	75.304	Chr02	43981457
126	PvSNP2p461895	LG2	77.714	Chr02	44693427
127	PvSNP2p544265	LG2	78.585	Chr02	44774415
128	PvSNP2p1094630	LG2	80.294	Chr02	45302108
129	PvSNP2p1155012	LG2	80.699	Chr02	45361320
130	PvSNP2p1694402	LG2	82.237	Chr02	45891791
131	PvSNP2p1890593	LG2	83.293	Chr02	46087319
132	PvSNP2p1961048	LG2	83.598	Chr02	46156459
133	PvSNP2p2319720	LG2	84.509	Chr02	46487233
134	PvSNP2p2985972	LG2	88.426	Chr02	47147097
135	PvSNP2p3033859	LG2	88.813	Chr02	47194379
136	PvSNP2p3202228	LG2	91.73	Chr02	Incalculable: SNP not in hit region.
137	PvSNP2p3256098	LG2	91.885	Chr02	47386259
138	PvSNP2p3364739	LG2	93.656	Chr02	47493025
139	PvSNP2p3514538	LG2	94.239	Chr02	47637574
140	PvSNP2p3569479	LG2	94.532	Chr02	47692533
141	PvSNP2p3773289	LG2	97.426	Chr02	47891027
142	PvSNP2p3850449	LG2	98.795	Chr02	47965735
143	PvSNP2p3984677	LG2	101.705	Chr02	48098852
144	PvSNP377p192255	LG2	109.645	Chr02	48847078
145	PvSNP261p207313	LG3	0	Chr03	364760
146	PvSNP15p320576	LG3	7.328	Chr03	950574
147	PvSNP15p1011414	LG3	10.324	Chr03	1627581
148	PvSNP15p1074937	LG3	10.888	Chr03	1691635
149	PvSNP15p1330850	LG3	12.273	Chr03	1944435
150	PvSNP15p1379655	LG3	12.569	Chr03	1992955
151	PvSNP15p1472058	LG3	13.469	Chr03	2084833
152	PvSNP15p1553394	LG3	14.568	Chr03	2165506
153	PvSNP15p1732460	LG3	14.791	Chr03	2340995
154	PvSNP15p1938343	LG3	16.081	Chr03	28179296
155	PvSNP442p156687	LG3	34.008	Chr03	5130963
156	PvSNP198p336323	LG3	35.251	Chr03	5644883
157	PvSNP30p1488148	LG3	39.146	Chr03	6280036
158	PvSNP122p685899	LG3	42.993	Chr03	8926978
159	PvSNP83p560819	LG3	43.329	Chr03	9864894
160	PvSNP547p72628	LG3	43.259	Chr03	10185653
161	PvSNP49p226065	LG3	43.606	Chr03	10878478
162	PvSNP266p200602	LG3	46.466	Chr03	12314828
163	PvSNP181p222126	LG3	48.106	Chr03	13217374
164	PvSNP463p54272	LG3	51.613	Chr03	24085624
165	PvSNP89p555998	LG3	51.754	Chr03	33581157
166	PvSNP89p435373	LG3	51.919	Chr03	33461733
167	PvSNP117p669345	LG3	52.268	Chr03	32985981
168	PvSNP117p439871	LG3	52.992	Chr03	32746716
169	PvSNP117p254719	LG3	53.205	Chr03	32565015
170	PvSNP393p233892	LG3	53.552	Chr03	31674494
171	PvSNP194p141525	LG3	53.692	Chr03	31931492
172	PvSNP196p180995	LG3	54.463	Chr03	30643745-30772163	Bin18	PvSNP196p264915	PvSNP196p314002
173	PvSNP104p367520	LG3	55.538	Chr03	29747053
174	PvSNP561p94682	LG3	56.408	Chr03	28220067
175	PvSNP89p791123	LG3	56.697	Chr01	31617878
176	PvSNP139p116884	LG3	57.304	Chr03	34035001
177	PvSNP431p192828	LG3	57.257	Chr03	34791603
178	PvSNP278p59391	LG3	57.209	Chr03	35065766
179	PvSNP278p266916	LG3	57.25	Chr03	35266359
180	PvSNP35p411569	LG3	60.163	Chr03	38355393
181	PvSNP35p361611	LG3	60.276	Chr03	38404025
182	PvSNP35p708805	LG3	60.515	Chr03	38064336
183	PvSNP20p158056	LG3	61.095	Chr03	37086156-37557074	Bin19	PvSNP20p127956	PvSNP35p1238742	PvSNP20p91487
184	PvSNP20p355153	LG3	61.388	Chr03	36690592-38930638	Bin20	PvSNP58p86010	PvSNP58p193592	PvSNP20p575917
185	PvSNP58p300185	LG3	61.68	Chr03	39036004
186	PvSNP58p460988	LG3	61.969	Chr03	39096052-39197583	Bin21	PvSNP58p357579
187	PvSNP59p128091	LG3	63.244	Chr03	40285357
188	PvSNP59p397569	LG3	63.38	Chr03	40542588
189	PvSNP59p835281	LG3	63.65	Chr03	40962476
190	PvSNP73p122599	LG3	65.15	Chr03	41450216
191	PvSNP53p785243	LG3	65.916	Chr03	42830495
192	PvSNP25p359179	LG3	66.784	Chr03	43427752-44158388	Bin22	PvSNP25p961702	PvSNP25p227640
193	PvSNP25p1009641	LG3	67.382	Chr03	44100555
194	PvSNP17p1692385	LG3	69.735	Chr03	46396826-46433330	Bin23	PvSNP17p1654959
195	PvSNP17p1199873	LG3	71.22	Chr08	Incalculable: SNP not in hit region.
196	PvSNP17p1060870	LG3	71.503	Chr03	47023769
197	PvSNP17p822188	LG3	72.216	Chr03	47259270
198	PvSNP17p494524	LG3	72.258	Chr03	47570736
199	PvSNP17p380754	LG3	72.852	Chr03	47682659
200	PvSNP474p58723	LG3	73.081	Chr03	47995884
201	PvSNP538p43104	LG3	73.668	Chr03	48226961
202	PvSNP5p92029	LG3	74.224	Chr03	48477230
203	PvSNP5p457837	LG3	75.302	Chr03	48829785
204	PvSNP5p706822	LG3	75.434	Chr03	49076200
205	PvSNP5p983302	LG3	76.725	Chr03	49348609
206	PvSNP5p1132849	LG3	77.955	Chr03	49500007
207	PvSNP5p1324395	LG3	79.688	Chr03	49687913
208	PvSNP5p1535252	LG3	81.681	Chr03	Incalculable: SNP not in hit region.
209	PvSNP5p1720782	LG3	83.925	Chr03	50074403
210	PvSNP5p2375235	LG3	97.048	Chr03	50723999
211	PvSNP5p2433602	LG3	97.04	Chr03	50780549
212	PvSNP84p60283	LG3	102.5	Chr03	51482242
213	PvSNP84p378220	LG3	107.496	Chr03	51791585
214	PvSNP84p470352	LG3	108.654	Chr03	51884625
215	PvSNP84p574008	LG3	110.899	Chr03	51987187
216	PvSNP259p32240	LG4	0	Chr04	1721599
217	PvSNP259p199672	LG4	1.737	Chr04	1883402
218	PvSNP259p295701	LG4	2.176	Chr04	1972023
219	PvSNP48p157180	LG4	3.3	Chr04	2258617
220	PvSNP48p569567	LG4	10.263	Chr04	2666922
221	PvSNP48p1038078	LG4	14.715	Chr04	3090447
222	PvSNP48p1135139	LG4	14.989	Chr04	3184141
223	PvSNP81p169412	LG4	16.738	Chr04	3763848-3811378	Bin24	PvSNP81p217366
224	PvSNP354p99967	LG4	19.265	Chr04	5109792
225	PvSNP287p139025	LG4	22.859	Chr04	6683077
226	PvSNP94p85001	LG4	23.45	Chr04	7012460-7055682	Bin25	PvSNP94p129410
227	PvSNP94p495028	LG4	24.002	Chr04	7396453
228	PvSNP94p616711	LG4	24.128	Chr04	7513877
229	PvSNP156p64428	LG4	25.495	Chr04	8071555
230	PvSNP88p500303	LG4	32.774	Chr04	10948120
231	PvSNP157p537491	LG4	35.877	Chr04	13415691
232	PvSNP157p151839	LG4	36.383	Chr04	13780389
233	PvSNP223p44014	LG4	36.944	Chr04	14768245
234	PvSNP362p215990	LG4	41.176	Chr04	38485955
235	PvSNP429p94028	LG4	42.432	Chr04	38965664
236	PvSNP250p239124	LG4	43.36	Chr04	39371466
237	PvSNP40p360098	LG4	46.107	Chr04	40354389
238	PvSNP7p2457180	LG4	47.294	Chr04	41007042
239	PvSNP7p2420050	LG4	47.757	Chr04	41050313
240	PvSNP7p1894887	LG4	48.788	Chr04	41574334
241	PvSNP7p1739112	LG4	49.329	Chr04	41720512-41842715	Bin26	PvSNP7p1615383
242	PvSNP7p1399438	LG4	49.613	Chr04	42052025
243	PvSNP7p1220642	LG4	50.118	Chr04	42224137
244	PvSNP7p1085813	LG4	50.702	Chr04	42355381
245	PvSNP7p755855	LG4	54.444	Chr04	42679293
246	PvSNP7p534120	LG4	57.43	Chr04	42894049
247	PvSNP7p176613	LG4	61.78	Chr04	43255395
248	PvSNP7p144038	LG4	62.081	scaffold_24	9109
249	PvSNP72p422632	LG4	69.015	Chr04	44348406
250	PvSNP72p184970	LG4	73.882	Chr04	Incalculable: SNP not in hit region.
251	PvSNP799p43832	LG4	92.143	Chr04	45309230
252	PvSNP162p114087	LG5	0	Chr05	620961
253	PvSNP162p400625	LG5	2.953	Chr05	919536
254	PvSNP162p519260	LG5	4.717	Chr05	1028145
255	PvSNP74p190503	LG5	9.359	Chr05	1820277
256	PvSNP74p523884	LG5	11.562	Chr05	2137125
257	PvSNP74p672802	LG5	12.097	Chr05	2282672
258	PvSNP74p738276	LG5	12.376	Chr05	2346882
259	PvSNP74p878273	LG5	13.177	Chr05	2484773
260	PvSNP68p892521	LG5	13.466	Chr05	2720046
261	PvSNP68p660256	LG5	17.339	Chr05	2949381
262	PvSNP68p71640	LG5	19.172	Chr05	3516409
263	PvSNP79p332218	LG5	21.468	Chr05	3997593-4209452	Bin27	PvSNP79p556895	PvSNP79p393807
264	PvSNP79p270063	LG5	22.122	Chr05	4268686
265	PvSNP178p501729	LG5	28.274	Chr05	5962779
266	PvSNP60p358067	LG5	30.757	Chr05	7117551
267	PvSNP248p42787	LG5	32.569	Chr05	7842634
268	PvSNP345p30894	LG5	35.568	Chr05	10011017
269	PvSNP500p158989	LG5	35.703	Chr05	10295245-10346641	Bin28	PvSNP500p93609
270	PvSNP193p155154	LG5	44.65	Chr05	28200873
271	PvSNP193p372175	LG5	44.921	Chr05	28411024
272	PvSNP86p718338	LG5	46.956	Chr05	32893151
273	PvSNP24p545700	LG5	51.561	Chr05	35595575
274	PvSNP24p823359	LG5	54.386	Chr05	35864127
275	PvSNP24p1495514	LG5	55.519	Chr05	27522732-36455500	Bin29	PvSNP24p1365006
276	PvSNP34p1466436	LG5	55.843	Chr05	36714274
277	PvSNP34p948709	LG5	58.697	Chr05	37171247
278	PvSNP34p670668	LG5	60.722	Chr05	37443144
279	PvSNP34p431596	LG5	62.495	Chr05	37670938
280	PvSNP34p329520	LG5	63.094	Chr05	37772371
281	PvSNP34p80932	LG5	64.81	Chr05	38018301
282	PvSNP63p626247	LG5	80.704	Chr05	39604316
283	PvSNP63p745433	LG5	83.161	Chr05	39712706
284	PvSNP63p841286	LG5	84.646	Chr05	39818782
285	PvSNP272p137439	LG5	93.831	Chr05	40463539
286	PvSNP515p208285	LG6	0	Chr06	6959331
287	PvSNP197p94219	LG6	0.762	Chr06	10101170
288	PvSNP257p219604	LG6	1.514	Chr06	13912542-14234706	Bin30	PvSNP257p410312	PvSNP257p75382
289	PvSNP11p509341	LG6	2.89	Chr06	15135844
290	PvSNP11p1418909	LG6	5.007	Chr06	16008212
291	PvSNP11p1528118	LG6	4.866	Chr06	16037501-16114615	Bin31	PvSNP11p1449629
292	PvSNP62p263747	LG6	10.752	Chr06	18177111-25206945	Bin32	PvSNP62p344998
293	PvSNP30p122486	LG6	13.63	Chr06	19930643
294	PvSNP30p727351	LG6	15.751	Chr06	20512148-20643472	Bin33	PvSNP30p859453
295	PvSNP67p815704	LG6	15.99	Chr06	20969438-21064157	Bin34	PvSNP67p853441	PvSNP67p758907
296	PvSNP67p358247	LG6	16.478	Chr06	21460628
297	PvSNP175p44762	LG6	16.771	Chr06	21857980
298	PvSNP175p303643	LG6	17.063	Chr06	22114143
299	PvSNP364p67140	LG6	17.655	Chr06	22614977-22723128	Bin35	PvSNP231p420906
300	PvSNP46p1094241	LG6	17.948	Chr06	23576354
301	PvSNP69p285913	LG6	22.078	Chr06	25615493
302	PvSNP13p540229	LG6	30.373	Chr06	26832901
303	PvSNP13p837630	LG6	31.213	Chr06	27132494
304	PvSNP13p940548	LG6	31.497	Chr06	27232927
305	PvSNP13p1125540	LG6	31.734	Chr06	27413657-27499322	Bin36	PvSNP13p1211055	PvSNP13p1158037
306	PvSNP13p1356717	LG6	31.885	Chr06	27644020
307	PvSNP13p1806230	LG6	32.602	Chr06	28062642
308	PvSNP13p2155968	LG6	32.863	Chr06	28403163
309	PvSNP713p69028	LG6	33.459	Chr06	28638748
310	PvSNP9p208035	LG6	34.521	Chr06	28980809-29017186	Bin37	PvSNP9p244847
311	PvSNP9p476523	LG6	35.281	Chr06	29247967
312	PvSNP9p598687	LG6	35.816	Chr06	29370225
313	PvSNP24p363216	LG6	37.035	Chr05	35418205
314	PvSNP9p953149	LG6	37.217	Chr06	29713774
315	PvSNP9p1000604	LG6	37.381	Chr06	29760747
316	PvSNP9p1128057	LG6	37.752	Chr06	29854744-29886514	Bin38	PvSNP9p1095627
317	PvSNP9p1172222	LG6	37.835	Chr06	29928319
318	PvSNP9p1336756	LG6	38.135	Chr06	30093187
319	PvSNP9p1427965	LG6	38.776	Chr06	30182989
320	PvSNP9p1472519	LG6	39.432	Chr06	30226294
321	PvSNP9p2427569	LG6	59.669	Chr06	31153011
322	PvSNP164p504410	LG6	61.865	Chr06	31477759
323	PvSNP164p350853	LG6	62.06	Chr06	31628388
324	PvSNP164p177523	LG6	64.103	Chr06	31800442
325	PvSNP164p66723	LG6	64.401	Chr06	31909452
326	PvSNP353p105649	LG7	-0.015	Chr07	105509
327	PvSNP353p169346	LG7	1.06	Chr07	167522
328	PvSNP41p97554	LG7	3.859	Chr07	410568
329	PvSNP41p331132	LG7	4.934	Chr07	632767
330	PvSNP41p512619	LG7	6.548	Chr07	812077
331	PvSNP41p742762	LG7	7.085	Chr07	1041854
332	PvSNP41p818388	LG7	7.354	Chr07	1116128
333	PvSNP41p964380	LG7	10.422	Chr07	1260683
334	PvSNP14p1925419	LG7	17.293	Chr07	2080753
335	PvSNP14p1779722	LG7	19.499	Chr07	2223399
336	PvSNP14p1635171	LG7	20.306	Chr07	2364560
337	PvSNP14p1534270	LG7	21.381	Chr07	2465332
338	PvSNP14p1427748	LG7	22.456	Chr07	2570763
339	PvSNP14p1300402	LG7	23.532	Chr07	2697555
340	PvSNP14p1233682	LG7	24.338	Chr07	2764051
341	PvSNP14p918908	LG7	26.598	Chr07	3067140-3133063	Bin39	PvSNP14p848657
342	PvSNP14p742132	LG7	27.458	Chr07	3236505
343	PvSNP14p704930	LG7	28.265	Chr07	3273089
344	PvSNP14p148094	LG7	32.793	Chr07	3815157
345	PvSNP29p1405502	LG7	37.647	Chr07	5314804
346	PvSNP29p1014195	LG7	38.723	Chr07	5699152
347	PvSNP29p604367	LG7	38.991	Chr07	6005129
348	PvSNP29p480015	LG7	39.26	Chr07	6131675
349	PvSNP29p257416	LG7	39.798	Chr07	6368059
350	PvSNP491p156836	LG7	40.336	Chr07	6687728
351	PvSNP42p1269635	LG7	41.465	Chr07	7237413
352	PvSNP42p145343	LG7	45.837	Chr07	8346581-8396022	Bin40	PvSNP42p95612
353	PvSNP27p251194	LG7	46.106	Chr07	8741729
354	PvSNP27p424078	LG7	46.374	Chr07	8897530
355	PvSNP27p540075	LG7	46.643	Chr07	9010462
356	PvSNP27p1051602	LG7	47.988	Chr07	9504970-9549253	Bin41	PvSNP27p1097178
357	PvSNP133p361125	LG7	49.063	Chr07	10700382
358	PvSNP199p261118	LG7	49.063	Chr07	11219189-11293863	Bin42	PvSNP199p337595
359	PvSNP169p230163	LG7	49.601	Chr07	12093514-14104933	Bin43	PvSNP159p457979
360	PvSNP169p102955	LG7	49.601	Chr07	13982480
361	PvSNP318p138372	LG7	50.676	Chr01	13373468
362	PvSNP108p155711	LG7	51.483	Chr07	35529830
363	PvSNP294p304458	LG7	51.751	Chr07	36389163
364	PvSNP141p324747	LG7	51.751	Chr07	37579418
365	PvSNP173p162331	LG7	51.751	Chr07	37392396-38026071	Bin44	PvSNP141p132614
366	PvSNP173p231102	LG7	51.751	Chr07	38093516
367	PvSNP426p48662	LG7	52.289	Chr07	38504107
368	PvSNP307p211692	LG7	52.827	Chr07	39903349
369	PvSNP36p375851	LG7	53.902	Chr07	40506992
370	PvSNP44p985686	LG7	59.025	Chr07	43966798
371	PvSNP44p820161	LG7	58.756	Chr07	44130324
372	PvSNP44p644842	LG7	59.563	Chr07	44298811-44494045	Bin45	PvSNP44p444579
373	PvSNP1p2891902	LG7	78.072	Chr07	48863989
374	PvSNP1p1526107	LG7	93.732	Chr07	50206043
375	PvSNP1p1409343	LG7	94.539	Chr07	50322107
376	PvSNP1p1051991	LG7	97.337	Chr07	50734096
377	PvSNP1p855438	LG7	98.144	Chr07	50852313-50932119	Bin46	PvSNP1p934170
378	PvSNP1p523605	LG7	98.413	Chr07	51078834-51256870	Bin47	PvSNP1p707433
379	PvSNP1p481358	LG7	99.273	Chr07	51293881
380	PvSNP1p354205	LG7	100.456	Chr07	51416881
381	PvSNP1p197056	LG7	101.262	Chr07	51569238
382	PvSNP1p129990	LG7	101.8	Chr07	51634071
383	PvSNP1p76622	LG7	101.8	Chr07	51686571
384	PvSNP23p1626673	LG8	0	Chr08	243197
385	PvSNP23p1459344	LG8	2.293	Chr08	409953
386	PvSNP23p1200873	LG8	5.566	Chr08	668481
387	PvSNP23p1151070	LG8	7.037	Chr08	716608
388	PvSNP23p448002	LG8	16.861	Chr08	1401495
389	PvSNP23p126882	LG8	22.158	Chr08	1715982
390	PvSNP3p770003	LG8	25.203	Chr08	2026362
391	PvSNP3p990543	LG8	25.475	Chr08	2240750
392	PvSNP3p1161102	LG8	26.502	Chr08	2408393
393	PvSNP3p1486795	LG8	28.175	Chr08	2724816
394	PvSNP3p1701473	LG8	28.735	Chr08	2930284-2967378	Bin48	PvSNP3p1739366
395	PvSNP3p1991842	LG8	29.874	Chr08	3210834
396	PvSNP3p2160393	LG8	30.321	Chr08	3373679
397	PvSNP3p2269933	LG8	30.817	Chr08	3480948
398	PvSNP3p2602353	LG8	31.722	Chr08	3794977
399	PvSNP3p3264254	LG8	35.243	Chr08	4367151-4444039	Bin49	PvSNP3p3185717	PvSNP3p3221868
400	PvSNP214p359433	LG8	37.821	Chr08	4990009-5025412	Bin50	PvSNP214p324027
401	PvSNP399p98936	LG8	39.103	Chr08	5338765
402	PvSNP177p273677	LG8	42.739	Chr08	6121085-6356669	Bin51	PvSNP177p35994	PvSNP177p224361
403	PvSNP93p490801	LG8	44.55	Chr08	7310743
404	PvSNP93p391900	LG8	45.143	Chr08	7389676
405	PvSNP93p241764	LG8	45.434	Chr08	7537724
406	PvSNP120p580883	LG8	46.033	Chr08	7928327-8082184	Bin52	PvSNP120p444819
407	PvSNP120p283193	LG8	46.261	Chr08	8430059
408	PvSNP113p575736	LG8	47.019	Chr08	8757322
409	PvSNP385p32442	LG8	53.369	Chr08	10827486-15618176	Bin53	PvSNP210p209116	PvSNP210p62660
410	PvSNP90p610292	LG8	61.153	Chr08	47238047
411	PvSNP304p134186	LG8	61.359	Chr08	48017167-48054739	Bin54	PvSNP304p92165
412	PvSNP70p806768	LG8	62.756	Chr08	49161199-49492692	Bin55	PvSNP70p745543	PvSNP352p174863
413	PvSNP596p41236	LG8	64.086	Chr08	49945252
414	PvSNP16p470261	LG8	70.492	Chr08	52535994
415	PvSNP16p775383	LG8	70.554	Chr08	52591068-52828227	Bin56	PvSNP16p532883
416	PvSNP16p1423813	LG8	70.787	Chr08	53471869
417	PvSNP70p150534	LG8	73.443	Chr08	54460667-54557457	Bin57	PvSNP70p249019
418	PvSNP70p433759	LG8	74.03	Chr08	49793572-54676395	Bin58	PvSNP596p134813
419	PvSNP135p96107	LG8	75.932	Chr08	55022518
420	PvSNP135p144640	LG8	76.226	Chr08	55067869
421	PvSNP135p246086	LG8	76.164	Chr08	55117415-55167442	Bin59	PvSNP135p194420
422	PvSNP135p364480	LG8	76.503	Chr08	55289519
423	PvSNP12p2099571	LG8	80.95	Chr08	56446294
424	PvSNP12p1519695	LG8	83.249	Chr08	57014279
425	PvSNP12p1246393	LG8	87.001	Chr08	57281008
426	PvSNP12p1197005	LG8	87.309	Chr08	57328630
427	PvSNP12p979808	LG8	88.859	Chr08	57546549
428	PvSNP12p865662	LG8	89.751	Chr08	57658586
429	PvSNP12p253276	LG8	92.423	Chr08	58249855
430	PvSNP12p95329	LG8	93.935	Chr08	58403054
431	PvSNP12p53174	LG8	94.064	Chr08	58445216
432	PvSNP126p535418	LG8	97.871	Chr08	58983124
433	PvSNP114p39649	LG9	0.001	Chr09	3541338
434	PvSNP114p476389	LG9	1.076	Chr09	1592579
435	PvSNP82p460645	LG9	5.12	Chr09	12595633
436	PvSNP82p237391	LG9	9.323	Chr09	12805504
437	PvSNP82p175844	LG9	10.668	Chr09	12865225
438	PvSNP415p64235	LG9	14.386	Chr09	13114939
439	PvSNP119p460962	LG9	20.819	Chr09	13592164
440	PvSNP119p285947	LG9	21.948	Chr09	13765776
441	PvSNP119p222135	LG9	22.54	Chr09	13826520
442	PvSNP182p289512	LG9	39.206	Chr09	15543762
443	PvSNP445p161955	LG9	42.328	Chr09	1841203
444	PvSNP333p65925	LG9	42.328	Chr09	2295960
445	PvSNP55p737554	LG9	42.328	Chr09	323601-21644533	Bin60	PvSNP154p229379	PvSNP167p297969	PvSNP167p391041	PvSNP206p200351	PvSNP206p272326	PvSNP244p37508	PvSNP301p209873	PvSNP32p129584	PvSNP32p218486	PvSNP32p435073	PvSNP33p1272228	PvSNP33p380269	PvSNP432p217280	PvSNP47p431125	PvSNP47p530133	PvSNP47p570461	PvSNP47p815281	PvSNP47p919682	PvSNP50p439167	PvSNP50p500913	PvSNP50p943368	PvSNP50p974324	PvSNP55p455526	PvSNP55p501458	PvSNP55p707506	PvSNP55p933362	PvSNP75p326833	PvSNP75p371546	PvSNP75p449055	PvSNP75p654585	PvSNP75p776352	PvSNP75p80661	PvSNP76p273305	PvSNP76p405868	PvSNP91p197966	PvSNP91p355670	PvSNP91p488952	PvSNP91p682988
446	PvSNP55p199846	LG9	42.328	Chr09	6152575-17148682	Bin61	PvSNP154p261491	PvSNP33p1157312	PvSNP33p183090	PvSNP33p244331	PvSNP33p855227	PvSNP33p902152	PvSNP33p946743	PvSNP432p140864	PvSNP50p194207	PvSNP50p352468	PvSNP50p393314	PvSNP50p830672	PvSNP55p292188	PvSNP55p73169	PvSNP82p780942
447	PvSNP303p250204	LG9	42.328	Chr09	10570499
448	PvSNP186p201643	LG9	42.328	Chr09	17796281
449	PvSNP432p70291	LG9	43.188	Chr09	16677403
450	PvSNP75p689483	LG9	43.188	Chr09	18660018
451	PvSNP32p769376	LG9	44.371	Chr09	21974510
452	PvSNP32p1223702	LG9	44.64	Chr09	22412896
453	PvSNP121p225352	LG9	59.293	Chr09	30294766
454	PvSNP127p533147	LG9	59.562	Chr09	30741368
455	PvSNP127p314381	LG9	59.831	Chr09	30942546-30983608	Bin62	PvSNP127p356504
456	PvSNP127p46888	LG9	60.1	Chr09	31338467
457	PvSNP264p192761	LG9	62.036	Chr09	31064197-31827605	Bin63	PvSNP264p134340
458	PvSNP125p475583	LG9	62.574	Chr09	32487050
459	PvSNP39p1011838	LG9	64.187	Chr09	33025154
460	PvSNP39p1060907	LG9	64.187	Chr09	32977780
461	PvSNP39p961624	LG9	64.725	Chr09	33073128-33132727	Bin64	PvSNP39p901211
462	PvSNP39p492057	LG9	67.739	Chr09	33533791
463	PvSNP39p374821	LG9	68.277	Chr09	33650874
464	PvSNP39p134380	LG9	69.083	Chr09	33874859
465	PvSNP6p113907	LG9	70.159	Chr09	34242180
466	PvSNP6p599316	LG9	73.281	Chr09	34723635
467	PvSNP6p742461	LG9	74.141	Chr09	34863130
468	PvSNP6p912514	LG9	74.679	Chr09	35028106-35113292	Bin65	PvSNP6p998124
469	PvSNP6p1776585	LG9	78.558	Chr09	35711078
470	PvSNP6p1907123	LG9	80.171	Chr09	35842811
471	PvSNP6p2373761	LG9	82.377	Chr09	36301709
472	PvSNP6p2439872	LG9	83.184	Chr09	36366638
473	PvSNP103p355960	LG9	91.1	Chr09	37071400
474	PvSNP149p87800	LG10	0	Chr10	551557
475	PvSNP149p153004	LG10	0.863	Chr10	613939
476	PvSNP149p347721	LG10	2.239	Chr10	806025
477	PvSNP149p512273	LG10	2.513	Chr10	976652
478	PvSNP188p257955	LG10	31.413	Chr10	Incalculable: SNP not in hit region.
479	PvSNP188p511042	LG10	33.077	Chr10	4711965
480	PvSNP160p505932	LG10	37.126	Chr10	5843851
481	PvSNP165p67041	LG10	46.022	Chr10	7495928
482	PvSNP136p438544	LG10	48.387	Chr10	8242548-8474547	Bin66	PvSNP136p256460	PvSNP165p557668
483	PvSNP52p721787	LG10	55.731	Chr10	35266702-35510790	Bin67	PvSNP52p469428
484	PvSNP52p30154	LG10	56.276	Chr10	35936618
485	PvSNP395p225836	LG10	57.395	Chr10	37262499
486	PvSNP395p38671	LG10	58.151	Chr10	37446072
487	PvSNP140p263528	LG10	65.463	Chr10	39372638-39470037	Bin68	PvSNP140p371623
488	PvSNP140p220597	LG10	65.761	Chr10	39512763
489	PvSNP238p294310	LG10	68.548	Chr10	39982926
490	PvSNP191p131634	LG10	78.158	Chr10	40885106
491	PvSNP191p197614	LG10	78.998	Chr10	40949854
492	PvSNP191p297926	LG10	79.569	Chr10	41047897
493	PvSNP191p386717	LG10	80.14	Chr10	41134998
494	PvSNP31p525080	LG10	89.438	Chr10	42177020
495	PvSNP31p291281	LG10	91.156	Chr10	42413712
496	PvSNP21p934001	LG11	0	Chr11	990061
497	PvSNP21p865883	LG11	1.094	Chr11	1056304
498	PvSNP21p348602	LG11	9.906	Chr11	1560498
499	PvSNP21p216182	LG11	10.673	Chr11	1686785
500	PvSNP21p161321	LG11	12.198	Chr11	1732078
501	PvSNP263p178944	LG11	15.054	Chr11	2073666
502	PvSNP263p221537	LG11	15.801	Chr11	2113765
503	PvSNP10p264405	LG11	18.519	Chr11	2593847
504	PvSNP10p366074	LG11	18.792	Chr11	2693520-2723894	Bin69	PvSNP10p396443
505	PvSNP10p791962	LG11	21.505	Chr11	3136393
506	PvSNP10p935142	LG11	21.786	Chr11	3167127-3265052	Bin70	PvSNP10p835888	PvSNP10p891462
507	PvSNP10p972189	LG11	22.067	Chr11	3300513
508	PvSNP10p1100922	LG11	22.546	Chr11	3424491
509	PvSNP10p1205663	LG11	23.235	Chr11	3528236
510	PvSNP10p1562513	LG11	24.619	Chr11	Incalculable: SNP not in hit region.
511	PvSNP10p1808048	LG11	24.985	Chr11	4132801
512	PvSNP10p2081869	LG11	26.447	Chr11	4401931
513	PvSNP10p2364827	LG11	27.29	Chr11	4683067
514	PvSNP201p60760	LG11	27.51	Chr11	4906374
515	PvSNP480p76730	LG11	36.523	Chr11	8041058
516	PvSNP185p503879	LG11	39.726	Chr11	10567750
517	PvSNP242p422794	LG11	43.199	Chr11	14877453
518	PvSNP664p58255	LG11	43.167	Chr11	15380251
519	PvSNP298p275110	LG11	44.636	Chr11	26735182
520	PvSNP298p74701	LG11	44.924	Chr11	26913153
521	PvSNP51p826141	LG11	50.329	Chr11	41716389
522	PvSNP51p674365	LG11	50.915	Chr11	41860415
523	PvSNP232p266757	LG11	54.798	Chr11	43216965
524	PvSNP311p296473	LG11	55.737	Chr11	43677525
525	PvSNP78p425879	LG11	63.342	Chr11	45397646
526	PvSNP78p617489	LG11	64.612	Chr11	45585929
527	PvSNP78p758698	LG11	66.271	Chr11	45725417
528	PvSNP475p75380	LG11	67.145	Chr11	45950840
529	PvSNP200p231533	LG11	82.804	Chr11	48532596

## Sheet: B. Pac accesions genotyping
S.No.	Markers	W6 15578-2	G40191	G40076	PI 430219-2	G40044	G40073	G40074	G40078	G40081	G40082	G40083	G40087	G40089	G40095	G40096	G40103	G40106	G40107	G40108	G40112	G40113	G40116	G40117	G40177A1	G40177B1	G40177E	G40177E1	G40179	G40181	G40186	G40189	G40192	G40194	G40196	G40198	G40199	G40240	G40290	G40294	G40295	G40296	Tepary Black	12ISH-9800-1	12ISH-9801-1	12ISH-9803-1	12ISH-9805-1	12ISH-9806-1	12ISH-9807-1
1	PvSNP210p209116	AA	AA	AA	CC	AA	AA	AA	CC	AA	AA	AA	AA	AA	AA	AA	AA	AA	AA	AA	AA	AA	AA	AA	CC	AA	CC	CC	CC	AA	AA	AA	AA	AA	AA	AA	AA	AA	AA	AA	AA	AA	AA	AA	AA	--	AA	AA	AA
2	PvSNP6p2373761	AA	AA	AA	CC	CC	CC	AA	CC	AA	AA	AA	AA	AA	AA	AA	CC	CC	AA	AA	AA	AA	AA	AA	CC	CC	CC	CC	AA	CC	AA	CC	AA	AA	CC	CC	AA	AA	CC	CC	CC	CC	AA	CC	CC	--	CC	CC	CC
3	PvSNP196p417858	AA	AA	AA	CC	AA	AA	AA	CC	AA	AA	AA	AA	AA	AA	AA	AA	AA	AA	AA	AA	CC	AA	CC	AA	--	AA	--	CC	CC	AA	CC	AA	AA	AA	CC	AA	AA	AA	AA	AA	AA	AA	AA	AA	--	AA	AA	AA
4	PvSNP293p298780	AA	AA	AA	CC	CC	CC	CC	AA	CC	CC	CC	CC	AA	CC	CC	CC	CC	CC	CC	CC	CC	CC	CC	CC	CC	CC	CC	CC	CC	CC	CC	CC	CC	CC	CC	CC	CC	CC	CC	CC	CC	--	CC	CC	--	CC	CC	CC
5	PvSNP62p263747	AA	AA	AA	CC	CC	CC	CC	CC	CC	CC	CC	CC	CC	CC	CC	CC	CC	CC	CC	CC	CC	AA	CC	CC	CC	CC	CC	AA	CC	CC	CC	AA	AA	CC	CC	CC	CC	CC	CC	CC	CC	CC	CC	CC	CC	CC	CC	CC
6	PvSNP13p1158037	AA	AA	AA	CC	CC	CC	CC	AA	CC	AA	AA	CC	CC	CC	AA	CC	CC	CC	CC	CC	CC	CC	CC	CC	CC	CC	CC	CC	CC	CC	AA	CC	CC	AA	AA	CC	CC	CC	CC	CC	CC	CC	CC	CC	--	CC	CC	CC
7	PvSNP1p523605	AA	AA	AA	CC	CC	AA	CC	CC	AA	CC	CC	CC	CC	CC	CC	CC	CC	AA	CC	AA	CC	CC	AA	CC	CC	CC	AA	CC	AA	CC	CC	CC	CC	AA	AA	AA	CC	CC	CC	CC	CC	CC	CC	CC	--	CC	CC	CC
8	PvSNP15p1553394	AA	AA	AA	CC	CC	CC	CC	AA	CC	CC	CC	CC	CC	CC	CC	CC	CC	AA	CC	CC	CC	AA	CC	CC	CC	CC	CC	AA	CC	AA	AA	AA	AA	CC	CC	AA	AA	AA	CC	CC	CC	CC	AA	AA	AA	AA	AA	AA
9	PvSNP199p337595	AA	AA	AA	CC	CC	CC	AA	AA	AA	AA	AA	AA	AA	AA	AA	AA	AA	AA	AA	CC	AA	AA	AA	CC	CC	AA	AA	AA	AA	AA	AA	AA	AA	AA	AA	AA	AA	AA	CC	CC	CC	AA	CC	CC	CC	CC	CC	CC
10	PvSNP32p129584	AA	AA	AA	CC	CC	CC	CC	CC	CC	CC	CC	CC	CC	CC	CC	AA	CC	CC	CC	CC	AA	CC	CC	AA	AA	AA	AA	CC	CC	CC	CC	CC	CC	AA	AA	CC	CC	CC	CC	CC	AA	--	CC	CC	--	CC	CC	CC
11	PvSNP15p1472058	AA	AA	AA	CC	CC	CC	CC	AA	CC	CC	CC	CC	CC	CC	CC	CC	CC	CC	CC	CC	CC	CC	CC	CC	CC	CC	CC	CC	CC	CC	AA	CC	CC	CC	CC	CC	CC	CC	--	--	CC	CC	CC	CC	--	CC	CC	CC
12	PvSNP58p460988	AA	AA	AA	CC	AA	AA	AA	CC	AA	CC	AA	AA	AA	CC	AA	AA	--	--	CC	AA	CC	AA	CC	AA	AA	AA	AA	CC	AA	AA	AA	AA	AA	AA	AA	--	AA	AA	AA	AA	AA	AA	AA	AA	--	AA	AA	AA
13	PvSNP58p193592	AA	AA	AA	CC	CC	CC	CC	CC	CC	CC	CC	CC	CC	CC	CC	CC	CC	CC	CC	CC	CC	CC	CC	CC	CC	CC	CC	CC	CC	CC	CC	CC	CC	AA	CC	CC	CC	CC	CC	CC	CC	CC	CC	CC	CC	CC	CC	CC
14	PvSNP307p211692	AA	AA	AA	CC	CC	CC	CC	CC	CC	CC	CC	CC	CC	CC	CC	CC	CC	CC	CC	CC	CC	CC	CC	CC	CC	CC	CC	CC	CC	CC	CC	CC	CC	CC	CC	CC	CC	CC	CC	CC	CC	CC	CC	CC	CC	CC	CC	CC
15	PvSNP19p791210	AA	AA	AA	CC	CC	CC	CC	CC	--	--	CC	--	AA	--	CC	CC	AA	CC	AA	CC	AA	CC	AA	CC	CC	CC	CC	CC	AA	AA	AA	CC	CC	AA	AA	CC	AA	CC	CC	CC	CC	AA	CC	CC	CC	CC	CC	CC
16	PvSNP3p1161102	AA	AA	AA	CC	--	AA	CC	CC	--	--	--	--	--	--	--	CC	--	CC	--	CC	CC	CC	CC	CC	CC	--	--	CC	CC	--	AA	CC	CC	AA	AA	--	--	--	CC	CC	CC	--	CC	CC	--	CC	CC	CC
17	PvSNP33p946743	AA	AA	AA	CC	AA	AA	AA	AA	AA	AA	AA	AA	AA	AA	AA	AA	AA	AA	AA	AA	CC	AA	CC	AA	AA	AA	AA	AA	CC	CC	AA	AA	AA	AA	AA	AA	CC	AA	AA	AA	AA	CC	AA	AA	AA	AA	AA	AA
18	PvSNP78p425879	AA	AA	AA	CC	CC	CC	CC	CC	CC	CC	CC	CC	CC	CC	CC	CC	CC	CC	CC	CC	CC	CC	CC	CC	CC	CC	CC	CC	CC	CC	CC	CC	CC	CC	CC	CC	CC	CC	CC	CC	CC	CC	CC	CC	--	CC	CC	CC
19	PvSNP14p1925419	AA	AA	AA	CC	AA	AA	AA	AA	AA	AA	AA	AA	AA	AA	AA	AA	AA	AA	AA	AA	CC	AA	CC	AA	AA	AA	AA	AA	CC	AA	AA	AA	AA	AA	AA	AA	AA	AA	AA	AA	AA	AA	AA	AA	AA	AA	AA	AA
20	PvSNP145p330220	AA	AA	AA	CC	CC	CC	CC	AA	CC	CC	CC	CC	CC	CC	CC	CC	CC	CC	CC	AA	CC	CC	AA	CC	CC	CC	AA	CC	CC	CC	CC	CC	CC	CC	CC	CC	CC	CC	CC	CC	CC	--	AA	AA	--	CC	CC	CC
21	PvSNP431p192828	AA	AA	AA	CC	CC	CC	CC	AA	CC	CC	CC	CC	CC	CC	CC	CC	CC	CC	CC	CC	CC	CC	CC	CC	CC	CC	CC	CC	CC	CC	CC	CC	CC	CC	CC	CC	CC	CC	CC	CC	CC	--	CC	CC	CC	CC	CC	CC
22	PvSNP137p530965	AA	AA	AA	CC	CC	AA	AA	AA	AA	AA	AA	AA	AA	AA	AA	CC	AA	AA	AA	AA	CC	AA	AA	AA	AA	AA	AA	AA	AA	--	AA	AA	AA	AA	AA	AA	AA	AA	AA	AA	AA	CC	AA	AA	AA	AA	AA	AA
23	PvSNP156p386034	AA	AA	AA	CC	AA	AA	AA	AA	AA	AA	AA	AA	AA	AA	AA	AA	AA	AA	AA	AA	AA	AA	AA	AA	AA	AA	AA	AA	AA	AA	AA	AA	AA	AA	AA	AA	AA	AA	AA	AA	AA	AA	AA	AA	--	AA	AA	AA
24	PvSNP110p636388	AA	AA	AA	CC	AA	AA	AA	AA	AA	AA	AA	AA	AA	AA	AA	AA	AA	AA	AA	AA	AA	AA	AA	AA	AA	AA	AA	AA	AA	AA	AA	AA	AA	AA	AA	AA	AA	AA	--	AA	AA	--	AA	AA	--	AA	AA	AA
25	PvSNP115p75224	AA	AA	AA	CC	AA	AA	AA	AA	AA	AA	AA	AA	AA	AA	AA	AA	AA	AA	AA	AA	CC	CC	CC	AA	AA	AA	AA	AA	AA	CC	AA	CC	CC	AA	AA	AA	CC	CC	AA	AA	AA	CC	AA	AA	AA	AA	AA	AA
26	PvSNP38p1041862	AA	AA	AA	CC	AA	AA	--	CC	CC	--	--	--	--	--	--	AA	AA	AA	--	AA	CC	AA	AA	AA	AA	AA	AA	CC	AA	CC	AA	AA	AA	AA	AA	CC	CC	AA	AA	AA	AA	CC	AA	AA	--	AA	AA	AA
27	PvSNP3p2602353	AA	AA	AA	CC	CC	CC	CC	CC	CC	CC	CC	CC	CC	CC	CC	CC	AA	AA	CC	CC	CC	CC	CC	AA	CC	CC	CC	CC	CC	CC	AA	CC	CC	AA	AA	AA	CC	CC	CC	CC	CC	CC	AA	AA	--	CC	CC	CC
28	PvSNP84p470352	AA	AA	AA	CC	AA	AA	AA	AA	AA	AA	AA	AA	AA	AA	CC	AA	AA	AA	AA	AA	CC	AA	AA	AA	AA	AA	AA	CC	CC	CC	AA	AA	AA	AA	AA	AA	CC	AA	AA	AA	AA	CC	AA	AA	AA	AA	AA	AA
29	PvSNP8p1867547	AA	AA	AA	CC	CC	CC	CC	CC	--	CC	CC	--	--	CC	CC	AA	CC	CC	--	CC	CC	CC	AA	--	CC	CC	--	CC	CC	--	--	CC	CC	--	--	CC	--	AA	CC	CC	AA	--	CC	CC	CC	CC	CC	CC
30	PvSNP123p629939	AA	AA	AA	CC	CC	CC	AA	CC	AA	AA	AA	CC	CC	AA	AA	AA	AA	AA	AA	AA	CC	AA	AA	AA	AA	AA	AA	CC	CC	CC	CC	AA	AA	CC	CC	AA	CC	AA	AA	AA	AA	CC	AA	AA	--	AA	AA	AA
31	PvSNP106p583881	AA	AA	AA	CC	CC	CC	AA	AA	CC	CC	CC	CC	CC	--	CC	AA	AA	AA	CC	AA	CC	CC	--	AA	AA	AA	AA	CC	AA	CC	CC	CC	CC	AA	CC	AA	CC	--	AA	AA	AA	CC	AA	AA	--	AA	AA	AA
32	PvSNP4p974971	AA	AA	AA	CC	AA	AA	AA	AA	AA	CC	CC	CC	CC	CC	AA	AA	AA	AA	CC	AA	AA	AA	AA	AA	AA	AA	AA	AA	AA	AA	AA	AA	AA	AA	AA	AA	AA	AA	AA	AA	AA	CC	AA	AA	AA	AA	AA	AA
33	PvSNP74p190503	AA	AA	AA	CC	CC	CC	CC	CC	CC	CC	CC	CC	CC	CC	CC	CC	CC	CC	CC	CC	CC	CC	CC	CC	CC	CC	CC	CC	CC	CC	CC	CC	CC	CC	CC	CC	CC	CC	CC	CC	CC	CC	CC	CC	--	CC	CC	CC
34	PvSNP32p218486	AA	AA	AA	CC	AA	AA	AA	AA	AA	AA	AA	CC	AA	AA	AA	AA	AA	AA	AA	AA	AA	AA	AA	AA	AA	AA	AA	AA	CC	AA	AA	AA	AA	AA	AA	AA	AA	AA	AA	AA	AA	AA	AA	AA	--	AA	AA	AA
35	PvSNP84p378220	AA	AA	AA	CC	AA	AA	AA	AA	AA	AA	AA	AA	AA	AA	AA	AA	AA	AA	AA	AA	CC	AA	AA	AA	AA	AA	AA	CC	CC	AA	AA	AA	AA	AA	AA	AA	AA	AA	AA	AA	AA	AA	AA	AA	--	AA	AA	AA
36	PvSNP196p264915	AA	AA	AA	CC	AA	AA	AA	CC	AA	AA	AA	AA	AA	AA	AA	AA	AA	AA	AA	AA	CC	AA	CC	AA	AA	AA	AA	CC	CC	--	CC	AA	AA	AA	CC	AA	--	AA	AA	AA	AA	AA	AA	AA	--	AA	AA	AA
37	PvSNP2p3569479	AA	AA	AA	CC	CC	CC	CC	CC	CC	CC	CC	CC	CC	CC	CC	CC	CC	CC	CC	CC	CC	CC	CC	AA	AC	AA	AA	AA	AA	CC	CC	CC	CC	CC	CC	CC	CC	--	CC	AC	AA	CC	CC	CC	CC	CC	CC	CC
38	PvSNP115p476736	AA	AA	AA	CC	CC	CC	CC	CC	CC	CC	CC	CC	CC	CC	CC	CC	CC	CC	CC	CC	CC	CC	CC	CC	CC	CC	CC	CC	CC	CC	AA	CC	CC	AA	AA	CC	CC	CC	CC	CC	CC	AA	CC	CC	CC	CC	CC	CC
39	PvSNP25p227640	AA	AA	AA	CC	AA	AA	AA	CC	AA	AA	AA	AA	AA	AA	AA	AA	AA	AA	AA	AA	CC	CC	AA	AA	AA	AA	AA	AA	AA	AA	AA	CC	CC	AA	AA	AA	AA	AA	AA	AA	AA	AA	AA	AA	--	AA	AA	AA
40	PvSNP51p674365	AA	AA	AA	CC	AA	AA	AA	AA	AA	AA	AA	AA	AA	AA	AA	AA	CC	CC	CC	CC	CC	AA	AA	CC	CC	CC	AA	AA	AA	CC	AA	AA	AA	AA	AA	CC	CC	AA	AA	AA	CC	CC	CC	CC	CC	CC	CC	CC
41	PvSNP29p604367	AA	AA	AA	CC	CC	AA	AA	AA	AA	AA	AA	CC	AA	AA	AA	AA	AA	CC	AA	AA	CC	AA	CC	AA	AA	AA	AA	CC	CC	CC	CC	AA	AA	AA	AA	AA	CC	AA	CC	CC	AA	CC	AA	AA	AA	AA	AA	AA
42	PvSNP2p3364739	AA	--	--	CC	CC	CC	CC	CC	CC	CC	CC	CC	CC	CC	CC	CC	CC	CC	CC	CC	AA	CC	CC	CC	CC	CC	CC	AA	CC	CC	CC	CC	CC	CC	CC	CC	CC	CC	CC	CC	CC	CC	CC	CC	--	CC	CC	CC
43	PvSNP17p1692385	AA	AA	AA	CC	CC	CC	CC	CC	CC	CC	CC	CC	CC	CC	CC	CC	CC	CC	CC	CC	CC	CC	CC	CC	--	AA	AA	CC	CC	CC	CC	CC	CC	CC	CC	CC	CC	CC	CC	CC	CC	CC	CC	CC	CC	CC	CC	CC
44	PvSNP49p226065	AA	AA	AA	CC	AA	AA	CC	CC	CC	CC	CC	CC	CC	CC	CC	AA	CC	CC	CC	CC	CC	AA	CC	CC	CC	CC	CC	AA	CC	AA	AA	AA	AA	AA	AA	CC	AA	CC	AA	AA	CC	AA	CC	CC	--	CC	CC	CC
45	PvSNP70p150534	AA	AA	AA	CC	CC	CC	CC	CC	CC	CC	CC	CC	CC	CC	CC	CC	CC	CC	CC	CC	CC	CC	CC	CC	CC	CC	CC	CC	CC	CC	CC	CC	CC	AA	AA	CC	CC	CC	CC	CC	CC	CC	CC	CC	--	CC	CC	CC
46	PvSNP1p197056	AA	AA	AA	CC	AA	CC	AA	CC	AA	AA	AA	AA	AA	AA	AA	AA	AA	AA	AA	CC	CC	AA	CC	CC	CC	AA	AA	AA	CC	AA	AA	AA	AA	AA	AA	AA	AA	CC	AA	--	CC	AA	CC	CC	CC	CC	CC	CC
47	PvSNP500p93609	AA	AA	AA	CC	CC	CC	CC	CC	CC	AA	CC	CC	AA	CC	CC	CC	CC	CC	CC	CC	CC	CC	AA	CC	CC	CC	CC	CC	AA	CC	AA	CC	CC	AA	AA	CC	CC	CC	CC	CC	CC	CC	CC	CC	--	CC	CC	CC
48	PvSNP17p380754	AA	AA	AA	CC	AA	AA	AA	CC	AA	AA	AA	AA	AA	AA	AA	AA	AA	AA	AA	CC	AA	AA	AA	AA	AA	AA	AA	AA	AA	AA	AA	AA	AA	AA	AA	AA	CC	AA	AA	AA	AA	AA	AA	AA	AA	AA	AA	AA
49	PvSNP174p422276	AA	AA	AA	CC	AA	CC	CC	CC	CC	CC	CC	CC	CC	CC	CC	CC	CC	CC	CC	AA	AA	CC	CC	AA	AA	AA	AA	CC	CC	CC	CC	CC	CC	CC	CC	CC	CC	AA	CC	CC	CC	CC	CC	CC	AA	AA	AA	AA
50	PvSNP428p130326	AA	AA	AA	CC	CC	CC	CC	CC	CC	AA	CC	CC	CC	CC	CC	CC	CC	CC	CC	CC	AA	CC	CC	CC	CC	CC	CC	CC	CC	CC	CC	CC	CC	CC	AA	CC	CC	CC	CC	CC	CC	CC	CC	CC	CC	CC	CC	CC
51	PvSNP114p476389	AA	AA	AA	CC	AA	AA	AA	AA	AA	AA	AA	AA	AA	AA	AA	AA	AA	AA	AA	AA	AA	AA	CC	AA	AA	AA	AA	AA	AA	CC	AA	AA	AA	AA	AA	AA	CC	AA	AA	AA	AA	AA	AA	AA	--	AA	AA	AA
52	PvSNP181p222126	AA	AA	AA	CC	CC	AA	AA	AA	CC	CC	CC	CC	CC	CC	CC	AA	CC	CC	AA	AA	CC	AA	CC	AA	AA	AA	AA	CC	CC	CC	CC	AA	AA	CC	CC	CC	CC	CC	AA	--	CC	CC	AA	AA	AA	AA	AA	AA
53	PvSNP38p900717	AA	AA	AA	CC	CC	CC	CC	CC	CC	CC	CC	CC	CC	CC	CC	CC	CC	CC	CC	CC	CC	AA	CC	CC	CC	CC	CC	CC	CC	CC	CC	AA	AA	CC	CC	CC	CC	CC	CC	CC	CC	CC	CC	CC	CC	CC	CC	CC
54	PvSNP4p292482	AA	AA	AA	CC	AA	CC	AA	AA	AA	AA	AA	AA	AA	AA	AA	AA	AA	AA	AA	AA	CC	AA	AA	AA	AA	AA	AA	CC	AA	AA	AA	AA	AA	AA	AA	AA	AA	AA	AA	AA	AA	AA	AA	AA	AA	AA	AA	AA
55	PvSNP596p134813	AA	AA	AA	CC	CC	CC	AA	AA	AA	CC	CC	CC	CC	CC	AA	AA	AA	AA	AA	CC	CC	CC	AA	AA	AA	AA	AA	AA	AA	AA	AA	CC	CC	AA	AA	CC	AA	CC	AA	AA	AA	AA	AA	AA	AA	AA	AA	AA
56	PvSNP15p1074937	AA	AA	AA	CC	CC	AA	AA	CC	AA	AA	AA	AA	AA	AA	AA	AA	AA	AA	AA	AA	CC	AA	CC	AA	AA	AA	AA	CC	AA	AA	CC	AA	AA	AA	AA	AA	AA	AA	AA	AA	AA	CC	AA	AA	--	AA	AA	AA
57	PvSNP1p354205	AA	AA	--	CC	CC	--	CC	CC	--	CC	CC	CC	CC	CC	AA	--	CC	CC	--	CC	CC	AC	--	CC	CC	--	AC	CC	CC	CC	AC	AC	AC	AC	--	CC	CC	CC	--	--	--	CC	CC	CC	--	CC	CC	CC
58	PvSNP154p229379	AA	AA	AA	CC	AA	AA	AA	AA	AA	AA	AA	AA	AA	AA	AA	AA	AA	AA	AA	AA	CC	AA	CC	AA	AA	AA	AA	AA	CC	CC	AA	AA	AA	AA	AA	AA	CC	AA	AA	AA	AA	AA	AA	AA	AA	AA	AA	AA
59	PvSNP75p449055	AA	AA	AA	CC	CC	CC	CC	AA	AA	AA	AA	--	AA	AA	AA	CC	CC	--	AA	CC	--	AA	CC	AA	AA	AA	AA	--	CC	CC	AA	AA	AA	AA	AA	--	CC	CC	CC	CC	CC	CC	AA	AA	AA	AA	AA	--
60	PvSNP10p264405	AA	AA	AA	CC	CC	CC	CC	AA	AA	CC	CC	AA	CC	AA	CC	AA	--	AA	AA	AA	CC	AA	--	CC	CC	--	CC	CC	CC	CC	CC	AA	AA	--	--	AA	CC	CC	AA	AA	AA	CC	CC	CC	--	CC	CC	CC
61	PvSNP500p158989	AA	AA	AA	CC	CC	AA	CC	CC	CC	CC	CC	CC	CC	CC	CC	CC	CC	CC	CC	CC	AA	CC	AA	CC	CC	CC	CC	CC	AA	CC	CC	CC	CC	CC	CC	CC	CC	AA	CC	CC	CC	CC	CC	CC	CC	CC	CC	CC
62	PvSNP78p758698	AA	AA	AA	CC	AA	AA	AA	AA	AA	AA	AA	AA	AA	AA	AA	AA	AA	AA	AA	CC	AA	AA	AA	AA	AA	AA	AA	CC	AA	AA	AA	AA	AA	AA	AA	AA	AA	AA	AA	AA	AA	AA	AA	AA	--	AA	AA	AA
63	PvSNP38p273567	AA	AA	AA	CC	CC	CC	CC	CC	CC	CC	CC	CC	CC	CC	CC	CC	CC	CC	CC	CC	CC	CC	CC	CC	CC	CC	CC	CC	CC	CC	CC	CC	CC	CC	CC	CC	AA	CC	CC	CC	CC	CC	CC	CC	CC	CC	CC	CC
64	PvSNP115p543270	AA	AA	AA	CC	AA	AA	AA	AA	AA	AA	AA	AA	AA	AA	AA	AA	AA	AA	AA	AA	CC	CC	CC	AA	AA	AA	AA	AA	AA	AA	AA	CC	CC	AA	AA	AA	AA	AA	AA	AA	AA	AA	AA	AA	--	AA	AA	AA
65	PvSNP93p490801	AA	AA	AA	CC	AA	AA	AA	AA	CC	AA	AA	AA	AA	AA	AA	AA	AA	AA	AA	AA	CC	AA	AA	AA	AA	AA	AA	AA	AA	AA	AA	AA	AA	AA	AA	AA	AA	AA	AA	AA	AA	AA	AA	AA	AA	AA	AA	AA
66	PvSNP325p227165	AA	AA	AA	CC	CC	CC	CC	AA	CC	CC	CC	CC	CC	CC	CC	CC	AA	CC	CC	AA	AA	AA	AA	CC	CC	AA	CC	CC	AA	CC	AA	AA	AA	CC	CC	CC	CC	AA	AA	AA	AA	--	AA	AA	AA	AA	AA	AA
67	PvSNP21p161321	AA	AA	AA	CC	AA	AA	AA	CC	AA	AA	AA	AA	AA	AA	AA	AA	AA	AA	AA	AA	CC	AA	CC	AA	AA	AA	AA	CC	AA	AA	AA	AA	AA	AA	AA	AA	AA	AA	AA	AA	AA	CC	AA	AA	AA	AA	AA	AA
68	PvSNP119p222135	AA	AA	AA	CC	AA	AA	AA	AA	AA	AA	AA	AA	AA	AA	AA	AA	AA	AA	AA	AA	CC	AA	CC	AA	AA	AA	AA	CC	CC	AA	CC	AA	AA	CC	CC	AA	AA	AA	AA	AA	AA	AA	AA	AA	AA	AA	AA	AA
69	PvSNP29p1405502	AA	AA	AA	CC	AA	AA	AA	AA	CC	AA	AA	CC	AA	AA	AA	CC	CC	CC	CC	CC	CC	CC	CC	CC	AA	CC	AA	AA	CC	CC	CC	CC	CC	AA	AA	CC	CC	AA	AA	--	CC	CC	CC	CC	AA	AA	AA	AA
70	PvSNP2p3850449	AA	AA	AA	CC	AA	AA	AA	AA	AA	AA	AA	AA	AA	AA	AA	AA	AA	AA	AA	AA	AA	AA	AA	AA	AA	AA	AA	AA	AA	AA	AA	AA	AA	AA	AA	AA	AA	AA	AA	AA	AA	AA	AA	AA	--	AA	AA	AA
71	PvSNP5p2375235	AA	AA	AA	CC	AA	AA	CC	AA	AA	AA	AA	AA	AA	AA	AA	AA	AA	AA	AA	AA	CC	AA	AA	AA	AA	AA	AA	CC	AA	AA	AA	AA	AA	AA	AA	AA	AA	AA	AA	AA	AA	AA	AA	AA	--	AA	AA	AA
72	PvSNP3p1991842	AA	AA	AA	CC	CC	CC	CC	CC	CC	CC	CC	AA	CC	CC	CC	AA	CC	CC	CC	CC	AA	CC	AA	CC	CC	CC	CC	CC	CC	AA	AA	CC	CC	CC	AA	CC	AA	CC	CC	CC	AA	AA	CC	CC	CC	CC	CC	CC
73	PvSNP13p540229	AA	AA	AA	CC	AA	AA	AA	AA	CC	AA	AA	AA	CC	AA	AA	AA	AA	AA	CC	AA	AA	CC	AA	CC	CC	CC	CC	AA	AA	AA	AA	CC	CC	AA	AA	AA	AA	AA	AA	AA	AA	AA	AA	AA	--	AA	AA	AA
74	PvSNP1p1051991	AA	AA	AA	CC	CC	CC	--	AA	--	--	--	CC	CC	--	--	CC	CC	CC	--	CC	AA	CC	AA	CC	CC	CC	CC	CC	CC	CC	--	CC	CC	--	--	CC	CC	CC	CC	CC	CC	CC	CC	CC	CC	CC	CC	CC
75	PvSNP177p35994	AA	AA	AA	CC	CC	CC	CC	--	CC	AC	CC	CC	AC	AC	CC	CC	AA	AA	CC	CC	CC	CC	AA	CC	CC	CC	CC	--	--	CC	CC	CC	CC	CC	CC	AA	--	CC	CC	CC	CC	AA	CC	CC	CC	CC	CC	CC
76	PvSNP9p244847	AA	AA	AA	GG	AA	AA	--	GG	AA	AA	AA	AA	AA	AA	AA	--	GG	--	AA	AA	GG	GG	AA	AA	AA	AA	AA	GG	--	GG	AA	GG	GG	AA	AA	AA	GG	GG	AA	AA	AA	--	--	--	AA	AA	AA	AA
77	PvSNP214p359433	AA	AA	AA	GG	AA	AA	AA	AA	AA	AA	AA	AA	AA	AA	AA	AA	AA	AA	AA	AA	AA	AA	AA	AA	AA	AA	AA	AA	AA	AA	AA	AA	AA	AA	AA	AA	AA	AA	AA	AA	AA	AA	AA	AA	--	AA	AA	AA
78	PvSNP33p183090	AA	AA	AA	GG	AA	AA	AA	AA	AA	AA	AA	AA	AA	AA	AA	AA	AA	AA	AA	AA	GG	AA	GG	AA	AA	AA	AA	AA	GG	GG	AA	AA	AA	AA	AA	AA	GG	AA	AA	AA	AA	GG	AA	AA	--	AA	--	AA
79	PvSNP2p2319720	AA	AA	AA	GG	AA	GG	AA	AA	AA	AA	AA	AA	AA	AA	AA	GG	AA	AA	GG	AA	AA	AA	AA	AA	AA	AA	AA	GG	AA	AA	AA	AA	AA	AA	AA	AA	AA	GG	AA	AA	GG	AA	AA	AA	AA	AA	AA	AA
80	PvSNP3p990543	AA	AA	AA	GG	AA	GG	GG	GG	GG	GG	AA	GG	AA	GG	GG	AA	GG	GG	AA	GG	GG	GG	GG	GG	GG	GG	GG	AA	GG	AA	AA	GG	GG	AA	GG	AA	AA	AA	GG	GG	AA	AA	GG	GG	--	GG	GG	GG
81	PvSNP207p245540	AA	AA	AA	GG	AA	AA	AA	AA	AA	AA	AA	AA	AA	AA	AA	AA	AA	AA	AA	AA	AA	GG	AA	AA	AA	AA	AA	AA	AA	AA	AA	GG	GG	AA	AA	AA	AA	AA	AA	AA	AA	AA	AA	AA	AA	AA	AA	AA
82	PvSNP54p36359	AA	AA	AA	GG	AA	AA	AA	AA	AA	AA	AA	AA	AA	AA	AA	AA	AA	AA	AA	AA	AA	AA	AA	AA	AA	AA	AA	AA	AA	--	AA	AA	AA	AA	AA	AA	AA	AA	AA	AA	AA	AA	AA	AA	AA	AA	AA	AA
83	PvSNP103p355960	AA	AA	AA	GG	GG	GG	GG	GG	GG	GG	GG	GG	GG	GG	GG	GG	GG	GG	GG	AA	GG	GG	GG	GG	GG	GG	GG	GG	GG	GG	GG	GG	GG	AA	AA	GG	GG	GG	GG	GG	GG	GG	GG	GG	GG	GG	GG	GG
84	PvSNP52p721787	AA	AA	AA	GG	GG	GG	GG	GG	AA	AA	AA	AA	AA	AA	AA	GG	GG	GG	AA	GG	GG	GG	GG	GG	GG	GG	GG	GG	GG	GG	AA	GG	GG	AA	AA	GG	GG	GG	GG	GG	GG	GG	GG	GG	--	GG	GG	GG
85	PvSNP52p30154	AA	AA	AA	GG	GG	GG	GG	--	AA	AA	AA	AA	AA	AA	AA	AA	GG	GG	AA	GG	GG	GG	GG	GG	GG	AA	GG	AA	GG	AA	AA	GG	GG	AA	AA	AA	AA	AA	AA	AA	AA	AA	AA	AA	AA	AA	AA	AA
86	PvSNP10p1808048	AA	AA	AA	GG	AA	GG	AA	AA	AA	AA	AA	AA	AA	GG	GG	GG	AA	AA	AA	GG	GG	GG	AA	GG	AA	AA	GG	GG	GG	AA	GG	GG	GG	GG	GG	AA	GG	AA	GG	GG	GG	GG	AA	AA	AA	AA	AA	AA
87	PvSNP2p1094630	AA	AA	AA	GG	GG	GG	GG	GG	GG	GG	GG	GG	GG	GG	GG	GG	GG	GG	GG	GG	GG	GG	GG	GG	GG	GG	GG	GG	GG	GG	GG	GG	GG	GG	GG	GG	GG	GG	GG	GG	GG	GG	GG	GG	GG	GG	GG	GG
88	PvSNP6p1776585	AA	AA	AA	GG	AA	AA	AA	AA	AA	AA	AA	AA	AA	AA	AA	AA	GG	AA	AA	AA	AA	AA	AA	AA	GG	GG	AA	AA	GG	AA	AA	AA	AA	AA	AA	AA	AA	AA	AA	AA	AA	--	GG	GG	GG	GG	GG	GG
89	PvSNP23p1200873	AA	AA	AA	GG	GG	AA	AA	AA	AA	AA	AA	AA	AA	AA	AA	AA	AA	GG	GG	AA	GG	AA	GG	AA	AA	AA	AA	AA	AA	AA	AA	AA	AA	AA	AA	GG	AA	AA	AA	AA	AA	AA	AA	AA	AA	AA	AA	AA
90	PvSNP336p145906	AA	AA	AA	GG	AA	GG	GG	GG	GG	AA	AA	GG	AA	GG	AA	AA	GG	GG	GG	GG	GG	GG	GG	GG	AA	GG	GG	AA	GG	GG	GG	GG	GG	GG	GG	GG	GG	GG	AA	AA	AA	GG	AA	AA	--	GG	GG	GG
91	PvSNP74p878273	AA	AA	AA	GG	GG	GG	GG	AA	AA	GG	AA	AA	AA	GG	AA	AA	GG	GG	AA	GG	GG	GG	GG	GG	GG	GG	GG	GG	GG	AA	AA	GG	GG	GG	AA	GG	AA	AA	GG	GG	AA	GG	GG	GG	GG	GG	GG	GG
92	PvSNP111p410051	AA	AA	AA	GG	GG	GG	GG	GG	GG	GG	GG	GG	GG	GG	GG	AA	GG	AA	GG	GG	AA	AA	GG	GG	GG	GG	GG	GG	GG	GG	AA	AA	AA	AA	AA	GG	GG	GG	GG	--	AA	GG	GG	GG	GG	GG	GG	GG
93	PvSNP50p393314	AA	AA	AA	GG	AA	AA	AA	AA	AA	AA	AA	AA	AA	AA	AA	AA	AA	AA	AA	AA	GG	AA	GG	AA	AA	AA	AA	AA	GG	AA	AA	AA	AA	AA	AA	AA	AA	AA	AA	AA	AA	AA	AA	AA	--	AA	AA	AA
94	PvSNP10p396443	AA	AA	AA	GG	GG	GG	GG	AA	GG	GG	GG	GG	GG	GG	GG	GG	GG	GG	GG	AA	GG	AA	GG	AA	GG	AA	AA	GG	GG	GG	GG	AA	AA	GG	GG	GG	GG	GG	GG	GG	GG	GG	GG	GG	GG	GG	GG	GG
95	PvSNP429p94028	AA	AA	AA	GG	AA	AA	AA	AA	GG	GG	GG	AA	GG	GG	GG	AA	AA	AA	GG	AA	AA	GG	AA	AA	--	GG	GG	AA	AA	AA	AA	GG	GG	AA	AA	GG	AA	GG	AA	AA	GG	AA	AA	AA	--	AA	AA	AA
96	PvSNP79p270063	AA	AA	AA	GG	GG	AA	AA	AA	AA	AA	AA	AA	AA	AA	AA	AA	AA	AA	AA	AA	AA	AA	AA	AA	AA	AA	AA	AA	AA	AA	AA	AA	AA	AA	AA	AA	AA	AA	AA	AA	AA	AA	AA	AA	--	AA	AA	AA
97	PvSNP135p364480	AA	AA	AA	GG	GG	GG	GG	GG	GG	GG	GG	GG	GG	GG	GG	GG	GG	GG	GG	GG	GG	GG	GG	GG	GG	GG	GG	GG	GG	GG	GG	GG	GG	AA	AA	GG	GG	GG	GG	GG	GG	GG	GG	GG	--	GG	GG	GG
98	PvSNP8p1049163	AA	AA	AA	GG	GG	GG	GG	AA	GG	GG	GG	GG	GG	GG	GG	GG	GG	GG	GG	GG	AA	AA	AA	GG	GG	GG	GG	AA	GG	GG	AA	AA	AA	AA	AA	GG	GG	GG	GG	GG	GG	GG	GG	GG	--	GG	GG	GG
99	PvSNP1p934170	AA	AA	AA	GG	AA	AA	AA	AA	AA	AA	AA	AA	AA	AA	AA	AA	AA	AA	AA	AA	AA	AA	AA	AA	AA	AA	AA	AA	AA	AA	AA	AA	AA	AA	AA	AA	AA	AA	AA	AA	AA	AA	AA	AA	AA	AA	AA	AA
100	PvSNP266p200602	AA	AA	AA	GG	AA	AA	AA	AA	AA	AA	AA	AA	AA	AA	AA	AA	AA	AA	AA	AA	GG	AA	GG	AA	AA	AA	AA	AA	GG	AA	AA	AA	AA	AA	AA	AA	AA	AA	AA	AA	AA	AA	AA	AA	--	AA	AA	AA
101	PvSNP6p2439872	AA	AA	AA	GG	AA	AA	AA	GG	AA	AA	AA	AA	AA	AA	AA	AA	AA	AA	AA	AA	AA	AA	AA	AA	AA	AA	AA	AA	AA	AA	GG	AA	AA	GG	GG	AA	AA	AA	AA	AA	AA	AA	AA	AA	AA	AA	AA	AA
102	PvSNP30p859453	AA	AA	AA	GG	GG	AA	GG	GG	GG	GG	GG	GG	GG	GG	GG	GG	GG	GG	GG	GG	GG	GG	GG	GG	GG	GG	GG	GG	GG	GG	GG	GG	GG	GG	GG	GG	GG	--	GG	GG	GG	GG	GG	GG	GG	GG	GG	GG
103	PvSNP46p1094241	AA	AA	AA	GG	GG	GG	GG	GG	GG	GG	GG	GG	GG	GG	GG	GG	GG	GG	GG	GG	GG	GG	GG	GG	GG	GG	GG	GG	GG	GG	AA	GG	GG	AA	AA	GG	GG	GG	GG	GG	GG	GG	GG	GG	GG	GG	GG	GG
104	PvSNP291p51378	AA	AA	AA	GG	AA	AA	AA	AA	GG	GG	GG	GG	GG	AA	GG	AA	AA	GG	GG	AA	AA	AA	AA	AA	AA	AA	AA	AA	AA	--	AA	AA	AA	GG	AA	GG	--	AA	AA	AA	AA	--	AA	AA	AA	AA	AA	AA
105	PvSNP8p1164332	AA	AA	AA	GG	AA	GG	GG	GG	GG	GG	GG	GG	GG	GG	GG	GG	GG	GG	GG	AA	GG	GG	GG	GG	GG	GG	GG	GG	GG	GG	AA	GG	GG	AA	AA	GG	GG	GG	GG	GG	GG	GG	GG	GG	GG	GG	GG	GG
106	PvSNP1p1409343	AA	AA	AA	GG	AA	AA	AA	GG	GG	AA	AA	AA	GG	GG	AA	GG	AA	AA	AA	GG	GG	GG	AA	AA	AA	AA	GG	GG	GG	AA	AA	GG	GG	GG	AA	AA	AA	AA	GG	GG	GG	GG	AA	AA	AA	AA	AA	AA
107	PvSNP2p3773289	AA	AA	AA	GG	AA	AA	AA	AA	AA	AA	AA	AA	AA	AA	AA	AA	AA	AA	AA	AA	AA	AA	AA	AA	AA	AA	AA	AA	AA	AA	AA	AA	AA	AA	AA	AA	AA	AA	AA	AA	AA	AA	AA	AA	--	AA	AA	AA
108	PvSNP133p361125	AA	AA	AA	GG	GG	GG	GG	GG	GG	GG	GG	GG	GG	GG	GG	GG	GG	GG	GG	GG	GG	AA	GG	GG	GG	AA	AA	GG	GG	GG	GG	AA	AA	GG	GG	GG	GG	GG	GG	GG	GG	GG	GG	GG	GG	GG	GG	GG
109	PvSNP50p830672	AA	AA	AA	GG	AA	AA	AA	AA	AA	AA	AA	AA	AA	AA	AA	AA	AA	AA	AA	AA	AA	AA	GG	AA	AA	AA	AA	AA	GG	AA	AA	AA	AA	AA	AA	AA	AA	AA	AA	AA	AA	AA	AA	AA	--	AA	AA	AA
110	PvSNP14p1779722	AA	AA	AA	GG	AA	AA	AA	AA	AA	AA	AA	AA	AA	AA	AA	AA	AA	AA	AA	AA	GG	GG	GG	AA	AA	AA	AA	GG	AA	AA	AA	GG	GG	AA	AA	AA	AA	AA	AA	AA	AA	AA	AA	AA	--	AA	AA	AA
111	PvSNP596p41236	AA	AA	AA	GG	GG	GG	AA	GG	GG	AA	AA	GG	AA	GG	GG	AA	GG	GG	AA	AA	AA	AA	AA	AA	GG	AA	AA	AA	AA	GG	GG	AA	AA	AA	AA	AA	GG	GG	AA	AA	GG	GG	GG	GG	GG	GG	GG	GG
112	PvSNP515p208285	AA	AA	AA	GG	AA	AA	AA	AA	AA	AA	AA	AA	AA	AA	AA	AA	AA	AA	AA	AA	GG	AA	GG	AA	AA	AA	AA	AA	GG	GG	GG	AA	AA	GG	GG	AA	GG	GG	AA	AA	AA	GG	AA	AA	--	AA	AA	AA
113	PvSNP54p534791	AA	AA	AA	GG	AA	AA	AA	AA	GG	GG	GG	AA	GG	AA	AA	AA	GG	GG	GG	AA	AA	AA	AA	AA	AA	AA	AA	AA	AA	AA	AA	AA	AA	AA	AA	GG	AA	AA	AA	AA	AA	GG	AA	AA	--	AA	AA	AA
114	PvSNP10p1205663	AA	AA	AA	GG	GG	GG	GG	GG	GG	GG	GG	GG	GG	GG	GG	GG	GG	GG	GG	GG	GG	GG	GG	AA	AA	GG	AA	GG	GG	GG	GG	GG	GG	GG	GG	GG	GG	GG	GG	GG	GG	GG	GG	GG	GG	GG	GG	GG
115	PvSNP1p855438	AA	AA	AA	GG	GG	GG	GG	GG	GG	GG	GG	GG	GG	GG	GG	GG	GG	GG	GG	GG	AA	GG	AA	GG	GG	GG	GG	GG	GG	GG	GG	GG	GG	GG	GG	GG	GG	GG	GG	GG	GG	--	GG	GG	GG	GG	GG	GG
116	PvSNP55p292188	AA	AA	AA	GG	AA	AA	AA	AA	AA	AA	AA	GG	AA	AA	AA	AA	AA	AA	AA	AA	GG	GG	GG	AA	AA	AA	AA	GG	GG	GG	GG	GG	GG	AA	AA	AA	GG	AA	AA	AA	AA	GG	AA	AA	--	AA	AA	AA
117	PvSNP16p1423813	AA	AA	AA	GG	GG	GG	GG	GG	GG	GG	GG	GG	GG	GG	GG	GG	GG	GG	GG	GG	GG	GG	GG	GG	GG	GG	GG	GG	GG	GG	GG	GG	GG	AA	GG	GG	GG	GG	GG	GG	GG	GG	GG	GG	--	GG	GG	GG
118	PvSNP7p534120	AA	AA	AA	GG	AA	GG	AA	AA	AA	AA	AA	AA	AA	AA	AA	GG	GG	GG	AA	AA	GG	AA	GG	AA	AA	AA	AA	GG	GG	--	AA	AA	AA	AA	AA	GG	GG	AA	GG	--	AA	GG	AA	AA	AA	AA	AA	AA
119	PvSNP135p96107	AA	AA	AA	GG	AA	AA	AA	AA	AA	AA	AA	AA	AA	AA	AA	AA	AA	AA	AA	AA	AA	AA	AA	AA	AA	AA	AA	AA	AA	GG	GG	AA	AA	AA	AA	AA	GG	AA	AA	AA	AA	AA	AA	AA	AA	AA	AA	AA
120	PvSNP7p2457180	AA	AA	AA	GG	--	AA	--	--	--	AA	AA	--	AA	AA	AA	--	AA	AA	AG	AA	AG	AG	AA	AA	GG	AG	--	AG	--	AA	--	AG	--	AG	AG	AA	AA	--	AG	AG	AG	AG	AA	AA	--	GG	--	--
121	PvSNP130p649496	AA	AA	AA	GG	GG	GG	GG	GG	AA	AA	AA	AA	AA	AA	AA	AA	AA	AA	AA	AA	GG	GG	GG	AA	AA	AA	GG	GG	AA	AA	AA	GG	GG	AA	AA	AA	AA	AA	AA	AA	AA	--	AA	AA	--	AA	AA	AA
122	PvSNP67p853441	AA	AA	AA	GG	AA	AA	AA	AA	AA	AA	AA	AA	AA	AA	AA	AA	AA	AA	AA	AA	GG	AA	AA	AA	AA	AA	AA	GG	GG	AA	AA	AA	AA	AA	AA	AA	AA	AA	AA	AA	AA	AA	AA	AA	--	AA	AA	AA
123	PvSNP33p244331	AA	AA	AA	GG	AA	AA	AA	AA	AA	AA	AA	AA	AA	AA	AA	AA	GG	GG	AA	AA	GG	AA	GG	AA	AA	AA	AA	AA	GG	--	AA	AA	AA	AA	AA	GG	GG	AA	AA	AA	AA	GG	AA	AA	AA	AA	AA	AA
124	PvSNP14p1534270	AA	AA	AA	GG	GG	AA	GG	GG	GG	GG	GG	GG	GG	GG	GG	AA	GG	GG	GG	AA	GG	AA	GG	AA	AA	AA	GG	GG	AA	GG	AA	AA	AA	AA	AA	GG	GG	GG	GG	GG	GG	GG	AA	AA	AA	AA	AA	AA
125	PvSNP1p707433	AA	AA	AA	GG	GG	GG	GG	GG	AA	GG	AA	AA	GG	GG	GG	GG	AA	AA	GG	GG	AA	GG	AA	AA	AA	AA	GG	GG	GG	GG	GG	GG	GG	GG	GG	AA	GG	GG	GG	GG	GG	AA	AA	AA	--	AA	AA	AA
126	PvSNP11p1418909	AA	AA	AA	GG	AA	GG	GG	AA	AA	AA	AA	GG	AA	AA	AA	AA	GG	GG	AA	AA	AA	AA	AA	AA	AA	AA	AA	GG	GG	GG	GG	AA	AA	AA	GG	AA	GG	AA	AA	AA	AA	AA	AA	AA	--	AA	AA	AA
127	PvSNP1p481358	AA	AA	AA	GG	AA	--	AA	--	AA	AA	AA	AA	AA	AA	AA	AA	AA	AA	AA	AA	--	AA	AA	AA	AA	AA	AA	AA	AA	AA	AA	AA	AA	AA	AA	AA	AA	AA	AA	AA	AA	AA	AA	AA	--	AA	AA	AA
128	PvSNP16p532883	AA	AA	AA	GG	AA	AA	AA	GG	GG	GG	GG	GG	GG	GG	GG	AA	GG	GG	GG	AA	GG	GG	GG	AA	GG	AA	AA	GG	GG	GG	GG	GG	GG	AA	AA	GG	GG	AA	AA	AA	AA	GG	GG	GG	--	GG	GG	GG
129	PvSNP42p95612	AA	AA	AA	GG	AA	GG	GG	GG	AA	AA	AA	AA	AA	GG	AA	AA	AA	AA	AA	AA	GG	GG	GG	AA	GG	GG	GG	GG	GG	AA	GG	GG	GG	GG	GG	AA	AA	GG	AA	AA	AA	GG	AA	AA	AA	AA	AA	AA
130	PvSNP58p86010	AA	AA	AA	GG	GG	AA	AA	GG	AA	AA	AA	AA	AA	AA	AA	GG	AA	AA	AA	GG	GG	AA	GG	AG	AA	AA	AA	GG	AA	AA	AA	AA	AA	AA	GG	GG	AA	AA	GG	GG	GG	AA	GG	GG	GG	GG	GG	GG
131	PvSNP9p1128057	AA	AA	AA	GG	AA	GG	GG	GG	AA	AA	GG	AA	AA	AA	GG	AA	AA	AA	AA	AA	GG	GG	GG	AA	AA	AA	AA	GG	GG	--	AA	GG	GG	GG	GG	AA	--	GG	GG	GG	GG	GG	AA	AA	--	AA	--	AA
132	PvSNP15p1732460	AA	AA	AA	GG	GG	GG	GG	GG	AA	AA	AA	AA	AA	AA	AA	AG	AA	AA	AA	AA	GG	AA	GG	GG	GG	GG	GG	GG	GG	AA	AA	AA	AA	AA	AA	AA	AA	AA	AA	AA	AA	AA	AA	AA	AA	AA	AA	AA
133	PvSNP19p1501202	AA	AA	AA	GG	AA	AA	AA	AA	AA	AA	AA	AA	AA	AA	AA	AA	AA	AA	AA	AA	GG	AA	AA	AA	AA	AA	AA	GG	GG	AA	AA	AA	AA	AA	AA	AA	AA	AA	AA	AA	AA	AA	AA	AA	AA	AA	AA	AA
134	PvSNP104p367520	AA	AA	AA	GG	GG	AA	AA	GG	GG	GG	GG	GG	GG	GG	GG	AA	AA	AA	GG	GG	GG	AA	GG	AA	GG	AA	AA	GG	GG	GG	GG	AA	AA	GG	GG	AA	GG	GG	AA	AA	AA	AA	AA	AA	AA	AA	AA	GG
135	PvSNP20p158056	AA	AA	AA	GG	GG	GG	GG	GG	--	--	--	--	--	--	--	GG	GG	--	--	GG	GG	GG	GG	GG	AA	GG	GG	GG	--	--	GG	GG	GG	AA	AA	--	--	GG	GG	GG	GG	GG	GG	GG	--	GG	GG	GG
136	PvSNP3p2269933	AA	AA	AA	GG	GG	GG	GG	GG	GG	GG	GG	GG	GG	GG	GG	GG	GG	GG	GG	GG	GG	GG	GG	GG	GG	GG	GG	GG	GG	GG	AA	GG	GG	AA	AA	GG	GG	GG	GG	GG	GG	GG	GG	GG	--	GG	GG	GG
137	PvSNP120p580883	AA	AA	AA	GG	AA	AA	AA	AA	AA	AA	AA	AA	AA	AA	AA	AA	AA	AA	AA	AA	AA	AA	AA	AA	AA	AA	AA	AA	AA	AA	AA	AA	AA	AA	AA	AA	AA	AA	AA	AA	AA	AA	AA	AA	AA	AA	AA	AA
138	PvSNP14p704930	AA	AA	AA	GG	AA	AA	AA	AA	AA	AA	GG	GG	GG	AA	AA	AA	AA	GG	AA	GG	GG	AA	GG	GG	GG	GG	AA	AA	AA	--	AA	AA	AA	AA	AA	AA	GG	AA	AA	AA	AA	AA	GG	GG	GG	GG	GG	GG
139	PvSNP264p134340	AA	AA	AA	GG	AA	AA	AA	AA	AA	AA	AA	AA	AA	AA	AA	AA	AA	AA	AA	AA	GG	AA	GG	AA	AA	AA	AA	AA	GG	AA	AA	AA	AA	AA	AA	AA	AA	AA	AA	AA	AA	AA	AA	AA	--	AA	AA	AA
140	PvSNP22p850551	AA	AA	AA	GG	GG	GG	GG	GG	GG	GG	GG	GG	GG	GG	GG	GG	GG	GG	GG	AA	GG	AA	GG	GG	GG	GG	GG	GG	GG	GG	GG	AA	AA	GG	GG	GG	GG	GG	GG	GG	GG	GG	GG	GG	GG	GG	GG	GG
141	PvSNP303p250204	AA	AA	AA	GG	GG	GG	AA	AA	AA	AA	AA	GG	AA	AA	AA	AA	GG	GG	AA	AA	GG	GG	GG	AA	AA	AA	AA	GG	GG	GG	GG	GG	GG	GG	GG	GG	GG	GG	GG	GG	GG	GG	AA	AA	AA	AA	AA	AA
142	PvSNP9p1172222	AA	AA	AA	GG	AA	AA	AA	AA	AA	AA	AA	AA	AA	AA	AA	AA	AA	AA	AA	AA	GG	AA	AA	AA	AA	AA	AA	AA	GG	AA	AA	AA	AA	AA	AA	AA	AA	AA	AA	AA	AA	GG	AA	AA	AA	AA	AA	AA
143	PvSNP9p598687	AA	AA	AA	GG	AA	AA	AA	GG	AA	AA	AA	AA	AA	AA	AA	AA	AA	AA	AA	AA	GG	GG	GG	AA	AA	AA	AA	GG	AA	GG	AA	GG	GG	AA	AA	AA	GG	AA	AA	AA	AA	GG	AA	AA	--	AA	AA	AA
144	PvSNP5p1535252	AA	AA	AA	GG	AA	AA	AA	AA	AA	AA	AA	AA	AA	AA	AA	AA	GG	GG	AA	AA	GG	GG	GG	GG	GG	GG	GG	GG	AA	GG	GG	GG	GG	AA	AA	GG	GG	AA	AA	AA	AA	GG	AA	AA	AA	AA	AA	AA
145	PvSNP26p32717	AA	AA	AA	GG	AA	AA	AA	AA	AA	AA	AA	AA	AA	AA	AA	AA	AA	AA	AA	AA	AA	AA	AA	AA	AA	AA	AA	AA	AA	GG	AA	AA	AA	AA	AA	AA	GG	AA	AA	AA	AA	GG	AA	AA	AA	AA	AA	AA
146	PvSNP120p444819	AA	AA	AA	GG	GG	GG	GG	AA	GG	GG	GG	AA	GG	GG	GG	GG	GG	GG	AA	GG	AA	GG	GG	GG	GG	GG	GG	--	GG	GG	GG	GG	GG	GG	GG	GG	GG	GG	GG	GG	GG	--	GG	GG	--	GG	GG	GG
147	PvSNP120p283193	AA	AA	AA	GG	AA	AA	AA	AA	AA	GG	GG	AA	GG	GG	AA	GG	GG	GG	AA	AA	AA	AA	GG	AA	AA	AA	AA	GG	AA	GG	AA	AA	AA	GG	GG	GG	GG	AA	AA	AA	AA	GG	AA	AA	--	AA	AA	AA
148	PvSNP82p460645	AA	AA	AA	GG	AA	AA	AA	AA	AA	AA	AA	AA	AA	AA	AA	AA	AA	AA	AA	AA	AA	AA	AA	AA	AA	AA	AA	AA	AA	AA	AA	AA	AA	AA	AA	AA	AA	AA	AA	AA	AA	AA	AA	AA	AA	AA	AA	AA
149	PvSNP13p1029468	AA	AA	AA	GG	GG	GG	GG	GG	GG	GG	GG	GG	GG	AA	GG	GG	GG	GG	GG	GG	GG	GG	GG	GG	GG	GG	GG	GG	GG	GG	AA	GG	GG	AA	AA	GG	GG	GG	GG	GG	GG	GG	GG	GG	--	GG	GG	GG
150	PvSNP55p199846	AA	AA	AA	GG	AA	AA	AA	AA	AA	AA	AA	AA	AA	AA	AA	AA	AA	AA	AA	AA	GG	AA	GG	AA	AA	AA	AA	AA	GG	GG	AA	AA	AA	AA	AA	AA	GG	AA	AA	AA	AA	GG	AA	AA	AA	AA	AA	AA
151	PvSNP261p207313	AA	AA	AA	GG	AA	AA	AA	AA	GG	AA	GG	GG	GG	GG	GG	GG	GG	GG	GG	AA	GG	AA	GG	AA	AA	AA	AA	AA	AA	AA	AA	AA	AA	AA	GG	AA	AA	AA	AA	AA	GG	AA	AA	AA	AA	AA	AA	AA
152	PvSNP44p444579	AA	AA	AA	GG	AA	AA	AA	AA	AA	GG	GG	GG	AA	AA	AA	GG	GG	GG	AA	AA	GG	AA	AA	AA	AA	AA	GG	AA	AA	AA	AA	AA	AA	AA	AA	GG	AA	AA	AA	AA	GG	AA	AA	AA	--	AA	AA	AA
153	PvSNP9p1000604	AA	AA	AA	GG	AA	GG	GG	GG	GG	GG	GG	GG	AA	GG	GG	AA	GG	GG	AA	AA	--	GG	GG	AA	AA	AA	AA	AA	GG	--	GG	GG	GG	AA	AA	GG	--	GG	GG	GG	GG	AA	AA	AA	--	AA	AA	AA
154	PvSNP4p1742624	AA	AA	AA	GG	GG	AA	GG	GG	AA	AA	--	AA	AA	AA	AA	AA	AA	GG	AA	AA	GG	GG	GG	GG	--	AA	GG	GG	GG	GG	GG	GG	GG	GG	GG	GG	GG	GG	AA	AA	AA	GG	AA	AA	--	AA	AA	AA
155	PvSNP7p755855	AA	AA	AA	GG	GG	GG	GG	GG	GG	GG	GG	GG	GG	GG	GG	AA	GG	GG	GG	AA	AA	AA	GG	GG	--	AA	AA	GG	GG	GG	AA	AA	AA	AA	AA	GG	GG	GG	AA	AA	AA	GG	GG	GG	GG	GG	GG	GG
156	PvSNP56p209685	AA	AA	AA	GG	AA	AA	GG	GG	GG	GG	GG	GG	GG	GG	GG	GG	GG	GG	GG	GG	AA	GG	GG	AA	AA	AA	AA	GG	GG	--	GG	GG	GG	GG	GG	GG	--	GG	GG	GG	GG	GG	AA	AA	AA	AA	AA	AA
157	PvSNP5p92029	AA	AA	AA	GG	AA	AA	AA	AA	AA	AA	GG	AA	AA	AA	AA	AA	GG	GG	AA	GG	GG	AA	GG	GG	--	AA	AA	GG	GG	AA	AA	AA	AA	AA	AA	GG	AA	AA	AA	AA	AA	AA	GG	GG	GG	GG	GG	GG
158	PvSNP2p1694402	AA	AA	AA	GG	AA	AA	AA	AA	AA	AA	AA	AA	AA	AA	AA	AA	AA	AA	AA	AA	AA	AA	AA	AA	AA	AA	AA	GG	AA	AA	AA	AA	AA	AA	AA	AA	AA	AA	AA	AA	AA	AA	AA	AA	--	AA	--	AA
159	PvSNP147p186522	AA	AA	AA	GG	GG	AA	AA	GG	GG	GG	GG	GG	GG	GG	GG	GG	GG	AA	GG	AA	--	--	--	AA	AA	AA	AA	AA	GG	--	GG	--	--	AA	AA	GG	--	GG	AA	AA	AA	GG	AA	AA	AA	AA	AA	AA
160	PvSNP55p73169	AA	AA	AA	GG	AA	GG	GG	AA	GG	AA	GG	GG	AA	GG	GG	GG	GG	GG	AA	AA	GG	GG	GG	GG	GG	GG	GG	GG	GG	GG	GG	GG	GG	AA	AA	GG	GG	AA	GG	GG	GG	GG	GG	GG	--	GG	GG	GG
161	PvSNP16p775383	AA	AA	AA	GG	GG	GG	GG	AA	AA	AA	AA	AA	GG	AA	AA	GG	AA	AA	AA	AA	--	GG	AA	GG	GG	GG	GG	AA	AA	--	AA	GG	GG	AA	AA	AA	AA	GG	GG	GG	GG	AA	GG	GG	--	GG	GG	GG
162	PvSNP3p3185717	AA	AA	AA	GG	GG	GG	GG	GG	GG	GG	GG	GG	GG	GG	GG	GG	GG	GG	GG	GG	GG	GG	GG	GG	GG	GG	GG	GG	GG	GG	AA	GG	GG	AA	AA	GG	GG	GG	GG	GG	GG	GG	GG	GG	GG	GG	GG	GG
163	PvSNP10p1100922	AA	AA	AA	GG	AA	AA	AA	GG	AA	AA	AA	AA	AA	GG	AA	GG	GG	AA	GG	AA	GG	AA	AA	GG	GG	GG	GG	GG	AA	GG	AA	AA	AA	AA	AA	--	GG	GG	GG	GG	GG	GG	GG	GG	GG	GG	GG	GG
164	PvSNP30p727351	AA	AA	AA	GG	GG	GG	GG	AA	AA	AA	AA	AA	AA	AA	AA	GG	AA	AA	AA	GG	GG	AA	AA	GG	--	GG	GG	GG	GG	AA	AA	AA	AA	AA	AA	AA	--	GG	GG	GG	GG	GG	AA	AA	--	AA	AA	AA
165	PvSNP4p895744	AA	AA	AA	GG	AA	AA	AA	AA	AA	AA	AA	AA	AA	AA	AA	AA	AA	AA	AA	AA	AA	AA	AA	AA	AA	AA	AA	AA	AA	AA	AA	AA	AA	AA	AA	AA	AA	AA	AA	AA	AA	AA	AA	AA	AA	AA	AA	AA
166	PvSNP84p574008	AA	AA	AA	GG	AA	GG	AA	AA	AA	AA	AA	AA	AA	AA	AA	AA	AA	AA	AA	AA	AA	AA	AA	AA	AA	AA	AA	AA	GG	AA	AA	AA	AA	AA	AA	AA	AA	AA	AA	AA	AA	AA	AA	AA	--	AA	AA	AA
167	PvSNP3p325904	AA	AA	AA	GG	AA	GG	AA	GG	AA	AA	AA	AA	AA	AA	AA	AA	AA	AA	AA	GG	AA	GG	GG	AA	AA	AA	GG	GG	AA	AA	AA	GG	GG	AA	AA	AA	AA	GG	AA	AA	AA	AA	AA	AA	--	AA	AA	AA
168	PvSNP33p1157312	AA	AA	AA	GG	AA	GG	AA	AA	AA	AA	AA	GG	AA	AA	AA	GG	AA	AA	AA	AA	GG	AA	GG	AA	AA	AA	AA	AA	GG	GG	AA	AA	AA	GG	GG	AA	GG	AA	GG	GG	GG	GG	AA	AA	AA	AA	AA	AA
169	PvSNP114p39649	AA	AA	AA	GG	GG	AA	AA	GG	AA	AA	GG	AA	AA	AA	AA	AA	GG	GG	AA	AA	GG	AA	GG	AA	AA	AA	AA	AA	GG	AA	AA	AA	AA	AA	AA	GG	GG	GG	GG	GG	AA	AA	AA	AA	--	AA	AA	AA
170	PvSNP35p708805	AA	AA	AA	GG	GG	AA	AA	GG	GG	GG	GG	GG	GG	GG	GG	AA	AA	AA	GG	AA	GG	AA	GG	AA	AA	AA	AA	GG	AA	AA	GG	AA	AA	AA	AA	GG	AA	AA	AA	AA	AA	AA	AA	AA	--	AA	AA	AA
171	PvSNP8p2512425	AA	AA	AA	GG	AA	AA	AA	AA	AA	AA	AA	AA	AA	AA	AA	AA	AA	AA	AA	AA	AA	AA	AA	AA	AA	AA	AA	GG	AA	AA	AA	AA	AA	AA	AA	AA	AA	AA	AA	AA	AA	AA	AA	AA	--	AA	AA	AA
172	PvSNP15p320576	AA	AA	AA	GG	AA	AA	AA	AA	AA	AA	AA	AA	AA	AA	AA	AA	AA	AA	AA	AA	GG	AA	AA	AA	AA	AA	AA	GG	AA	AA	AA	AA	AA	AA	AA	AA	AA	AA	AA	AA	AA	GG	GG	GG	GG	GG	GG	GG
173	PvSNP151p252132	AA	AA	AA	GG	AA	AA	AA	AA	AA	AA	AA	AA	AA	AA	AA	AA	AA	AA	AA	AA	GG	GG	AA	AA	AA	AA	GG	GG	GG	AA	GG	GG	GG	AA	AA	AA	AA	AA	AA	AA	AA	AA	AA	AA	AA	AA	AA	AA
174	PvSNP68p71640	AA	AA	AA	GG	GG	GG	GG	GG	GG	GG	GG	GG	GG	GG	GG	GG	GG	GG	GG	GG	GG	GG	GG	GG	GG	GG	GG	GG	GG	GG	AA	GG	GG	AA	GG	GG	GG	GG	GG	GG	GG	GG	GG	GG	GG	GG	GG	GG
175	PvSNP97p323094	AA	AA	AA	GG	GG	GG	GG	GG	GG	GG	GG	GG	GG	GG	GG	GG	GG	GG	GG	GG	GG	GG	AA	AA	GG	AA	GG	AA	GG	--	GG	GG	GG	GG	GG	GG	--	GG	GG	GG	GG	GG	GG	GG	AA	AA	AA	AA
176	PvSNP175p303643	AA	AA	AA	GG	AA	AA	AA	GG	GG	GG	GG	GG	GG	GG	GG	AA	GG	GG	GG	GG	GG	AA	GG	AA	AA	AA	AA	GG	AA	GG	GG	AA	AA	GG	GG	GG	GG	GG	AA	AA	GG	GG	AA	AA	AA	AA	AA	AA
177	PvSNP2p1961048	AA	AA	AA	GG	AA	AA	GG	AA	AA	AA	AA	GG	AA	AA	AA	AA	GG	GG	AA	GG	GG	GG	GG	AA	AA	AA	AA	GG	GG	GG	AA	GG	GG	AA	AA	GG	GG	AA	AA	AA	GG	GG	GG	GG	GG	GG	GG	GG
178	PvSNP60p358067	AA	AA	AA	GG	AA	AA	GG	GG	AA	AA	AA	AA	AA	AA	AA	AA	AA	AA	AA	GG	GG	GG	GG	AA	AA	GG	GG	AA	GG	GG	GG	GG	GG	GG	GG	AA	GG	AA	AA	AA	GG	--	AA	AA	AA	AA	AA	AA
179	PvSNP23p1151070	AA	AA	AA	GG	GG	GG	GG	AA	GG	GG	GG	GG	GG	GG	GG	GG	GG	GG	--	GG	GG	GG	GG	GG	GG	AA	AA	GG	GG	GG	GG	GG	GG	GG	GG	GG	GG	GG	GG	GG	GG	GG	GG	GG	GG	GG	GG	GG
180	PvSNP10p2081869	AA	AA	AA	GG	GG	AA	GG	AA	GG	GG	GG	GG	GG	GG	GG	GG	--	--	GG	GG	AA	AA	AA	GG	--	--	GG	AA	AA	GG	GG	AA	AA	GG	GG	--	GG	GG	GG	GG	GG	GG	--	--	--	--	--	--
181	PvSNP3p209133	AA	AA	AA	GG	GG	GG	GG	GG	GG	GG	GG	GG	GG	GG	GG	GG	GG	GG	GG	GG	GG	GG	GG	GG	GG	GG	GG	GG	GG	GG	AA	GG	GG	AA	AA	GG	GG	GG	GG	GG	GG	GG	GG	GG	--	GG	GG	GG
182	PvSNP89p555998	AA	AA	AA	GG	GG	GG	GG	GG	GG	GG	GG	GG	GG	GG	GG	GG	GG	GG	GG	GG	GG	GG	GG	GG	GG	GG	GG	GG	GG	AA	AA	GG	GG	AA	AA	GG	AA	GG	GG	GG	GG	GG	GG	GG	GG	GG	GG	GG
183	PvSNP365p142072	AA	AA	AA	GG	AA	AA	AA	AA	AA	AA	AA	AA	AA	AA	AA	AA	AA	AA	AA	AA	AA	AA	AA	AA	AA	AA	AA	GG	GG	AA	AA	AA	AA	AA	AA	AA	AA	AA	AA	AA	AA	AA	AA	AA	--	AA	AA	AA
184	PvSNP17p1060870	AA	AA	AA	GG	AA	AA	AA	AA	AA	AA	AA	AA	AA	AA	AA	AA	AA	AA	AA	AA	AA	AA	AA	AA	AA	AA	AA	AA	AA	AA	AA	AA	AA	AA	AA	AA	AA	AA	AA	AA	AA	AA	AA	AA	AA	AA	AA	AA
185	PvSNP8p2408525	AA	AA	AA	GG	AA	AA	AA	AA	AA	AA	AA	AA	AA	AA	AA	AA	AA	AA	AA	AA	AA	AA	AA	AA	AA	AA	AA	GG	AA	AA	AA	AA	AA	AA	AA	AA	AA	AA	AA	AA	AA	AA	AA	AA	--	AA	AA	AA
186	PvSNP87p206359	AA	AA	AA	GG	AA	GG	GG	AA	AA	AA	AA	AA	AA	AA	AA	AA	AA	AA	AA	AA	GG	GG	AA	GG	AA	AA	GG	AA	AA	AA	AA	GG	GG	AA	AA	AA	AA	AA	AA	AA	AA	AA	AA	AA	--	AA	AA	AA
187	PvSNP19p945303	AA	AA	AA	GG	AA	GG	GG	GG	AA	AA	GG	AA	AA	AA	GG	GG	AA	AA	GG	AA	AA	GG	GG	GG	GG	GG	GG	AA	AA	AA	GG	GG	GG	AA	AA	AA	AA	GG	GG	GG	GG	AA	AA	AA	--	AA	AA	AA
188	PvSNP353p169346	AA	AA	AA	GG	GG	GG	GG	GG	GG	GG	AA	GG	AA	AA	GG	GG	GG	GG	GG	GG	GG	GG	GG	GG	GG	GG	GG	GG	GG	GG	GG	GG	GG	AA	AA	GG	GG	GG	GG	GG	GG	GG	GG	GG	GG	GG	GG	GG
189	PvSNP28p314518	AA	AA	AA	GG	AA	GG	AA	AA	AA	AA	AA	AA	AA	AA	AA	AA	AA	AA	AA	AA	GG	AA	AA	AA	AA	AA	AA	AA	AA	AA	AA	AA	AA	AA	AA	AA	AA	AA	AA	AA	AA	AA	AA	AA	AA	AA	AA	AA
190	PvSNP254p94704	AA	AA	AA	GG	GG	GG	GG	GG	GG	GG	GG	GG	GG	GG	GG	GG	GG	GG	GG	GG	GG	GG	GG	GG	GG	GG	GG	GG	GG	GG	GG	GG	GG	GG	GG	GG	GG	GG	GG	GG	GG	GG	GG	GG	GG	GG	GG	GG
191	PvSNP474p58723	AA	AA	AA	GG	GG	GG	GG	AA	GG	GG	GG	GG	GG	GG	GG	GG	GG	GG	GG	GG	GG	GG	GG	GG	GG	GG	GG	GG	GG	GG	AA	GG	GG	AA	AA	GG	GG	GG	GG	GG	GG	GG	GG	GG	GG	GG	GG	GG
192	PvSNP101p696938	AA	AA	AA	GG	GG	GG	GG	GG	GG	GG	GG	GG	GG	GG	GG	GG	GG	GG	GG	GG	GG	GG	GG	GG	GG	GG	GG	GG	AA	GG	GG	GG	GG	GG	GG	GG	GG	GG	GG	GG	AA	GG	GG	GG	GG	GG	GG	GG
193	PvSNP106p211198	AA	AA	AA	GG	GG	GG	GG	GG	GG	GG	GG	GG	GG	GG	GG	GG	GG	GG	GG	GG	GG	GG	GG	GG	GG	GG	GG	GG	AA	GG	GG	GG	GG	GG	GG	GG	--	GG	GG	GG	GG	GG	GG	GG	GG	GG	GG	GG
194	PvSNP39p374821	AA	AA	AA	GG	GG	GG	GG	AA	AA	AA	AA	AA	AA	AA	AA	AA	AA	AA	GG	GG	GG	GG	GG	GG	--	AA	GG	GG	GG	--	GG	GG	GG	GG	GG	GG	--	AA	GG	GG	AA	GG	AA	AA	AA	AA	AA	AA
195	PvSNP127p314381	AA	AA	AA	GG	GG	GG	GG	AA	GG	GG	GG	GG	GG	GG	GG	AA	GG	GG	AA	AA	GG	GG	GG	GG	GG	GG	GG	GG	GG	GG	AA	GG	GG	AA	GG	GG	GG	GG	AA	AA	GG	GG	GG	GG	--	GG	GG	GG
196	PvSNP290p176062	AA	AA	AA	GG	AA	AA	AA	GG	AA	AA	AA	AA	AA	AA	AA	AA	AA	AA	AA	GG	GG	AA	AA	GG	GG	GG	AA	AA	AA	AA	AA	AA	AA	AA	AA	AA	AA	AA	AA	AA	AA	AA	GG	GG	--	GG	GG	GG
197	PvSNP42p145343	AA	AA	AA	GG	AA	AA	AA	AA	AA	AA	AA	AA	AA	AA	AA	AA	AA	AA	AA	AA	GG	AA	AA	AA	AA	AA	AA	AA	GG	AA	AA	AA	AA	AA	AA	AA	AA	AA	AA	AA	AA	AA	AA	AA	--	AA	AA	AA
198	PvSNP126p535418	AA	AA	AA	GG	GG	AA	AA	AA	GG	GG	GG	AA	GG	GG	GG	GG	AA	AA	GG	AA	AA	AA	GG	AA	AA	AA	AA	AA	GG	AA	AA	AA	AA	GG	AA	AA	GG	AA	GG	GG	AA	AA	AA	AA	--	AA	AA	AA
199	PvSNP248p42787	AA	AA	AA	GG	GG	GG	GG	GG	GG	GG	GG	GG	GG	GG	GG	GG	GG	GG	GG	GG	GG	GG	--	GG	GG	GG	GG	GG	--	GG	GG	GG	GG	GG	GG	GG	GG	GG	GG	GG	GG	GG	GG	GG	GG	GG	GG	GG
200	PvSNP24p823359	AA	AA	AA	GG	GG	GG	GG	GG	GG	GG	GG	GG	GG	GG	GG	GG	GG	GG	GG	GG	GG	GG	AA	GG	GG	GG	GG	GG	AA	GG	GG	GG	GG	GG	GG	GG	GG	GG	GG	GG	GG	GG	GG	GG	--	GG	GG	GG
201	PvSNP25p961702	AA	AA	AA	GG	GG	GG	GG	GG	AA	AA	AA	AA	AA	AA	AA	GG	AA	AA	AA	GG	GG	GG	GG	GG	GG	GG	GG	AA	GG	GG	AA	GG	GG	AA	AA	AA	GG	GG	GG	GG	GG	GG	GG	GG	GG	GG	GG	GG
202	PvSNP20p575917	AA	AA	AA	GG	GG	GG	GG	GG	GG	GG	GG	GG	GG	GG	GG	GG	GG	AA	GG	GG	GG	GG	GG	GG	GG	GG	GG	GG	AA	AA	AA	GG	GG	AA	GG	AA	AA	GG	GG	GG	GG	AA	GG	GG	GG	GG	GG	GG
203	PvSNP67p815704	AA	AA	AA	GG	GG	GG	GG	AA	AA	AA	AA	GG	AA	--	AA	GG	AA	AA	AA	AA	GG	GG	GG	GG	GG	GG	GG	GG	GG	AA	AA	GG	GG	AA	AA	AA	AA	--	GG	GG	GG	AA	GG	GG	GG	GG	GG	GG
204	PvSNP128p576574	AA	AA	AA	GG	AA	AA	GG	AA	GG	GG	GG	GG	GG	GG	GG	AA	AA	AA	GG	GG	AA	AA	AA	GG	GG	GG	GG	AA	AA	AA	GG	AA	AA	GG	GG	GG	AA	AA	AA	AA	AA	AA	GG	GG	GG	GG	GG	GG
205	PvSNP141p132614	AA	AA	AA	GG	AA	AA	AA	AA	AA	AA	AA	AA	AA	AA	AA	AA	AA	AA	AA	AA	AA	AA	AA	GG	AA	GG	AA	AA	AA	AA	AA	AA	AA	AA	AA	AA	AA	AA	AA	AA	AA	--	AA	AA	--	AA	AA	AA
206	PvSNP71p743771	AA	AA	AA	GG	AA	AA	AA	GG	AA	AA	AA	AA	AA	AA	AA	AA	AA	AA	AA	AA	AA	AA	AA	AA	AA	AA	AA	GG	GG	AA	AA	AA	AA	AA	AA	AA	AA	AA	AA	AA	AA	AA	AA	AA	AA	AA	AA	AA
207	PvSNP198p336323	AA	AA	AA	GG	GG	GG	GG	GG	GG	GG	GG	GG	GG	GG	GG	GG	GG	GG	GG	GG	GG	GG	GG	GG	GG	GG	GG	GG	GG	GG	GG	GG	GG	GG	GG	GG	GG	GG	GG	GG	GG	AA	GG	GG	GG	GG	GG	GG
208	PvSNP82p780942	AA	AA	AA	GG	AA	AA	AA	AA	AA	AA	AA	AA	AA	AA	AA	AA	AA	AA	AA	AA	GG	AA	GG	AA	AA	AA	AA	AA	GG	AA	AA	AA	AA	AA	AA	AA	AA	AA	AA	AA	AA	GG	AA	AA	AA	AA	AA	AA
209	PvSNP201p60760	AA	AA	AA	GG	AA	AA	AA	AA	AA	AA	AA	AA	AA	AA	AA	AA	AA	AA	AA	AA	AA	AA	AA	AA	AA	AA	AA	GG	AA	AA	GG	AA	AA	GG	GG	AA	AA	AA	AA	AA	AA	AA	AA	AA	AA	AA	AA	AA
210	PvSNP33p855227	AA	AA	AA	GG	AA	AA	AA	AA	AA	AA	AA	AA	AA	AA	AA	AA	AA	AA	AA	AA	GG	AA	GG	AA	AA	AA	AA	AA	GG	AA	AA	AA	AA	AA	AA	AA	AA	AA	AA	AA	AA	AA	AA	AA	AA	AA	AA	AA
211	PvSNP173p162331	AA	AA	AA	GG	AA	AA	AA	AA	GG	GG	GG	GG	GG	GG	GG	AA	GG	GG	GG	AA	AA	AA	AA	AA	AA	AA	AA	GG	GG	GG	AA	AA	AA	AA	AA	GG	GG	GG	AA	AA	AA	GG	AA	AA	AA	AA	AA	AA
212	PvSNP87p364301	AA	AA	AA	GG	GG	GG	GG	GG	GG	GG	GG	GG	GG	GG	GG	GG	GG	GG	GG	GG	GG	GG	GG	GG	GG	GG	GG	GG	GG	GG	AA	GG	GG	AA	GG	GG	GG	GG	GG	GG	GG	GG	GG	GG	GG	GG	GG	GG
213	PvSNP17p494524	AA	AA	AA	GG	AA	AA	AA	GG	AA	AA	AA	AA	AA	AA	AA	AA	AA	AA	AA	GG	AA	GG	AA	AA	AA	AA	AA	AA	AA	AA	AA	GG	GG	AA	AA	AA	AA	AA	AA	AA	AA	GG	AA	AA	AA	AA	AA	AA
214	PvSNP177p224361	AA	AA	AA	GG	GG	GG	GG	AA	GG	GG	GG	GG	GG	GG	GG	GG	GG	GG	GG	GG	GG	GG	AA	GG	GG	GG	GG	AA	GG	GG	GG	GG	GG	GG	GG	GG	GG	GG	GG	GG	AA	GG	GG	GG	--	GG	GG	GG
215	PvSNP84p60283	AA	AA	AA	GG	GG	GG	AA	AA	GG	GG	GG	AA	GG	GG	GG	AA	AA	GG	GG	GG	GG	AA	GG	AA	--	AA	AA	AA	GG	GG	AA	AA	AA	AA	AA	AA	GG	AA	AA	AA	AA	GG	GG	GG	GG	GG	GG	GG
216	PvSNP50p194207	AA	AA	AA	GG	AA	AA	AA	AA	AA	AA	AA	AA	AA	AA	AA	AA	AA	AA	AA	AA	GG	AA	GG	AA	AA	AA	AA	AA	GG	GG	AA	AA	AA	AA	AA	AA	GG	AA	AA	AA	AA	GG	AA	AA	--	AA	AA	AA
217	PvSNP169p230163	AA	AA	AA	GG	AA	AA	AA	AA	AA	AA	AA	AA	AA	AA	AA	AA	AA	AA	AA	AA	AA	AA	AA	AA	AA	AA	AA	AA	AA	AA	GG	AA	AA	GG	GG	AA	AA	AA	AA	AA	AA	GG	AA	AA	--	AA	AA	AA
218	PvSNP105p488636	AA	AA	AA	GG	GG	GG	GG	GG	GG	GG	GG	GG	GG	GG	GG	GG	GG	GG	GG	GG	GG	GG	GG	GG	GG	GG	GG	GG	GG	GG	GG	GG	GG	GG	AA	GG	GG	GG	GG	GG	GG	GG	GG	GG	--	GG	GG	GG
219	PvSNP50p352468	AA	AA	AA	GG	AA	AA	AA	AA	AA	AA	AA	AA	AA	AA	AA	AA	AA	AA	AA	AA	GG	AA	GG	AA	AA	AA	AA	AA	GG	GG	AA	AA	AA	AA	AA	AA	GG	AA	AA	AA	AA	AA	AA	AA	AA	AA	AA	AA
220	PvSNP59p128091	AA	AA	AA	GG	GG	GG	GG	GG	GG	GG	GG	GG	GG	GG	GG	GG	GG	GG	GG	GG	GG	GG	GG	GG	GG	GG	GG	GG	GG	GG	GG	GG	GG	GG	GG	GG	GG	GG	GG	GG	GG	GG	GG	GG	--	GG	GG	GG
221	PvSNP2p3514538	AA	AA	AA	GG	AA	AA	AA	AA	AA	AA	AA	AA	AA	AA	AA	AA	AA	AA	GG	AA	AA	AA	AA	AA	AA	AA	AA	AA	AA	AA	AA	AA	AA	AA	AA	AA	--	AA	AA	AA	AA	AA	AA	AA	AA	AA	AA	AA
222	PvSNP63p626247	AA	AA	AA	GG	AA	AA	AA	AA	AA	AA	AA	AA	AA	AA	AA	AA	AA	AA	AA	AA	GG	AA	AA	AA	AA	AA	AA	AA	AA	AA	AA	AA	AA	AA	AA	AA	AA	AA	AA	AA	AA	AA	AA	AA	--	AA	AA	AA
223	PvSNP23p1626673	AA	AA	AA	GG	GG	GG	GG	AA	GG	GG	GG	GG	GG	GG	GG	GG	GG	GG	GG	GG	GG	GG	AA	GG	GG	GG	GG	GG	AA	GG	AA	GG	GG	AA	GG	GG	GG	GG	GG	GG	GG	GG	GG	GG	--	GG	GG	GG
224	PvSNP117p669345	AA	AA	AA	GG	GG	GG	GG	GG	GG	GG	GG	GG	GG	GG	GG	GG	GG	GG	GG	GG	GG	GG	GG	GG	GG	GG	GG	GG	GG	GG	AA	GG	GG	AA	AA	GG	GG	GG	GG	GG	GG	GG	GG	GG	--	GG	GG	GG
225	PvSNP160p505932	AA	AA	AA	GG	GG	GG	GG	GG	AA	GG	GG	GG	GG	GG	GG	GG	GG	GG	GG	GG	GG	GG	GG	GG	GG	GG	GG	AA	GG	GG	AA	GG	GG	GG	AA	GG	GG	GG	GG	GG	GG	GG	GG	GG	--	GG	GG	GG
226	PvSNP311p296473	AA	AA	AA	GG	AA	AG	AG	GG	AA	AA	--	AA	AA	AA	AA	AA	AA	AA	--	AA	--	--	--	AA	AA	AA	AA	AG	GG	AA	--	AG	AG	AA	AA	--	AA	AA	GG	--	AA	--	AA	AA	AA	AA	AA	AA
227	PvSNP87p612997	AA	AA	AA	GG	GG	AA	GG	GG	AA	GG	GG	AA	GG	AA	GG	AA	AA	AA	AA	AA	AA	AA	AA	AA	AA	AA	AA	AA	GG	GG	AA	AA	AA	AA	GG	GG	GG	AA	AA	--	GG	GG	AA	AA	--	AA	AA	AA
228	PvSNP39p1011838	AA	AA	AA	GG	AA	AA	AA	AA	AA	AA	AA	AA	AA	AA	AA	AA	AA	AA	AA	AA	GG	AA	GG	AA	AA	AA	AA	GG	AA	AA	AA	AA	AA	AA	AA	AA	AA	AA	AA	AA	AA	AA	AA	AA	--	AA	AA	AA
229	PvSNP12p865662	AA	AA	AA	GG	GG	GG	GG	GG	GG	GG	GG	GG	GG	GG	GG	GG	GG	GG	GG	GG	GG	GG	GG	GG	GG	AA	AA	GG	GG	GG	GG	GG	GG	GG	GG	GG	GG	--	GG	GG	GG	GG	GG	GG	GG	GG	GG	GG
230	PvSNP197p94219	AA	AA	AA	GG	AA	GG	GG	AA	AA	AA	AA	AA	AA	AA	AA	AA	AA	AA	AA	GG	GG	AA	AA	AA	AA	AA	AA	GG	AA	AA	GG	AA	AA	GG	GG	AA	AA	AA	AA	AA	AA	AA	GG	GG	GG	GG	GG	GG
231	PvSNP298p275110	AA	AA	AA	GG	GG	GG	GG	GG	AA	AA	AA	AA	AA	AA	AA	AA	AA	GG	AA	AA	GG	GG	GG	AA	AA	AA	AA	GG	GG	AA	AA	GG	GG	AA	AA	AA	AA	AA	AA	AA	AA	AA	AA	AA	AA	AA	AA	AA
232	PvSNP59p835281	AA	AA	AA	GG	AA	AA	AA	GG	AA	AA	AA	GG	AA	GG	GG	AA	GG	GG	GG	GG	GG	GG	GG	GG	GG	GG	GG	GG	AA	AA	AA	GG	GG	AA	AA	GG	AA	AA	AA	AA	AA	AA	GG	GG	--	GG	GG	GG
233	PvSNP159p457979	AA	AA	AA	GG	AA	AA	AA	AA	AA	AA	AA	AA	AA	AA	AA	AA	AA	AA	AA	AA	AA	AA	AA	AA	AA	AA	AA	AA	AA	AA	AA	AA	AA	AA	AA	AA	AA	AA	AA	AA	AA	AA	AA	AA	AA	AA	AA	AA
234	PvSNP38p606712	AA	AA	AA	GG	AA	AA	AA	AA	AA	AA	AA	AA	AA	AA	AA	GG	AA	AA	AA	AA	GG	AA	AA	AA	AA	AA	AA	AA	AA	GG	GG	AA	AA	GG	GG	AA	GG	AA	AA	AA	AA	GG	AA	AA	AA	AA	AA	AA
235	PvSNP38p1330298	AA	AA	AA	GG	AA	AA	AA	AA	AA	GG	AA	AA	AA	AA	AA	GG	AA	AA	AA	AA	GG	GG	AA	AG	AA	AA	GG	AA	AA	AA	AA	GG	GG	AA	AA	AA	AA	AA	AA	AA	GG	AA	GG	GG	--	AA	AA	AA
236	PvSNP1p1526107	AA	AA	AA	GG	AA	AA	GG	GG	GG	GG	GG	GG	GG	GG	GG	GG	AA	GG	GG	GG	AA	--	AA	GG	GG	GG	GG	GG	GG	--	GG	--	--	--	GG	AA	--	AA	GG	GG	GG	GG	GG	GG	GG	GG	GG	GG
237	PvSNP14p848657	AA	AA	AA	GG	AA	GG	GG	GG	AA	GG	AA	GG	GG	GG	GG	GG	GG	GG	GG	GG	GG	GG	GG	GG	GG	GG	AA	GG	AA	GG	AA	GG	GG	AA	AA	GG	GG	GG	GG	GG	GG	GG	GG	GG	GG	GG	GG	GG
238	PvSNP14p1233682	AA	AA	AA	GG	AA	AA	AA	AA	AA	AA	--	AA	AA	--	AA	AA	AA	AA	AA	AA	GG	AA	GG	AA	AA	--	GG	--	AA	AA	AA	AA	AA	AA	AA	AA	AA	AA	AA	AA	AA	AA	AA	AA	--	AA	AA	AA
239	PvSNP39p134380	AA	AA	AA	GG	GG	AA	GG	GG	GG	GG	GG	GG	GG	GG	GG	AA	GG	GG	GG	AA	GG	AA	AA	AA	--	GG	AA	AA	AA	GG	GG	AA	AA	GG	GG	GG	GG	GG	AA	AA	AA	GG	GG	GG	GG	GG	GG	GG
240	PvSNP264p192761	AA	AA	AA	GG	AA	AA	AA	AA	AA	AA	AA	AA	AA	AA	AA	AA	AA	AA	AA	AA	AA	AA	GG	AA	AA	AA	AA	GG	GG	AA	AA	AA	AA	AA	AA	AA	AA	AA	AA	AA	AA	AA	AA	AA	--	AA	AA	AA
241	PvSNP135p144640	AA	AA	AA	GG	AA	AA	AA	GG	AA	AA	AA	AA	AA	AA	AA	AA	AA	AA	AA	AA	AA	AA	AA	AA	AA	AA	AA	AA	AA	AA	AA	AA	AA	AA	AA	AA	AA	AA	AA	AA	AA	AA	AA	AA	AA	AA	AA	AA
242	PvSNP52p469428	AA	AA	AA	GG	AA	AA	AA	AA	AA	AA	AA	AA	AA	AA	AA	AA	AA	AA	AA	AA	GG	AA	AA	AA	AA	AA	AA	AA	AA	AA	AA	AA	AA	AA	AA	AA	AA	AA	AA	AA	AA	GG	AA	AA	AA	AA	AA	AA
243	PvSNP20p355153	AA	AA	AA	GG	AA	AA	AA	GG	AA	AA	AA	AA	AA	AA	AA	AA	AA	AA	AA	AA	GG	AA	GG	AA	AA	AA	AA	GG	AA	AA	AA	AA	AA	AA	AA	AA	AA	AA	AA	AA	AA	AA	AA	AA	--	AA	AA	AA
244	PvSNP194p141525	AA	AA	AA	GG	GG	GG	GG	GG	GG	GG	GG	GG	GG	GG	GG	GG	GG	GG	GG	GG	GG	GG	GG	GG	GG	GG	GG	GG	GG	GG	GG	GG	GG	GG	GG	GG	GG	GG	GG	GG	GG	GG	GG	GG	--	GG	GG	GG
245	PvSNP154p261491	AA	AA	AA	GG	GG	GG	GG	GG	AA	AA	AA	AA	AA	AA	AA	GG	GG	GG	GG	GG	GG	GG	GG	GG	GG	GG	GG	AA	GG	AA	GG	GG	GG	AA	AA	GG	AA	GG	GG	GG	GG	AA	GG	GG	--	GG	GG	GG
246	PvSNP3p1486795	AA	AA	AA	GG	AA	AA	GG	GG	GG	GG	GG	GG	GG	GG	GG	AA	AA	GG	GG	AA	AA	GG	GG	GG	GG	GG	GG	AA	GG	GG	AA	GG	GG	GG	AA	AA	GG	AA	AA	AA	AA	GG	GG	GG	--	GG	GG	GG
247	PvSNP359p145499	AA	AA	AA	GG	AA	AA	AA	AA	AA	AA	AA	AA	AA	AA	AA	AA	AA	AA	AA	AA	GG	AA	AA	AA	AA	AA	AA	AA	GG	AA	AA	AA	AA	AA	GG	AA	AA	AA	AA	AA	AA	AA	AA	AA	--	AA	AA	AA
248	PvSNP353p105649	AA	AA	AA	GG	GG	AA	--	GG	GG	GG	GG	GG	GG	GG	GG	GG	AA	AA	GG	GG	GG	AA	GG	--	--	AA	--	AA	GG	GG	GG	AA	AA	GG	GG	GG	GG	GG	GG	GG	GG	AA	AA	AA	--	AA	AA	AA
249	PvSNP164p177523	AA	AA	AA	GG	GG	GG	GG	AA	AA	AA	AA	AA	AA	AA	AA	GG	GG	AA	AA	GG	GG	GG	GG	AA	AA	AA	AA	AA	GG	GG	GG	GG	GG	GG	AA	AA	GG	--	GG	GG	GG	--	AA	AA	AA	AA	AA	AA
250	PvSNP5p706822	AA	AA	AA	GG	GG	AA	AA	AA	GG	GG	GG	GG	GG	GG	GG	GG	AA	AA	GG	AA	GG	AA	AA	AA	AA	AA	AA	AA	GG	GG	AA	AA	AA	AA	AA	AA	GG	AA	GG	GG	GG	AA	AA	AA	--	AA	AA	AA
251	PvSNP664p58255	AA	AA	AA	GG	AA	AA	AA	AA	AA	AA	AA	AA	AA	AA	AA	AA	AA	AA	AA	AA	GG	AA	GG	AA	AA	AA	AA	AA	GG	AA	AA	AA	AA	AA	AA	AA	AA	AA	AA	AA	AA	AA	AA	AA	--	AA	AA	AA
252	PvSNP123p564739	AA	AA	AA	GG	AA	AA	GG	AA	GG	GG	GG	AA	AA	GG	GG	AA	GG	GG	GG	GG	AA	GG	GG	GG	GG	GG	GG	GG	GG	AA	AA	GG	GG	AA	AA	GG	AA	AA	AA	AA	AA	GG	GG	GG	GG	GG	GG	GG
253	PvSNP432p140864	AA	AA	AA	GG	AA	AA	AA	AA	AA	AA	AA	AA	AA	AA	AA	AA	AA	AA	AA	AA	AA	AA	AA	AA	AA	AA	AA	AA	AA	AA	AA	AA	AA	AA	AA	AA	AA	AA	AA	AA	AA	AA	AA	AA	--	AA	AA	AA
254	PvSNP25p1009641	AA	AA	AA	GG	AA	AA	AA	GG	GG	GG	GG	GG	GG	GG	GG	AA	GG	GG	GG	AA	GG	AA	GG	AA	AA	AA	AA	AA	AA	GG	GG	AA	AA	GG	GG	GG	GG	GG	AA	AA	AA	GG	AA	AA	AA	AA	AA	AA
255	PvSNP67p758907	AA	AA	AA	TT	AA	AA	AA	AA	AA	TT	TT	TT	TT	AA	TT	AA	AA	AA	TT	TT	TT	AA	AA	AA	AA	AA	AA	TT	TT	TT	TT	AA	AA	TT	TT	AA	TT	TT	AA	AA	AA	TT	AA	AA	--	AA	AA	AA
256	PvSNP47p431125	AA	AA	AA	TT	AA	AA	AA	AA	AA	AA	AA	AA	AA	AA	AA	AA	AA	AA	AA	AA	TT	AA	TT	AA	AA	AA	AA	AA	TT	AA	AA	AA	AA	AA	AA	AA	AA	AA	AA	AA	AA	AA	AA	AA	AA	AA	AA	AA
257	PvSNP40p360098	AA	AA	AA	TT	AA	TT	--	AA	AA	AA	AA	AA	AA	AA	AA	AA	AA	AA	AA	AA	--	AA	AA	AA	AA	AA	AA	--	--	AA	AA	AA	AA	AA	AA	AA	AA	AA	AA	AA	AA	AA	AA	AA	AA	AA	AA	AA
258	PvSNP12p53174	AA	AA	AA	TT	AA	TT	TT	AA	AA	TT	AA	AA	TT	AA	AA	AA	AA	AA	TT	AA	AA	AA	AA	AA	AA	AA	AA	AA	AA	AA	AA	AA	AA	AA	AA	AA	AA	AA	AA	AA	AA	--	AA	AA	--	AA	AA	AA
259	PvSNP139p116884	AA	AA	AA	TT	AA	AA	AA	AA	AA	AA	AA	AA	AA	AA	AA	AA	AA	AA	AA	AA	TT	TT	TT	AA	AA	--	--	AA	AA	AA	TT	TT	TT	AA	AA	TT	AA	AA	AA	AA	AA	AA	AA	AA	AA	AA	AA	AA
260	PvSNP9p953149	AA	AA	AA	TT	AA	AA	AA	TT	AA	AA	TT	AA	AA	AA	TT	TT	--	TT	AA	AA	AA	TT	AA	AA	TT	AA	AA	AA	--	AA	AA	TT	TT	AA	AA	--	AA	AA	AA	--	TT	--	TT	TT	TT	TT	TT	TT
261	PvSNP93p241764	AA	AA	AA	TT	TT	TT	TT	AA	AA	AA	AA	TT	AA	AA	AA	TT	AA	AA	AA	AA	AA	TT	TT	TT	TT	TT	TT	AA	TT	AA	TT	TT	TT	AA	AA	AA	AA	TT	TT	TT	AA	AA	AA	AA	--	AA	AA	AA
262	PvSNP22p786604	AA	AA	AA	TT	AA	AA	TT	AA	TT	TT	TT	TT	TT	TT	TT	AA	TT	TT	TT	TT	AA	AA	AA	TT	TT	TT	TT	AA	AA	AA	TT	AA	AA	TT	TT	TT	AA	AA	AA	AA	AA	--	TT	TT	--	TT	TT	TT
263	PvSNP32p435073	AA	AA	AA	TT	AA	AA	AA	AA	AA	AA	AA	AA	AA	AA	AA	AA	AA	AA	AA	AA	AA	AA	AA	AA	AA	AA	AA	AA	AA	AA	AA	AA	AA	AA	AA	AA	AA	AA	AA	AA	AA	AA	AA	AA	AA	AA	AA	AA
264	PvSNP395p225836	AA	AA	AA	TT	AA	AA	TT	TT	AA	AA	AA	AA	AA	AA	AA	TT	AA	AA	AA	TT	TT	AA	AA	TT	TT	AA	TT	AA	AA	AA	AA	AA	AA	AA	AA	AA	AA	AA	TT	TT	TT	AA	AA	AA	AA	AA	AA	AA
265	PvSNP174p169002	AA	AA	AA	TT	TT	TT	AA	TT	AA	AA	AA	AA	AA	AA	AA	AA	AA	AA	AA	AA	AA	AA	AA	AA	AA	AA	AA	AA	TT	--	TT	AA	AA	TT	TT	AA	TT	AA	AA	AA	AA	TT	AA	AA	--	AA	AA	AA
266	PvSNP7p1220642	AA	AA	AA	TT	TT	TT	TT	TT	TT	TT	TT	TT	TT	TT	TT	TT	TT	TT	TT	TT	TT	TT	AA	TT	TT	TT	TT	TT	AA	AA	TT	TT	TT	TT	TT	TT	AA	TT	TT	TT	AA	TT	TT	TT	TT	TT	TT	TT
267	PvSNP142p457170	AA	AA	AA	TT	AA	AA	AA	AA	AA	AA	AA	AA	AA	AA	AA	AA	TT	TT	TT	AA	AA	AA	AA	AA	AA	AA	AA	AA	AA	TT	AA	AA	AA	AA	AA	AA	AA	AA	AA	AA	AA	--	AA	AA	AA	AA	AA	AA
268	PvSNP14p1427748	AA	AA	AA	TT	TT	TT	TT	TT	TT	TT	TT	TT	TT	TT	TT	TT	TT	TT	TT	AA	TT	TT	TT	AA	AA	AA	TT	TT	TT	AA	AA	TT	TT	AA	AA	TT	AA	TT	TT	TT	AA	TT	AA	AA	--	AA	AA	AA
269	PvSNP13p1356717	AA	AA	AA	TT	TT	TT	TT	AA	TT	TT	TT	TT	TT	AA	TT	TT	AA	AA	AA	TT	TT	TT	TT	TT	TT	TT	TT	TT	TT	TT	AA	TT	TT	AA	AA	AA	TT	TT	TT	TT	TT	--	TT	TT	TT	TT	TT	TT
270	PvSNP55p933362	AA	AA	AA	TT	AA	AA	AA	AA	AA	AA	AA	AA	AA	AA	AA	AA	AA	AA	AA	AA	TT	AA	TT	AA	AA	AA	AA	AA	TT	TT	AA	AA	AA	AA	AA	AA	TT	AA	AA	AA	AA	--	AA	AA	--	AA	AA	AA
271	PvSNP39p961624	AA	AA	AA	TT	AA	AA	AA	AA	TT	TT	TT	TT	TT	TT	TT	AA	TT	TT	TT	AA	TT	AA	TT	AA	AA	AA	AA	AA	AA	TT	AA	AA	AA	AA	AA	TT	TT	AA	AA	AA	TT	TT	AA	AA	AA	AA	AA	AA
272	PvSNP79p556895	AA	AA	AA	TT	AA	AA	AA	AA	AA	AA	AA	AA	AA	AA	AA	AA	AA	AA	AA	AA	AA	AA	AA	AA	AA	AA	AA	AA	AA	AA	AA	AA	AA	AA	AA	AA	AA	AA	AA	AA	AA	TT	AA	AA	AA	AA	AA	AA
273	PvSNP8p663509	AA	AA	AA	TT	AA	TT	TT	--	AA	AA	AA	AA	AA	AA	AA	AA	AA	TT	AA	AA	TT	TT	AA	TT	--	AA	TT	TT	TT	AA	AA	TT	TT	AA	AA	AA	AA	TT	AA	AA	AA	TT	AA	AA	--	AA	AA	AA
274	PvSNP260p233045	AA	AA	AA	TT	AA	AA	AA	AA	AA	AA	AA	AA	AA	AA	AA	AA	AA	AA	AA	TT	AA	AA	AA	AA	AA	AA	AA	AA	AA	--	TT	AA	AA	TT	TT	AA	TT	TT	AA	AA	AA	TT	TT	TT	AA	AA	AA	AA
275	PvSNP74p672802	AA	AA	AA	TT	AA	AA	AA	AA	AA	AA	AA	AA	AA	AA	AA	AA	AA	AA	AA	AA	TT	TT	TT	AA	AA	AA	AA	AA	TT	TT	AA	TT	TT	AA	AA	AA	AA	AA	AA	AA	AA	AA	AA	AA	AA	AA	AA	AA
276	PvSNP272p137439	AA	AA	AA	TT	AA	TT	TT	--	AA	AA	AA	AA	AA	AA	AA	TT	TT	TT	AA	AA	TT	--	AA	AA	--	--	--	AA	AA	TT	AA	--	--	--	--	TT	TT	AA	AA	AA	AA	TT	AA	AA	--	AA	AA	AA
277	PvSNP127p46888	AA	AA	AA	TT	AA	TT	TT	AA	TT	TT	TT	TT	TT	TT	TT	AA	TT	TT	TT	AA	AA	TT	TT	AA	AA	AA	AA	TT	AA	TT	AA	TT	TT	AA	TT	TT	TT	AA	AA	AA	AA	TT	AA	AA	AA	AA	AA	AA
278	PvSNP25p1166119	AA	AA	AA	TT	TT	TT	TT	TT	TT	TT	TT	TT	TT	TT	TT	TT	TT	TT	TT	TT	AA	TT	TT	TT	TT	TT	TT	TT	AA	AA	TT	TT	TT	TT	TT	TT	AA	--	TT	TT	TT	AA	TT	TT	--	TT	TT	TT
279	PvSNP12p2099571	AA	AA	AA	TT	AA	AA	AA	AA	AA	AA	AA	AA	AA	AA	AA	AA	AA	AA	AA	AA	AA	AA	TT	AA	AA	AA	AA	AA	AA	AA	AA	AA	AA	AA	AA	AA	AA	AA	AA	AA	AA	AA	AA	AA	--	AA	AA	AA
280	PvSNP27p1097178	AA	AA	AA	TT	AA	TT	TT	AA	AA	AA	AA	AA	AA	AA	AA	AA	AA	AA	AA	TT	TT	AA	TT	TT	AA	AA	AA	TT	TT	TT	AA	AA	AA	AA	AA	AA	TT	AA	AA	AA	AA	AA	TT	TT	--	TT	TT	TT
281	PvSNP137p491344	AA	AA	AA	TT	AA	AA	AA	TT	AA	AA	AA	AA	AA	AA	AA	AA	AA	AA	AA	AA	AA	AA	AA	AA	AA	AA	AA	AA	AA	AA	AA	AA	AA	AA	AA	AA	AA	AA	AA	AA	AA	AA	AA	AA	--	AA	AA	AA
282	PvSNP4p67754	AA	AA	AA	TT	TT	TT	TT	TT	TT	TT	TT	TT	TT	TT	TT	TT	TT	TT	TT	TT	TT	TT	TT	TT	TT	TT	TT	TT	TT	TT	AA	TT	TT	AA	TT	TT	TT	TT	TT	TT	TT	TT	TT	TT	--	TT	TT	TT
283	PvSNP75p371546	AA	AA	AA	TT	AA	AA	TT	AA	AA	AA	AA	AA	AA	AA	AA	AA	TT	TT	AA	TT	TT	AA	TT	TT	TT	TT	TT	TT	TT	TT	AA	AA	AA	AA	AA	TT	TT	AA	AA	AA	AA	TT	TT	TT	TT	TT	TT	TT
284	PvSNP119p285947	AA	AA	AA	TT	AA	AA	AA	AA	AA	AA	AA	AA	AA	AA	AA	AA	AA	AA	AA	AA	AA	AA	TT	AA	AA	AA	AA	TT	TT	AA	AA	AA	AA	AA	AA	AA	AA	AA	AA	AA	AA	AA	AA	AA	AA	AA	AA	AA
285	PvSNP238p294310	AA	AA	AA	TT	AA	AA	AA	TT	AA	AA	AA	AA	AA	AA	AA	AA	AA	AA	AA	AA	TT	TT	AA	AA	AA	AA	AA	AA	AA	AA	AA	TT	TT	AA	AA	AA	AA	AA	AA	AA	AA	TT	AA	AA	AA	AA	AA	AA
286	PvSNP9p1095627	AA	AA	AA	TT	AA	AA	TT	TT	TT	TT	AA	TT	AA	TT	AA	TT	AA	AA	AA	AA	TT	AA	AA	AA	AA	AA	AA	AA	AA	AA	AA	AA	AA	AA	AA	AA	AA	AA	AA	AA	AA	AA	AA	AA	--	AA	AA	AA
287	PvSNP34p329520	AA	AA	AA	TT	TT	TT	TT	TT	TT	TT	--	--	--	--	TT	TT	TT	TT	TT	TT	TT	TT	AA	TT	TT	TT	TT	TT	TT	TT	TT	TT	TT	TT	TT	TT	TT	TT	TT	TT	TT	TT	TT	TT	TT	TT	TT	TT
288	PvSNP68p660256	AA	AA	AA	TT	TT	TT	TT	TT	TT	TT	TT	TT	TT	TT	TT	TT	TT	TT	TT	TT	TT	TT	TT	TT	TT	TT	TT	TT	TT	TT	TT	TT	TT	TT	TT	TT	TT	TT	TT	TT	TT	TT	TT	TT	--	TT	TT	TT
289	PvSNP13p1211055	AA	AA	AA	TT	AA	TT	TT	AA	AA	AA	AA	AA	AA	AA	AA	AT	AA	AA	AA	TT	TT	TT	TT	TT	TT	TT	TT	TT	TT	TT	AA	TT	TT	AA	AA	AA	TT	AA	TT	TT	TT	AA	TT	TT	TT	TT	TT	TT
290	PvSNP176p448211	AA	AA	AA	TT	AA	AA	AA	AA	AA	AA	AA	AA	AA	AA	AA	AA	AA	AA	AA	AA	TT	AA	AA	AA	AA	AA	AA	AA	AA	AA	AA	AA	AA	AA	AA	AA	AA	AA	AA	AA	AA	TT	AA	AA	AA	AA	AA	AA
291	PvSNP196p180995	AA	AA	AA	TT	TT	TT	TT	TT	TT	AA	AA	TT	TT	TT	AA	TT	AA	AA	TT	TT	TT	TT	TT	AT	TT	AA	AA	TT	TT	AA	TT	TT	TT	AA	TT	AA	AA	AA	TT	TT	TT	AA	TT	TT	TT	TT	TT	TT
292	PvSNP215p237656	AA	AA	AA	TT	TT	TT	AA	TT	TT	AA	TT	AA	TT	AA	TT	TT	TT	TT	AA	AA	TT	AA	--	AA	AA	AA	AA	AA	AA	--	TT	AA	AA	TT	TT	TT	TT	TT	TT	TT	TT	TT	AA	AA	AA	AA	AA	AA
293	PvSNP214p324027	AA	AA	AA	TT	AA	AA	AA	AA	AA	AA	AA	AA	AA	AA	AA	AA	AA	AA	AA	AA	AA	AA	AA	AA	AA	AA	AA	AA	TT	AA	AA	AA	AA	AA	AA	AA	AA	AA	AA	AA	AA	AA	AA	AA	AA	AA	AA	AA
294	PvSNP21p934001	AA	AA	AA	TT	TT	TT	TT	AA	AA	AA	AA	AA	AA	AA	AA	AA	TT	TT	AA	TT	TT	TT	TT	TT	AA	AA	AA	TT	TT	AA	AA	TT	TT	AA	AA	TT	AA	AA	AA	AA	AA	TT	TT	TT	--	TT	TT	TT
295	PvSNP23p448002	AA	AA	AA	TT	TT	TT	TT	TT	TT	TT	TT	TT	AA	TT	TT	TT	TT	TT	AA	TT	TT	AA	AA	AA	TT	AA	AA	TT	TT	TT	AA	AA	AA	AA	TT	TT	TT	TT	TT	TT	--	TT	AA	AA	--	TT	TT	TT
296	PvSNP6p599316	CC	CC	CC	AA	CC	CC	CC	CC	CC	CC	CC	CC	CC	CC	CC	CC	CC	CC	CC	CC	CC	AA	CC	CC	CC	CC	CC	CC	CC	CC	CC	AA	AA	CC	CC	CC	CC	CC	CC	CC	CC	CC	CC	CC	CC	CC	CC	CC
297	PvSNP3p2160393	CC	CC	CC	AA	CC	CC	CC	CC	CC	CC	CC	CC	CC	CC	CC	CC	CC	CC	CC	CC	CC	CC	CC	CC	CC	CC	CC	CC	CC	AA	CC	CC	CC	CC	CC	CC	AA	AA	AA	AA	AA	CC	CC	CC	CC	CC	CC	CC
298	PvSNP94p85001	CC	CC	CC	AA	AA	AA	AA	CC	AA	CC	AA	CC	AA	AA	AA	AA	AA	AA	--	CC	CC	CC	CC	CC	CC	CC	CC	CC	CC	CC	CC	CC	CC	CC	CC	AA	CC	--	AA	--	CC	CC	CC	CC	CC	CC	CC	CC
299	PvSNP41p97554	CC	CC	CC	AA	AA	AA	AA	CC	CC	CC	CC	CC	CC	CC	CC	CC	CC	CC	CC	CC	CC	CC	CC	CC	CC	CC	CC	AA	AA	CC	CC	CC	CC	CC	CC	CC	CC	AA	CC	CC	CC	CC	CC	CC	--	CC	CC	CC
300	PvSNP364p67140	CC	CC	CC	AA	CC	CC	CC	CC	CC	CC	CC	CC	CC	CC	CC	CC	CC	CC	CC	CC	AA	AA	AA	AA	--	AA	AA	AA	AA	CC	CC	AA	AA	CC	CC	CC	CC	CC	CC	CC	CC	CC	CC	CC	--	CC	CC	CC
301	PvSNP203p240385	CC	CC	CC	AA	CC	CC	CC	CC	CC	AA	AA	CC	CC	CC	AA	CC	AA	AA	AA	CC	CC	CC	CC	CC	CC	CC	CC	AA	CC	CC	--	CC	CC	CC	CC	AA	CC	CC	CC	CC	CC	CC	CC	CC	CC	CC	CC	CC
302	PvSNP241p57563	CC	CC	CC	AA	CC	CC	CC	CC	CC	CC	CC	CC	CC	CC	CC	CC	CC	CC	CC	CC	CC	CC	CC	CC	CC	CC	CC	AA	CC	CC	CC	CC	CC	CC	CC	CC	CC	--	CC	CC	CC	CC	CC	CC	--	CC	CC	CC
303	PvSNP28p655161	CC	CC	CC	AA	AA	CC	CC	AA	CC	CC	AA	CC	AA	CC	CC	CC	CC	CC	CC	CC	AA	AA	AA	AA	AA	AA	AA	AA	AA	AA	AA	AA	AA	AA	AA	CC	AA	CC	CC	CC	CC	--	CC	CC	CC	CC	CC	CC
304	PvSNP4p2578030	CC	CC	CC	AA	CC	CC	CC	CC	CC	CC	CC	CC	CC	CC	CC	CC	CC	CC	CC	CC	CC	CC	CC	CC	CC	CC	CC	CC	CC	--	CC	CC	CC	CC	CC	CC	--	CC	CC	CC	CC	--	CC	CC	CC	CC	CC	CC
305	PvSNP123p530538	CC	CC	CC	AA	CC	CC	CC	CC	CC	CC	CC	CC	CC	CC	CC	CC	CC	CC	CC	CC	CC	CC	CC	CC	CC	CC	CC	AA	CC	CC	CC	CC	CC	CC	CC	CC	CC	CC	CC	CC	CC	CC	CC	CC	CC	CC	CC	CC
306	PvSNP93p391900	CC	CC	CC	AA	CC	CC	CC	CC	CC	CC	CC	CC	CC	CC	CC	AA	CC	CC	CC	CC	CC	CC	CC	CC	CC	CC	CC	CC	CC	AA	CC	CC	CC	CC	CC	CC	AA	AA	AA	AA	CC	CC	CC	CC	CC	CC	CC	CC
307	PvSNP426p48662	CC	CC	CC	AA	AA	--	CC	CC	CC	CC	CC	CC	CC	CC	CC	CC	CC	CC	CC	--	AA	--	CC	AA	AA	AA	CC	CC	AA	AA	CC	--	--	CC	CC	CC	--	AA	CC	CC	CC	CC	AA	AA	AA	AA	AA	AA
308	PvSNP47p530133	CC	CC	CC	AA	CC	AA	CC	CC	AA	AA	AA	AA	AA	AA	AA	AA	AA	AA	AA	CC	AA	CC	AA	CC	CC	AA	CC	AA	AA	--	CC	CC	CC	CC	CC	AA	--	AA	AA	AA	AA	AA	AA	AA	AA	AA	AA	CC
309	PvSNP55p737554	CC	CC	CC	AA	CC	CC	CC	CC	CC	CC	CC	CC	CC	CC	CC	CC	CC	CC	CC	CC	AA	CC	AA	CC	CC	CC	CC	CC	AA	CC	CC	CC	CC	CC	CC	CC	CC	CC	CC	CC	CC	CC	CC	CC	CC	CC	CC	CC
310	PvSNP33p380269	CC	CC	CC	AA	CC	CC	CC	CC	CC	CC	CC	CC	CC	CC	CC	CC	CC	CC	CC	CC	AA	CC	AA	CC	CC	CC	CC	CC	AA	CC	CC	CC	CC	CC	CC	CC	CC	CC	CC	CC	CC	--	CC	CC	--	CC	CC	CC
311	PvSNP50p974324	CC	CC	CC	AA	CC	CC	CC	CC	CC	CC	CC	CC	CC	CC	CC	CC	CC	CC	CC	CC	CC	CC	AA	CC	CC	CC	CC	CC	AA	CC	CC	CC	CC	CC	CC	CC	CC	CC	CC	CC	CC	CC	CC	CC	--	CC	CC	CC
312	PvSNP19p692199	CC	CC	CC	AA	CC	CC	CC	CC	--	--	CC	--	CC	--	--	--	CC	CC	CC	CC	CC	CC	CC	CC	CC	CC	CC	CC	CC	CC	CC	CC	CC	CC	CC	CC	CC	CC	--	--	--	CC	CC	CC	--	CC	CC	CC
313	PvSNP11p1528118	CC	CC	CC	AA	CC	CC	CC	CC	AA	AA	AA	CC	AA	AA	AA	CC	CC	CC	AA	CC	AA	AA	CC	CC	CC	CC	CC	AA	AA	AA	AA	AA	AA	AA	AA	CC	AA	CC	CC	CC	CC	CC	CC	CC	--	CC	CC	CC
314	PvSNP182p289512	CC	CC	CC	AA	CC	CC	CC	CC	CC	CC	CC	CC	CC	CC	CC	CC	CC	AA	AA	CC	CC	CC	AA	CC	CC	AA	CC	AA	AA	CC	AA	CC	CC	AA	AA	AA	CC	CC	CC	CC	AA	CC	AA	AA	AA	AA	AA	AA
315	PvSNP4p1015788	CC	CC	CC	AA	CC	--	CC	CC	CC	CC	CC	CC	CC	CC	CC	CC	CC	AA	CC	AA	AA	AA	CC	AA	AA	CC	AA	AA	CC	AA	CC	AA	AA	CC	CC	CC	AA	CC	CC	CC	CC	AA	CC	CC	CC	CC	CC	CC
316	PvSNP27p540075	CC	CC	CC	AA	AA	AA	AA	AA	AA	AA	AA	AA	AA	AA	AA	AA	AA	AA	AA	AA	AA	AA	AA	AA	AA	AA	AA	AA	AA	AA	CC	AA	AA	CC	CC	AA	AA	AA	AA	AA	AA	AA	AA	AA	AA	AA	AA	AA
317	PvSNP1p129990	CC	--	CC	AA	AA	AA	AA	CC	AA	--	--	AC	AC	AC	AC	AA	AA	AA	AC	AC	AA	--	AC	AA	AA	AA	CC	--	AA	AA	--	--	--	--	--	AA	AA	AA	--	--	AA	AA	AA	AA	AA	AA	AA	AA
318	PvSNP13p837630	CC	CC	CC	AA	AA	CC	AA	CC	AA	CC	AA	CC	AA	AA	CC	AA	AA	AA	AA	AA	CC	--	AA	CC	CC	CC	CC	AA	AA	AA	CC	--	--	CC	CC	AA	AA	CC	AA	AA	AA	--	CC	CC	--	CC	CC	CC
319	PvSNP9p1427965	CC	CC	CC	AA	AA	AA	CC	AA	AA	AA	AA	AA	AA	AA	AA	CC	AA	AA	AA	AA	AA	AA	CC	CC	CC	CC	CC	AA	AA	AA	CC	AA	AA	CC	CC	AA	AA	CC	AA	AA	CC	AA	AA	AA	AA	AA	AA	AA
320	PvSNP14p1300402	CC	CC	CC	AA	CC	CC	CC	AA	CC	CC	CC	CC	CC	CC	CC	CC	CC	AA	CC	CC	AA	AA	AA	CC	CC	CC	AA	AA	AA	CC	AA	AA	AA	AA	AA	AA	CC	AA	CC	--	AA	CC	CC	CC	--	CC	CC	CC
321	PvSNP150p408174	CC	CC	CC	AA	CC	CC	CC	AA	AA	AA	AA	AA	AA	AA	AA	CC	CC	CC	AA	CC	CC	CC	CC	CC	CC	CC	CC	AA	CC	AA	AA	CC	CC	AA	AA	CC	AA	CC	CC	CC	CC	AA	CC	CC	CC	CC	CC	CC
322	PvSNP1p2891902	CC	CC	CC	AA	CC	CC	CC	CC	CC	CC	CC	CC	CC	CC	CC	CC	CC	CC	CC	CC	CC	CC	CC	CC	CC	CC	CC	CC	CC	CC	CC	CC	CC	CC	CC	CC	CC	CC	CC	CC	CC	CC	CC	CC	--	CC	CC	CC
323	PvSNP175p44762	CC	CC	CC	AA	CC	CC	CC	CC	CC	CC	CC	CC	CC	CC	CC	CC	CC	CC	CC	CC	AA	CC	CC	CC	CC	CC	CC	AA	CC	CC	CC	CC	CC	CC	CC	CC	CC	CC	CC	CC	CC	CC	CC	CC	--	CC	CC	CC
324	PvSNP91p488952	CC	CC	--	AA	AA	AA	AA	AA	AA	AA	AA	AA	AA	AA	AA	AA	AA	AA	AA	AA	AA	AA	AA	AA	AA	AA	AA	AA	AA	AA	AA	AA	AA	AA	CC	AA	AA	AA	AA	AA	AA	AA	AA	AA	AA	AA	AA	AA
325	PvSNP255p164470	CC	CC	CC	AA	CC	CC	CC	CC	CC	CC	CC	CC	CC	CC	CC	CC	CC	CC	CC	CC	CC	CC	CC	CC	CC	CC	CC	CC	CC	CC	CC	CC	CC	CC	CC	CC	CC	CC	CC	CC	CC	CC	CC	CC	--	CC	CC	CC
326	PvSNP2p1890593	CC	CC	CC	AA	CC	CC	CC	CC	CC	CC	CC	CC	CC	CC	CC	CC	CC	CC	CC	CC	CC	CC	CC	CC	CC	CC	CC	AA	CC	CC	CC	CC	CC	CC	CC	CC	CC	CC	CC	CC	CC	CC	CC	CC	CC	CC	CC	CC
327	PvSNP325p159875	CC	CC	CC	AA	CC	CC	CC	CC	CC	CC	CC	CC	CC	CC	CC	CC	CC	CC	CC	CC	CC	AA	CC	CC	CC	CC	CC	AA	CC	--	CC	AA	AA	CC	CC	CC	CC	CC	CC	CC	CC	CC	CC	CC	--	CC	CC	CC
328	PvSNP35p361611	CC	CC	CC	AA	CC	CC	CC	CC	CC	CC	CC	CC	CC	CC	CC	CC	CC	CC	CC	CC	AA	CC	AA	CC	CC	CC	CC	AA	CC	CC	CC	CC	CC	CC	CC	CC	CC	CC	CC	CC	CC	CC	CC	CC	CC	CC	CC	CC
329	PvSNP13p2155968	CC	CC	CC	AA	--	CC	CC	CC	CC	CC	CC	CC	CC	CC	CC	--	CC	CC	CC	CC	AA	CC	AA	CC	CC	CC	CC	CC	CC	CC	CC	CC	CC	CC	CC	CC	CC	CC	CC	--	AA	--	CC	CC	--	CC	CC	CC
330	PvSNP164p66723	CC	CC	CC	AA	AA	CC	AA	AA	AA	CC	CC	CC	AA	AA	--	CC	CC	AA	--	CC	AA	--	AA	AA	--	AA	AA	AA	AA	AA	CC	--	--	AA	CC	AA	--	AA	CC	CC	CC	CC	CC	CC	CC	CC	CC	CC
331	PvSNP304p92165	CC	CC	CC	AA	AA	AA	CC	CC	AA	AA	AA	AA	AA	AA	AA	AA	AA	AA	AA	AA	AA	AA	AA	--	AA	--	--	CC	AA	AA	AA	AA	AA	CC	CC	AA	AA	AA	--	--	AA	CC	AA	AA	AA	AA	AA	AA
332	PvSNP34p80932	CC	CC	CC	AA	CC	CC	CC	AA	CC	CC	CC	CC	CC	CC	CC	CC	AA	AA	AA	CC	CC	AA	CC	CC	--	AA	AA	AA	CC	AA	AA	AA	AA	CC	CC	AA	AA	CC	CC	CC	CC	AA	CC	CC	--	CC	CC	CC
333	PvSNP259p295701	CC	CC	CC	AA	CC	CC	CC	CC	CC	CC	CC	CC	CC	CC	CC	CC	CC	CC	CC	CC	CC	CC	CC	CC	CC	CC	CC	CC	CC	CC	CC	CC	CC	CC	CC	CC	CC	CC	CC	CC	CC	--	CC	CC	CC	CC	CC	CC
334	PvSNP68p892521	CC	CC	CC	AA	AA	AA	AA	AA	AA	AA	AA	--	AA	AA	AA	CC	AA	AA	AA	AA	AA	AA	AA	AA	AA	AA	AA	AA	AA	AA	CC	AA	AA	AA	--	AA	AA	AA	AA	AA	AA	--	AA	AA	AA	AA	AA	AA
335	PvSNP6p1907123	CC	CC	CC	AA	CC	CC	CC	CC	CC	CC	CC	CC	CC	CC	CC	CC	CC	CC	CC	CC	CC	CC	CC	CC	CC	CC	CC	AA	CC	CC	CC	CC	CC	CC	CC	CC	CC	CC	CC	CC	CC	--	CC	CC	--	CC	CC	CC
336	PvSNP72p184970	CC	CC	CC	AA	CC	CC	CC	AA	CC	CC	CC	CC	CC	CC	CC	CC	CC	CC	CC	CC	AA	CC	CC	CC	CC	CC	CC	AA	AA	CC	CC	CC	CC	CC	CC	CC	CC	CC	CC	CC	CC	CC	CC	CC	--	CC	CC	CC
337	PvSNP140p220597	CC	CC	CC	AA	CC	CC	CC	CC	CC	CC	CC	CC	CC	CC	CC	CC	CC	CC	CC	CC	AA	CC	CC	CC	CC	CC	CC	CC	CC	CC	CC	CC	CC	CC	CC	CC	CC	CC	CC	CC	CC	CC	CC	CC	CC	CC	CC	CC
338	PvSNP55p455526	CC	CC	CC	AA	CC	CC	CC	CC	CC	CC	CC	AA	CC	CC	CC	CC	CC	CC	CC	CC	AA	CC	AA	CC	CC	CC	CC	CC	AA	CC	AA	CC	CC	CC	CC	CC	CC	CC	CC	CC	CC	CC	CC	CC	--	CC	CC	CC
339	PvSNP185p503879	CC	CC	CC	AA	CC	CC	CC	CC	CC	CC	CC	CC	CC	CC	CC	CC	CC	CC	CC	CC	CC	CC	CC	CC	CC	CC	CC	CC	AA	CC	CC	CC	CC	CC	CC	CC	CC	CC	CC	CC	CC	CC	CC	CC	--	CC	CC	CC
340	PvSNP151p173503	CC	CC	CC	AA	CC	CC	AA	CC	CC	CC	CC	CC	CC	CC	CC	CC	AA	CC	CC	CC	CC	CC	CC	AA	AA	AA	AA	AA	CC	AA	CC	CC	CC	CC	CC	CC	AA	CC	CC	CC	CC	--	AA	AA	AA	AA	AA	AA
341	PvSNP278p266916	CC	CC	CC	AA	CC	CC	CC	CC	AA	AA	AA	AA	AA	AA	CC	AA	CC	CC	AA	CC	AA	AA	AA	CC	CC	CC	CC	CC	CC	CC	AA	AA	AA	AA	AA	CC	CC	CC	CC	CC	CC	CC	CC	CC	CC	CC	CC	CC
342	PvSNP101p247737	CC	CC	CC	AA	CC	AA	CC	CC	AA	AA	AA	AA	AA	AA	AA	CC	CC	CC	AA	CC	AA	CC	AA	CC	CC	CC	CC	CC	CC	CC	AA	CC	CC	AA	AA	AA	--	CC	CC	CC	CC	--	CC	CC	--	CC	CC	CC
343	PvSNP5p1324395	CC	CC	CC	AA	CC	CC	CC	CC	CC	CC	CC	CC	CC	CC	CC	CC	CC	CC	CC	CC	AA	CC	AA	CC	CC	CC	CC	CC	CC	CC	CC	CC	CC	CC	CC	CC	CC	CC	CC	CC	CC	CC	CC	CC	CC	CC	CC	CC
344	PvSNP23p126882	CC	CC	CC	AA	AA	CC	CC	AA	CC	CC	AA	AA	AA	CC	CC	CC	AA	AA	AA	AA	AA	AA	AA	AA	AA	AA	AA	CC	CC	AA	AA	AA	AA	AA	CC	AA	--	CC	AA	--	CC	--	AA	AA	--	AA	AA	AA
345	PvSNP20p127956	CC	CC	CC	AA	CC	CC	CC	AA	CC	CC	CC	CC	CC	CC	CC	CC	CC	CC	CC	CC	AA	CC	AA	CC	CC	CC	CC	AA	CC	CC	CC	CC	CC	CC	CC	CC	CC	CC	CC	CC	CC	CC	CC	CC	--	CC	CC	CC
346	PvSNP97p110256	CC	CC	CC	AA	AA	AA	AA	AA	AA	AA	AA	AA	AA	AA	AA	AA	AA	AA	AA	AA	AA	AA	AA	AA	AA	AA	AA	AA	AA	AA	AA	AA	AA	AA	AA	AA	--	AA	AA	AA	AA	AA	AA	AA	--	AA	AA	AA
347	PvSNP7p1739112	CC	CC	CC	AA	AA	AA	AA	AA	AA	AA	AA	AA	AA	CC	CC	AA	AA	AA	AA	AA	AA	CC	CC	AA	--	AA	AA	AA	AA	AA	AA	CC	CC	AA	AA	AA	AA	AA	AA	AA	AA	AA	CC	CC	CC	CC	CC	CC
348	PvSNP56p1043772	CC	CC	CC	AA	AA	AA	AA	CC	AA	AA	AA	AA	AA	AA	AA	AA	AA	AA	AA	AA	AA	AA	CC	CC	CC	CC	CC	AA	AA	AA	AA	AA	AA	AA	AA	AA	AA	AA	AA	AA	AA	AA	AA	AA	AA	AA	AA	AA
349	PvSNP547p72628	CC	CC	CC	AA	AA	AA	AA	AA	AA	AA	AA	AA	AA	AA	AA	AA	AA	AA	AA	AA	AA	AA	AA	AA	AA	AA	AA	CC	CC	AA	AA	AA	AA	AA	AA	AA	AA	AA	AA	AA	AA	AA	AA	AA	--	AA	AA	AA
350	PvSNP83p560819	CC	CC	CC	AA	AA	AA	AA	AA	CC	CC	CC	CC	CC	CC	CC	AA	CC	CC	CC	AA	AA	AA	AA	AA	AA	AA	AA	CC	CC	CC	CC	AA	AA	CC	CC	CC	CC	AA	AA	AA	AA	CC	AA	AA	AA	AA	AA	AA
351	PvSNP23p1459344	CC	CC	CC	AA	AA	AA	AA	AA	AA	AA	AA	AA	AA	AA	AA	AA	AA	AA	AA	AA	AA	AA	AA	AA	AA	AA	AA	AA	AA	AA	AA	AA	AA	AA	AA	AA	AA	AA	AA	AA	AA	CC	AA	AA	--	AA	AA	AA
352	PvSNP2p461895	CC	CC	CC	AA	CC	CC	CC	CC	CC	CC	CC	CC	CC	CC	CC	CC	CC	CC	CC	CC	AA	CC	CC	CC	CC	CC	CC	CC	CC	CC	CC	CC	CC	CC	CC	CC	CC	CC	CC	CC	CC	CC	CC	CC	--	CC	CC	CC
353	PvSNP127p533147	CC	CC	CC	AA	CC	CC	CC	CC	CC	CC	CC	CC	CC	CC	CC	CC	CC	CC	CC	CC	CC	CC	CC	CC	CC	CC	CC	CC	CC	CC	CC	CC	CC	CC	CC	CC	CC	CC	CC	CC	CC	CC	CC	CC	--	CC	CC	CC
354	PvSNP54p778348	CC	CC	CC	AA	CC	CC	CC	CC	CC	CC	CC	CC	CC	CC	CC	CC	CC	CC	CC	CC	CC	CC	CC	CC	CC	CC	CC	CC	CC	--	CC	CC	CC	CC	CC	CC	--	CC	CC	CC	CC	--	CC	CC	--	CC	CC	CC
355	PvSNP59p397569	CC	CC	CC	AA	AA	AA	AA	AA	AA	AA	AA	AA	AA	AA	AA	AA	AA	AA	AA	AA	AA	AA	AA	AA	AA	AA	AA	AA	AA	AA	AA	AA	AA	AA	AA	AA	AA	AA	AA	AA	AA	AA	AA	AA	AA	AA	AA	AA
356	PvSNP713p69028	CC	CC	CC	AA	AA	AA	AA	AA	CC	CC	CC	CC	CC	CC	AA	AA	AA	AA	AA	AA	AA	AA	AA	AA	AA	AA	AA	CC	AA	CC	CC	AA	AA	CC	CC	AA	CC	AA	AA	AA	AA	CC	AA	AA	--	AA	AA	AA
357	PvSNP2p2985972	CC	CC	CC	AA	AA	CC	CC	AA	CC	AA	CC	CC	CC	CC	CC	CC	CC	CC	CC	CC	CC	CC	CC	CC	CC	CC	CC	AA	CC	CC	AA	CC	CC	AA	AA	CC	CC	CC	AA	AA	AA	AA	CC	CC	CC	CC	CC	CC
358	PvSNP12p979808	CC	CC	CC	AA	CC	AA	AA	CC	CC	AA	CC	AA	CC	CC	CC	CC	CC	CC	CC	CC	CC	CC	CC	CC	CC	CC	CC	AA	CC	CC	CC	CC	CC	CC	CC	CC	CC	CC	CC	CC	CC	CC	CC	CC	CC	CC	CC	CC
359	PvSNP109p281627	CC	CC	CC	AA	CC	AA	AA	AA	AA	AA	AA	AA	AA	AA	AA	AA	AA	AA	AA	AA	AA	AA	CC	AA	AA	AA	AA	CC	AA	AA	AA	AA	AA	AA	AA	AA	AA	AA	AA	AA	AA	AA	AA	AA	--	AA	AA	AA
360	PvSNP157p537491	CC	CC	CC	AA	CC	CC	CC	CC	CC	CC	CC	CC	CC	CC	CC	CC	CC	CC	CC	CC	CC	CC	CC	CC	CC	CC	CC	CC	CC	CC	CC	CC	CC	CC	CC	CC	CC	CC	CC	CC	CC	CC	CC	CC	CC	CC	CC	CC
361	PvSNP202p51013	CC	CC	CC	AA	AA	AA	AA	AA	AA	AA	AA	AA	AA	AA	AA	AA	AA	AA	AA	AA	AA	AA	AA	AA	AA	AA	AA	AA	AA	AA	AA	AA	AA	AA	AA	AA	AA	AA	AA	AA	AA	AA	AA	AA	AA	AA	AA	AA
362	PvSNP135p194420	CC	CC	CC	AA	AA	AA	AA	AA	AA	AA	AA	AA	--	AA	AA	AA	AA	AA	AA	AA	AA	AA	AA	AA	AA	AA	AA	AA	AA	AA	AA	AA	AA	CC	CC	AA	AA	--	AA	AA	AA	AA	AA	AA	--	AA	AA	AA
363	PvSNP377p192255	CC	CC	CC	AA	AA	CC	AA	AA	AA	CC	CC	AA	CC	AA	AA	AA	AA	AA	AA	AA	AA	AA	AA	AA	AA	AA	AA	CC	CC	AA	AA	AA	AA	AA	AA	AA	AA	AA	AA	AA	AA	--	AA	AA	AA	AA	AA	AA
364	PvSNP2p544265	CC	CC	CC	AA	CC	CC	CC	AA	CC	CC	CC	CC	CC	CC	CC	CC	CC	CC	CC	CC	AA	CC	CC	CC	CC	CC	CC	CC	CC	CC	CC	CC	CC	CC	CC	CC	CC	CC	CC	CC	CC	CC	CC	CC	--	CC	CC	CC
365	PvSNP225p239462	CC	CC	CC	AA	AA	AA	CC	CC	CC	CC	CC	CC	CC	--	CC	AA	CC	CC	CC	CC	CC	CC	CC	CC	CC	CC	CC	CC	CC	CC	CC	CC	CC	CC	CC	CC	CC	AA	CC	CC	CC	CC	CC	CC	CC	CC	CC	CC
366	PvSNP206p272326	CC	CC	CC	AA	AA	AA	AA	AA	CC	CC	CC	CC	CC	CC	CC	AA	CC	CC	AA	AA	CC	AA	CC	AA	AA	CC	AA	AA	CC	CC	CC	AA	AA	CC	CC	CC	CC	AA	AA	AA	AA	CC	CC	CC	--	CC	CC	CC
367	PvSNP249p88427	CC	CC	CC	AA	AA	AA	CC	AA	AA	AA	AA	AA	AA	AA	AA	AA	AA	AA	AA	AA	AA	CC	CC	CC	CC	CC	CC	AA	AA	AA	AA	CC	CC	AA	AA	AA	AA	AA	AA	AA	AA	AA	CC	AA	CC	CC	CC	CC
368	PvSNP7p144038	CC	CC	CC	AA	CC	CC	CC	CC	CC	CC	CC	CC	CC	CC	CC	AA	CC	CC	CC	CC	CC	CC	AA	AA	AA	CC	CC	AA	AA	CC	CC	CC	CC	CC	CC	CC	CC	CC	AA	AA	AA	CC	AA	AA	AA	AA	AA	AA
369	PvSNP26p1532380	CC	CC	CC	AA	AA	AA	AA	AA	CC	CC	CC	CC	CC	CC	CC	AA	CC	CC	CC	AA	CC	AA	AA	AA	AA	AA	AA	AA	AA	CC	CC	AA	AA	CC	CC	CC	CC	CC	AA	AA	AA	CC	AA	AA	AA	AA	AA	AA
370	PvSNP55p707506	CC	CC	CC	GG	CC	CC	CC	CC	CC	CC	CC	CC	CC	CC	CC	CC	CC	CC	CC	CC	GG	CC	GG	CC	CC	CC	CC	CC	GG	CC	CC	CC	CC	CC	CC	CC	CC	CC	CC	CC	CC	CC	CC	CC	CC	CC	CC	CC
371	PvSNP115p223552	CC	CC	CC	GG	GG	CC	GG	GG	GG	GG	GG	GG	GG	GG	GG	GG	GG	GG	GG	CC	GG	GG	GG	GG	GG	GG	GG	GG	GG	GG	CC	GG	GG	CC	CC	GG	GG	CC	GG	--	CC	CC	GG	GG	GG	GG	GG	GG
372	PvSNP179p408731	CC	CC	CC	GG	CC	CC	CC	CC	CC	CC	CC	CC	CC	CC	CC	CC	CC	CC	CC	CC	CC	CC	CC	CC	CC	CC	CC	GG	CC	--	CC	CC	CC	CC	CC	CC	GG	CC	GG	--	CC	GG	CC	CC	CC	CC	CC	CC
373	PvSNP325p119982	CC	CC	CC	GG	GG	CC	GG	CC	--	--	GG	CC	--	--	--	--	GG	GG	GG	GG	GG	--	CC	GG	GG	GG	GG	CC	CC	GG	GG	--	--	GG	CC	GG	GG	--	--	--	--	GG	GG	GG	--	GG	GG	GG
374	PvSNP225p193017	CC	CC	CC	GG	GG	GG	GG	GG	GG	GG	GG	GG	GG	--	GG	GG	GG	GG	GG	GG	GG	GG	GG	GG	GG	GG	GG	GG	GG	GG	GG	GG	GG	GG	GG	GG	GG	GG	GG	GG	GG	GG	GG	GG	--	GG	GG	GG
375	PvSNP432p70291	CC	CC	CC	GG	GG	GG	GG	GG	GG	GG	GG	GG	GG	GG	GG	GG	GG	GG	GG	GG	GG	GG	GG	GG	GG	GG	GG	GG	GG	GG	GG	GG	GG	CC	CC	GG	GG	GG	GG	GG	GG	GG	GG	GG	--	GG	GG	GG
376	PvSNP82p175844	CC	CC	CC	GG	CC	GG	CC	CC	GG	GG	GG	GG	GG	GG	GG	CC	CC	GG	GG	CC	CC	CC	CC	CC	CC	CC	CC	CC	CC	CC	CC	CC	CC	CC	CC	GG	CC	CC	CC	CC	CC	--	CC	CC	CC	CC	CC	CC
377	PvSNP140p263528	CC	CC	CC	GG	CC	GG	CC	CC	CC	CC	CC	CC	CC	CC	CC	CC	GG	CC	CC	GG	GG	CC	CC	CC	CC	CC	CC	GG	CC	CC	CC	CC	CC	CC	CC	GG	CC	--	CC	CC	CC	GG	CC	CC	CC	CC	CC	CC
378	PvSNP91p682988	CC	CC	CC	GG	GG	CC	GG	CC	CC	CC	CC	CC	CC	CC	CC	CC	GG	GG	CC	GG	GG	CC	GG	GG	GG	CC	GG	CC	GG	GG	GG	CC	CC	CC	CC	GG	GG	CC	CC	CC	GG	GG	CC	CC	--	CC	CC	CC
379	PvSNP287p139025	CC	CC	CC	GG	CC	CC	CC	GG	CC	CC	CC	CC	CC	CC	CC	CC	CC	CC	CC	CC	CC	CC	CC	CC	CC	CC	CC	--	GG	CC	CC	CC	CC	CC	CC	CC	CC	CC	CC	CC	CC	CC	CC	CC	--	CC	CC	CC
380	PvSNP74p738276	CC	CC	CC	GG	CC	GG	GG	CC	CC	CC	CC	GG	CC	CC	CC	CC	CC	CC	CC	CC	GG	GG	GG	CC	CC	CC	CC	GG	GG	GG	CC	GG	GG	CC	CC	CC	GG	GG	CC	CC	CC	GG	CC	CC	CC	CC	CC	CC
381	PvSNP26p299925	CC	CC	CC	GG	GG	CC	CC	CC	CC	CC	CC	CC	CC	CC	CC	CC	CC	CC	CC	CC	CC	CC	CC	CC	CC	CC	CC	CC	CC	GG	CC	CC	CC	CC	CC	CC	GG	CC	CC	CC	CC	GG	CC	CC	CC	CC	CC	CC
382	PvSNP48p569567	CC	CC	CC	GG	GG	GG	GG	GG	GG	GG	GG	GG	GG	GG	GG	GG	GG	GG	GG	GG	CC	GG	GG	GG	GG	GG	GG	GG	GG	--	CC	GG	GG	GG	CC	GG	--	GG	GG	GG	GG	GG	GG	GG	--	GG	GG	GG
383	PvSNP149p347721	CC	CC	CC	GG	CC	CC	CC	CC	CC	CC	CC	CC	CC	CC	CC	CC	CC	CC	CC	CC	CC	CC	CC	CC	CC	CC	CC	CC	CC	CC	CC	CC	CC	CC	CC	CC	CC	CC	CC	CC	CC	CC	CC	CC	--	CC	CC	CC
384	PvSNP47p815281	CC	CC	CC	GG	CC	CC	CC	CC	CC	CC	CC	CC	CC	CC	CC	CC	CC	CC	CC	CC	GG	CC	GG	CC	CC	CC	CC	CC	GG	CC	CC	CC	CC	CC	CC	CC	CC	CC	CC	CC	CC	CC	CC	CC	--	CC	CC	CC
385	PvSNP24p1365006	CC	CC	CC	GG	CC	CC	CC	CC	CC	CC	CC	CC	CC	CC	CC	CC	CC	CC	CC	CC	CC	CC	CC	CC	CC	CC	CC	CC	CC	CC	CC	CC	CC	GG	CC	CC	CC	CC	CC	CC	CC	CC	CC	CC	--	CC	CC	CC
386	PvSNP199p261118	CC	CC	CC	GG	CC	CC	CC	CC	GG	GG	GG	GG	GG	GG	GG	CC	GG	GG	GG	CC	CC	CC	GG	GG	GG	CC	CC	GG	GG	GG	GG	CC	CC	GG	GG	GG	GG	GG	CC	CC	CC	GG	GG	GG	--	GG	GG	GG
387	PvSNP10p972189	CC	CC	CC	GG	CC	CC	CC	CC	CC	CC	CC	CC	CC	CC	CC	CC	CC	CC	CC	CC	CC	CC	CC	CC	CC	CC	CC	CC	CC	CC	CC	CC	CC	CC	CC	CC	CC	CC	CC	CC	CC	CC	CC	CC	CC	CC	CC	CC
388	PvSNP1p76622	CC	CC	CC	GG	CC	CC	CC	CC	CC	CC	CC	CC	CC	CC	CC	CC	GG	CC	CC	GG	GG	CC	GG	CC	CC	CC	CC	GG	GG	CC	CC	CC	CC	CC	CC	CC	GG	CC	CC	CC	CC	CC	CC	CC	--	CC	CC	CC
389	PvSNP3p770003	CC	CC	CC	GG	CC	CC	GG	CC	GG	GG	GG	GG	GG	GG	GG	GG	GG	CC	GG	GG	CC	GG	CC	GG	GG	GG	GG	GG	CC	CC	CC	GG	GG	CC	GG	CC	CC	CC	GG	GG	GG	GG	GG	GG	GG	GG	GG	GG
390	PvSNP21p348602	CC	CC	CC	GG	CC	GG	GG	GG	CC	GG	GG	GG	GG	GG	GG	GG	GG	GG	GG	GG	CC	GG	GG	GG	GG	GG	GG	GG	GG	CC	GG	GG	GG	GG	GG	GG	CC	--	GG	GG	GG	CC	GG	GG	GG	GG	GG	GG
391	PvSNP24p1495514	CC	CC	CC	GG	CC	CC	CC	CC	CC	CC	CC	CC	CC	CC	CC	CC	CC	CC	CC	CC	CC	CC	CC	CC	CC	CC	CC	CC	CC	--	GG	CC	CC	GG	GG	CC	--	CC	CC	CC	--	CC	CC	CC	--	CC	CC	CC
392	PvSNP30p1488148	CC	CC	CC	GG	GG	GG	GG	GG	GG	GG	GG	GG	GG	GG	GG	GG	GG	GG	GG	GG	CC	CC	CC	GG	GG	GG	GG	GG	CC	GG	GG	CC	CC	GG	GG	GG	GG	GG	CC	CC	GG	GG	GG	GG	--	GG	GG	GG
393	PvSNP7p1399438	CC	CC	CC	GG	GG	GG	GG	GG	GG	GG	GG	GG	GG	GG	GG	GG	GG	GG	GG	GG	GG	GG	GG	GG	GG	GG	GG	GG	GG	GG	GG	GG	GG	GG	GG	GG	GG	GG	GG	GG	GG	GG	GG	GG	GG	GG	GG	GG
394	PvSNP385p32442	CC	CC	CC	GG	CC	CC	CC	GG	CC	CC	CC	CC	CC	CC	CC	CC	CC	CC	CC	CC	GG	CC	CC	GG	CC	GG	GG	GG	GG	CC	CC	CC	CC	CC	CC	CC	CC	CC	CC	CC	CC	--	CC	CC	--	CC	CC	CC
395	PvSNP34p1466436	GG	GG	GG	AA	GG	GG	GG	GG	GG	GG	AA	GG	AA	AA	AA	GG	AA	AA	GG	GG	GG	GG	AA	GG	GG	GG	GG	AA	GG	GG	AA	GG	GG	AA	AA	GG	GG	GG	GG	GG	GG	GG	GG	GG	--	GG	GG	GG
396	PvSNP170p471258	GG	GG	GG	AA	GG	GG	GG	GG	GG	GG	GG	GG	GG	GG	GG	GG	GG	GG	GG	GG	AA	GG	GG	GG	GG	GG	GG	GG	GG	GG	GG	GG	GG	GG	GG	GG	GG	GG	GG	GG	GG	GG	GG	GG	GG	GG	GG	GG
397	PvSNP47p919682	GG	GG	GG	AA	GG	AA	GG	GG	AA	AA	AA	AA	AA	AA	AA	AA	AA	AA	AA	GG	AA	AA	AA	GG	GG	GG	GG	GG	AA	AA	AA	AA	AA	GG	GG	AA	AA	AA	AA	AA	AA	AA	GG	GG	--	GG	GG	GG
398	PvSNP345p30894	GG	GG	GG	AA	AA	AA	AA	AA	AA	AA	GG	GG	AA	GG	GG	AA	AA	AA	GG	AA	AA	AA	GG	AA	AA	AA	AA	AA	GG	AA	AA	AA	AA	AA	AA	AA	AA	AA	AA	AA	AA	AA	AA	AA	--	AA	AA	AA
399	PvSNP3p1701473	GG	GG	GG	AA	GG	GG	GG	GG	GG	GG	GG	GG	GG	GG	GG	GG	GG	GG	GG	GG	GG	GG	GG	GG	GG	GG	GG	GG	GG	GG	GG	GG	GG	GG	GG	GG	GG	GG	GG	GG	GG	GG	GG	GG	--	GG	GG	GG
400	PvSNP257p219604	GG	GG	GG	AA	AA	GG	AG	AG	AG	GG	AG	AG	GG	GG	AG	GG	AG	AG	AG	GG	AA	AG	GG	AG	AG	AG	AG	GG	AA	AG	AG	AG	AG	AG	AA	GG	AA	--	AA	AA	AG	GG	AG	AG	AG	AG	AG	AG
401	PvSNP38p1086448	GG	GG	GG	AA	AA	AA	AA	AA	AA	AA	AA	AA	AA	AA	AA	AA	AA	AA	AA	AA	AA	AA	AA	AA	AA	AA	AA	AA	AA	AA	GG	AA	AA	GG	GG	AA	AA	AA	AA	AA	AA	AA	AA	AA	AA	AA	AA	AA
402	PvSNP142p53463	GG	--	--	AA	AA	AA	AA	AA	AA	AA	AA	AA	AA	AA	AA	AA	AA	AA	AA	AA	AA	AA	AA	AA	AA	AA	AA	AA	AA	AA	AA	AA	AA	AA	AA	AA	AA	AA	AA	AA	AA	AA	AA	AA	AA	AA	AA	AA
403	PvSNP72p422632	GG	GG	GG	AA	AA	AA	AA	GG	GG	AA	GG	GG	GG	AA	GG	AA	AA	AA	GG	GG	GG	AA	AA	AA	AA	AA	AA	AA	AA	AA	AA	AA	AA	GG	GG	AA	AA	AA	AA	AA	AA	AA	AA	AA	AA	AA	AA	AA
404	PvSNP162p114087	GG	GG	GG	AA	AA	AA	AA	GG	AA	AA	AA	AA	AA	AA	AA	AA	AA	AA	AA	AA	AA	--	AA	--	AA	--	--	--	AA	AA	--	--	--	AA	AA	AA	AA	AA	AA	AA	AA	AA	AA	AA	AA	AA	AA	AA
405	PvSNP47p570461	GG	GG	GG	AA	GG	GG	GG	GG	AA	AA	AA	GG	AA	AA	AA	GG	GG	AA	AA	GG	AA	GG	AA	GG	GG	GG	GG	GG	AA	AA	GG	GG	GG	GG	GG	AA	AA	GG	GG	GG	GG	AA	GG	GG	GG	GG	GG	GG
406	PvSNP2p3202228	GG	GG	GG	AA	AA	AA	AA	AA	AA	AA	AA	AA	AA	AA	AA	AA	AA	AA	AA	AA	AA	AA	AA	AA	AA	AA	AA	AA	AA	AA	AA	AA	AA	AA	AA	AA	AA	AA	AA	AA	AA	AA	AA	AA	AA	AA	AA	AA
407	PvSNP27p1051602	GG	GG	GG	AA	GG	GG	GG	GG	GG	GG	GG	GG	GG	GG	GG	GG	GG	GG	GG	GG	AA	GG	GG	GG	GG	GG	GG	GG	AA	GG	GG	GG	GG	GG	GG	GG	GG	GG	GG	GG	GG	GG	GG	GG	--	GG	GG	GG
408	PvSNP41p742762	GG	GG	GG	AA	AA	AA	AA	AA	AA	AA	AA	AA	AA	AA	AA	AA	AA	AA	AA	AA	AA	GG	GG	AA	--	AA	GG	AA	AA	AA	AA	GG	GG	AA	AA	AA	AA	AA	AA	AA	AA	AA	AA	AA	AA	AA	AA	AA
409	PvSNP67p358247	GG	--	GG	AA	GG	AA	GG	GG	GG	GG	GG	GG	GG	GG	GG	GG	GG	GG	GG	AA	AA	GG	AA	GG	GG	GG	GG	AA	AA	AA	AA	GG	GG	AA	AA	GG	AA	GG	GG	GG	GG	AA	GG	GG	GG	GG	GG	GG
410	PvSNP152p139060	GG	GG	GG	AA	GG	GG	GG	GG	AA	AA	AA	AA	AA	AA	GG	GG	AA	AA	GG	GG	GG	GG	GG	GG	GG	GG	GG	AA	GG	--	GG	GG	GG	GG	GG	AA	GG	GG	GG	GG	GG	AA	GG	GG	--	GG	GG	GG
411	PvSNP169p102955	GG	GG	GG	AA	GG	GG	GG	GG	GG	GG	GG	GG	GG	GG	GG	GG	GG	GG	GG	GG	GG	GG	GG	GG	GG	GG	GG	GG	GG	GG	GG	GG	GG	GG	GG	GG	GG	GG	GG	GG	GG	GG	GG	GG	--	GG	GG	GG
412	PvSNP10p835888	GG	GG	GG	AA	GG	GG	GG	GG	GG	GG	AA	GG	AA	GG	GG	GG	GG	GG	GG	GG	GG	GG	GG	GG	GG	GG	GG	GG	GG	GG	AA	GG	GG	AA	AA	GG	GG	GG	AA	AA	GG	GG	GG	GG	--	GG	GG	GG
413	PvSNP263p221537	GG	GG	GG	AA	GG	GG	GG	GG	GG	GG	GG	GG	GG	GG	GG	GG	GG	GG	GG	GG	GG	GG	GG	GG	GG	GG	GG	GG	GG	GG	GG	GG	GG	GG	GG	GG	GG	GG	GG	GG	GG	--	GG	GG	GG	GG	GG	GG
414	PvSNP41p331132	GG	GG	GG	AA	GG	AA	GG	GG	GG	GG	GG	GG	GG	GG	GG	GG	GG	GG	GG	GG	GG	GG	AA	GG	GG	GG	GG	AA	AA	GG	GG	GG	GG	GG	GG	GG	GG	GG	GG	GG	GG	--	GG	GG	--	GG	GG	GG
415	PvSNP41p964380	GG	GG	GG	AA	GG	GG	GG	GG	AA	GG	AA	AA	GG	AA	AA	GG	GG	GG	GG	GG	AA	GG	GG	GG	GG	GG	GG	GG	GG	GG	GG	GG	GG	GG	GG	GG	GG	GG	GG	GG	GG	GG	GG	GG	GG	GG	GG	GG
416	PvSNP39p492057	GG	GG	GG	AA	AA	AA	AA	AA	AA	AA	AA	AA	AA	AA	AA	AA	AA	AA	AA	AA	AA	AA	AA	AA	AA	AA	AA	AA	AA	AA	AA	AA	AA	AA	AA	AA	AA	AA	AA	AA	AA	AA	AA	AA	AA	AA	AA	AA
417	PvSNP162p400625	GG	GG	GG	AA	GG	GG	GG	GG	GG	GG	GG	GG	AA	AA	AA	AA	AA	GG	AA	AA	GG	GG	GG	GG	AA	GG	GG	GG	GG	GG	GG	GG	GG	AA	AA	GG	GG	GG	GG	GG	AA	AA	AA	AA	AA	AA	AA	AA
418	PvSNP8p606532	GG	GG	GG	AA	AA	GG	AA	GG	AA	AA	AA	AA	AA	AA	AA	AA	AA	AA	GG	GG	AA	AA	AA	GG	--	AA	GG	AA	GG	AA	GG	AA	AA	GG	GG	AA	GG	AA	AA	AA	AA	AA	AA	AA	--	AA	AA	AA
419	PvSNP259p199672	GG	GG	GG	AA	GG	GG	GG	AA	AA	GG	GG	AA	GG	GG	GG	GG	AA	AA	GG	AA	AA	GG	GG	AA	AA	AA	GG	GG	GG	GG	GG	GG	GG	GG	GG	GG	GG	GG	GG	GG	GG	AA	AA	AA	AA	AA	AA	AA
420	PvSNP30p122486	GG	GG	GG	AA	GG	GG	GG	GG	GG	GG	GG	GG	GG	GG	GG	GG	GG	GG	GG	GG	GG	GG	AA	GG	GG	GG	GG	AA	AA	GG	GG	GG	GG	GG	GG	GG	GG	GG	GG	GG	GG	GG	GG	GG	GG	GG	GG	GG
421	PvSNP7p176613	GG	GG	GG	AA	AA	GG	AA	GG	GG	GG	GG	GG	GG	GG	GG	AA	GG	GG	GG	GG	GG	GG	AA	GG	GG	GG	GG	AA	AA	AA	GG	GG	GG	GG	GG	GG	AA	GG	GG	GG	AA	GG	GG	GG	GG	GG	GG	GG
422	PvSNP164p350853	GG	GG	GG	AA	GG	GG	GG	GG	GG	GG	GG	GG	GG	GG	GG	AA	GG	GG	GG	AA	AA	GG	AA	GG	GG	GG	GG	AA	GG	AA	AA	GG	GG	GG	GG	AA	AA	GG	AA	AA	AA	AA	GG	GG	GG	GG	GG	GG
423	PvSNP56p574383	GG	GG	GG	AA	GG	GG	AA	AA	AA	AA	AA	AA	AA	AA	GG	GG	GG	GG	GG	AA	AA	AA	GG	AA	--	AA	AA	AA	GG	GG	AA	AA	AA	GG	AA	GG	GG	GG	GG	GG	GG	AA	GG	GG	--	GG	GG	GG
424	PvSNP38p512954	GG	GG	GG	AA	GG	GG	GG	GG	AA	AA	AA	AA	AA	AA	AA	GG	AA	AA	AA	GG	GG	GG	AA	GG	GG	GG	GG	AA	AA	AA	GG	GG	GG	GG	GG	AA	AA	GG	GG	GG	GG	GG	GG	GG	--	GG	GG	GG
425	PvSNP480p76730	GG	GG	GG	AA	GG	GG	GG	GG	GG	AA	AA	AA	AA	AA	AA	GG	AA	AA	AA	GG	AA	GG	GG	GG	GG	GG	GG	AA	AA	AA	GG	GG	GG	GG	GG	AA	AA	GG	GG	GG	GG	AA	GG	GG	GG	GG	GG	GG
426	PvSNP279p62705	GG	GG	GG	AA	AA	AA	AA	AA	GG	AA	AA	AA	AA	AA	GG	AA	GG	GG	AA	AA	AA	AA	GG	AA	AA	AA	AA	AA	AA	GG	AA	AA	AA	GG	AA	AA	GG	AA	AA	AA	AA	AA	AA	AA	--	AA	AA	AA
427	PvSNP7p1894887	GG	GG	GG	AA	GG	GG	GG	GG	AA	GG	GG	GG	GG	GG	GG	GG	AA	AA	GG	GG	AA	GG	GG	GG	--	AA	AA	AA	AA	GG	GG	GG	GG	GG	GG	AA	GG	GG	GG	GG	GG	AA	GG	GG	--	GG	GG	GG
428	PvSNP94p495028	GG	GG	GG	AA	AA	AA	AA	AA	AA	AA	AA	AA	AA	AA	AA	AA	AA	AA	AA	AA	--	AA	GG	AA	AA	AA	AA	GG	GG	--	AA	AA	AA	AA	AA	AA	--	AA	--	--	AA	--	AA	AA	AA	AA	AA	AA
429	PvSNP50p943368	GG	GG	GG	AA	GG	GG	GG	GG	GG	GG	GG	GG	GG	GG	GG	GG	GG	GG	GG	GG	AA	GG	AA	GG	GG	GG	GG	GG	AA	GG	GG	GG	GG	GG	GG	GG	GG	GG	GG	GG	GG	GG	GG	GG	--	GG	GG	GG
430	PvSNP9p1336756	GG	GG	GG	AA	GG	GG	GG	GG	GG	GG	GG	GG	GG	GG	GG	GG	GG	GG	GG	GG	AA	AA	GG	GG	GG	GG	GG	GG	AA	GG	GG	AA	AA	GG	GG	GG	GG	GG	GG	GG	GG	GG	GG	GG	--	GG	GG	GG
431	PvSNP149p153004	GG	GG	GG	AA	GG	GG	AA	GG	GG	GG	GG	GG	GG	GG	GG	GG	GG	GG	GG	GG	GG	GG	GG	GG	GG	GG	GG	GG	GG	GG	GG	GG	GG	GG	GG	GG	GG	GG	GG	GG	GG	GG	GG	GG	GG	GG	GG	GG
432	PvSNP352p174863	GG	GG	GG	AA	AA	AA	GG	GG	AA	AA	AA	AA	AA	AA	AA	AA	AA	AA	GG	AA	AA	AA	AA	AA	AA	AA	AA	AA	AA	AA	AA	AA	AA	GG	GG	AA	AA	AA	AA	AA	AA	AA	AA	AA	--	AA	AA	AA
433	PvSNP138p203542	GG	GG	GG	AA	GG	GG	GG	AA	GG	GG	GG	GG	AA	GG	GG	GG	GG	GG	GG	GG	AA	GG	GG	GG	GG	GG	GG	GG	AA	GG	GG	GG	GG	GG	GG	GG	GG	GG	GG	GG	GG	GG	GG	GG	GG	GG	GG	GG
434	PvSNP191p297926	GG	GG	GG	AA	AA	AA	AA	AA	GG	GG	GG	AA	GG	AA	AA	AA	GG	AA	AA	AA	AA	AA	AA	GG	AA	GG	AA	AA	AA	AA	AA	AA	AA	AA	AA	GG	AA	AA	AA	AA	AA	AA	GG	GG	GG	GG	GG	GG
435	PvSNP9p476523	GG	GG	GG	AA	GG	GG	GG	GG	--	AA	--	--	AA	--	AA	AA	GG	GG	AA	AA	GG	GG	AA	GG	AA	GG	GG	AA	GG	AA	AA	GG	GG	AA	AA	AA	AA	GG	GG	GG	GG	GG	AA	AA	--	AA	AA	AA
436	PvSNP803p48317	GG	GG	GG	AA	GG	GG	GG	GG	GG	GG	GG	GG	AA	GG	GG	GG	GG	GG	GG	GG	AA	GG	GG	GG	GG	GG	GG	GG	AA	AA	GG	GG	GG	GG	GG	GG	AA	GG	GG	GG	GG	AA	GG	GG	--	GG	GG	GG
437	PvSNP14p742132	GG	GG	GG	AA	GG	GG	GG	AA	GG	GG	GG	GG	GG	GG	GG	GG	GG	GG	GG	GG	AA	AA	AA	GG	GG	GG	GG	GG	GG	GG	GG	AA	AA	GG	GG	GG	GG	GG	GG	GG	GG	GG	GG	GG	--	GG	GG	GG
438	PvSNP301p209873	GG	GG	GG	AA	GG	GG	GG	GG	GG	GG	GG	GG	GG	GG	GG	GG	GG	GG	GG	GG	AA	GG	AA	GG	GG	GG	GG	GG	AA	AA	GG	GG	GG	GG	GG	GG	AA	GG	GG	GG	GG	GG	GG	GG	--	GG	GG	GG
439	PvSNP6p912514	GG	GG	GG	AA	GG	GG	GG	GG	AA	GG	GG	GG	AA	AA	AA	GG	AA	AA	GG	GG	AA	GG	GG	GG	--	AA	GG	AA	GG	GG	GG	GG	GG	AA	GG	AA	GG	GG	GG	GG	AA	GG	GG	GG	--	GG	GG	GG
440	PvSNP3p3221868	GG	GG	GG	AA	GG	GG	GG	GG	GG	GG	GG	GG	GG	GG	GG	--	--	GG	GG	GG	--	--	--	AA	GG	GG	GG	AA	GG	AA	GG	--	--	GG	GG	GG	AA	GG	GG	GG	GG	AA	AA	AA	--	GG	GG	AA
441	PvSNP157p151839	GG	GG	GG	AA	AA	AA	AA	AA	AA	AA	AA	AA	AA	AA	AA	AA	AA	AA	AA	AA	AA	AA	GG	AA	AA	AA	AA	AA	GG	AA	AA	AA	AA	AA	AA	AA	AA	AA	AA	AA	AA	AA	AA	AA	--	AA	AA	AA
442	PvSNP44p985686	GG	GG	GG	AA	AA	AA	AA	GG	AA	AA	AA	AA	AA	AA	AA	AA	AA	AA	AA	AA	GG	AA	GG	AA	AA	AA	GG	GG	GG	AA	AA	AA	AA	AA	AA	AA	AA	AA	AA	AA	AA	AA	AA	AA	AA	AA	AA	AA
443	PvSNP48p1038078	GG	GG	GG	AA	AA	AA	AA	AA	AA	AA	AA	AA	AA	AA	AA	GG	AA	AA	AA	AA	AA	AA	AA	AA	AA	AA	AA	AA	AA	AA	GG	AA	AA	GG	GG	AA	GG	AA	AA	AA	AA	AA	AA	AA	--	AA	AA	AA
444	PvSNP10p891462	GG	GG	GG	AA	AA	GG	AA	GG	GG	GG	GG	GG	--	GG	--	GG	GG	GG	GG	AA	GG	GG	AA	AA	GG	GG	AA	GG	GG	AA	AA	GG	GG	AA	AA	GG	AA	AA	GG	GG	AA	AA	GG	GG	--	GG	GG	GG
445	PvSNP415p64235	GG	GG	GG	AA	GG	GG	GG	AA	GG	GG	GG	GG	GG	GG	GG	GG	GG	GG	GG	GG	GG	GG	AA	GG	GG	GG	GG	GG	GG	GG	GG	GG	GG	GG	GG	GG	GG	GG	GG	GG	AA	GG	GG	GG	GG	GG	GG	GG
446	PvSNP70p745543	GG	GG	GG	AA	GG	GG	GG	GG	GG	GG	GG	GG	GG	GG	GG	GG	GG	GG	GG	GG	GG	GG	GG	GG	GG	GG	GG	GG	GG	GG	GG	GG	GG	GG	GG	GG	GG	GG	GG	GG	GG	GG	GG	GG	--	GG	GG	GG
447	PvSNP250p239124	GG	GG	GG	AA	GG	GG	GG	AA	GG	GG	GG	GG	GG	GG	GG	GG	GG	GG	GG	GG	AA	GG	GG	GG	GG	GG	GG	GG	GG	GG	GG	GG	GG	GG	GG	GG	GG	GG	GG	GG	GG	AA	GG	GG	GG	GG	GG	GG
448	PvSNP7p1615383	GG	GG	GG	AA	AA	AA	AA	AA	AA	AA	AA	AA	AA	AA	AA	AA	AA	AA	AA	AA	GG	AA	AA	AA	AA	AA	AA	GG	GG	AA	AA	AA	AA	AA	AA	AA	AA	AA	AA	AA	AA	AA	AA	AA	--	AA	AA	AA
449	PvSNP15p1938343	GG	GG	GG	AA	GG	GG	GG	GG	GG	GG	GG	GG	GG	GG	GG	GG	GG	GG	GG	GG	GG	GG	GG	GG	GG	GG	GG	GG	GG	GG	GG	GG	GG	GG	GG	GG	GG	AA	AA	AA	GG	GG	GG	GG	GG	GG	GG	GG
450	PvSNP187p243641	GG	GG	GG	AA	GG	GG	GG	GG	GG	GG	GG	GG	GG	GG	GG	GG	GG	GG	GG	GG	GG	GG	AA	GG	GG	GG	GG	AA	GG	GG	GG	GG	GG	GG	GG	GG	GG	GG	GG	GG	GG	GG	GG	GG	GG	GG	GG	GG
451	PvSNP5p2494626	GG	GG	GG	AA	GG	GG	GG	GG	GG	GG	GG	GG	GG	GG	GG	GG	GG	GG	GG	GG	AA	GG	GG	GG	GG	GG	GG	GG	AA	--	GG	GG	GG	GG	GG	GG	--	AA	GG	GG	GG	AA	GG	GG	GG	GG	GG	GG
452	PvSNP63p841286	GG	GG	GG	AA	GG	AA	AA	GG	GG	GG	GG	GG	GG	GG	GG	GG	GG	GG	GG	GG	AA	GG	GG	GG	GG	GG	GG	AA	GG	AA	GG	GG	GG	GG	GG	GG	AA	GG	GG	GG	GG	AA	GG	GG	GG	GG	GG	GG
453	PvSNP486p34862	GG	GG	GG	AA	GG	GG	GG	AA	GG	GG	GG	GG	GG	--	GG	GG	GG	GG	GG	GG	AA	GG	AA	GG	GG	GG	GG	AA	AA	GG	GG	GG	GG	GG	GG	GG	GG	GG	GG	GG	GG	GG	GG	GG	--	GG	GG	GG
454	PvSNP117p254719	GG	GG	GG	AA	GG	GG	GG	GG	GG	GG	GG	GG	GG	GG	GG	GG	GG	GG	GG	GG	GG	GG	GG	GG	GG	GG	GG	GG	GG	GG	GG	GG	GG	GG	GG	GG	GG	GG	GG	GG	GG	GG	GG	GG	GG	GG	GG	GG
455	PvSNP4p1400867	GG	GG	GG	AA	GG	GG	AA	AA	AA	AA	GG	AA	AA	AA	AA	GG	GG	AA	AA	GG	AA	AA	AA	AA	--	GG	AA	AA	AA	AA	GG	AA	AA	GG	GG	AA	AA	AA	GG	GG	GG	AA	GG	GG	GG	GG	GG	GG
456	PvSNP200p231533	GG	GG	GG	AA	AA	GG	AA	GG	AA	AA	GG	AA	GG	GG	AA	AA	GG	AA	AA	GG	GG	GG	GG	GG	GG	GG	GG	GG	GG	GG	GG	GG	GG	GG	GG	GG	GG	GG	GG	--	AA	GG	GG	GG	--	GG	GG	GG
457	PvSNP8p1612916	GG	GG	GG	AA	GG	GG	GG	GG	GG	GG	GG	GG	GG	GG	GG	GG	GG	GG	GG	AA	GG	GG	GG	GG	GG	GG	GG	GG	GG	GG	GG	GG	GG	GG	GG	GG	GG	GG	GG	GG	GG	GG	GG	GG	--	GG	GG	GG
458	PvSNP63p745433	GG	GG	GG	AA	GG	GG	GG	GG	GG	GG	GG	GG	GG	GG	GG	GG	GG	GG	GG	GG	AA	GG	GG	GG	GG	GG	GG	GG	GG	GG	GG	GG	GG	GG	GG	GG	GG	GG	GG	GG	GG	GG	GG	GG	--	GG	GG	GG
459	PvSNP294p304458	GG	GG	GG	AA	AA	AA	AA	AA	GG	AA	GG	GG	GG	GG	AA	AA	AA	AA	GG	AA	GG	AA	GG	AA	AA	AA	AA	AA	AA	GG	GG	AA	AA	GG	GG	AA	GG	AA	AA	AA	AA	GG	AA	AA	AA	AA	AA	AA
460	PvSNP538p43104	GG	GG	GG	AA	GG	GG	GG	--	GG	GG	GG	GG	GG	GG	GG	GG	GG	GG	GG	GG	AA	--	AA	GG	GG	--	--	--	AA	GG	GG	--	--	GG	GG	GG	GG	GG	GG	GG	GG	GG	GG	GG	GG	GG	GG	GG
461	PvSNP149p87800	GG	GG	GG	AA	GG	GG	GG	GG	GG	GG	GG	GG	GG	GG	GG	GG	GG	GG	GG	GG	AA	GG	AA	GG	GG	GG	GG	GG	GG	GG	GG	GG	GG	GG	GG	GG	GG	GG	GG	GG	GG	GG	GG	GG	GG	GG	GG	GG
462	PvSNP151p99730	GG	GG	GG	AA	AA	AA	AA	AA	AA	AA	AA	AA	AA	AA	AA	AA	AA	AA	AA	AA	AA	GG	AA	AA	AA	AA	AA	AA	GG	AA	GG	GG	GG	AA	AA	AA	AA	AA	AA	AA	AA	AA	AA	AA	--	AA	AA	AA
463	PvSNP445p161955	GG	GG	GG	AA	GG	GG	GG	GG	GG	GG	GG	GG	GG	GG	GG	GG	GG	GG	GG	GG	GG	GG	GG	GG	GG	GG	GG	GG	GG	GG	GG	GG	GG	GG	GG	GG	GG	GG	GG	GG	GG	GG	GG	GG	GG	GG	GG	GG
464	PvSNP86p718338	GG	GG	GG	AA	--	AA	GG	GG	GG	GG	AA	GG	--	--	GG	AA	AA	GG	AA	GG	AA	AA	GG	GG	GG	GG	GG	GG	--	--	GG	AA	AA	GG	GG	AA	AA	GG	GG	GG	GG	AA	GG	GG	GG	GG	GG	GG
465	PvSNP323p128994	GG	GG	GG	AA	GG	GG	GG	AA	AA	AA	AA	AA	AA	AA	AA	GG	GG	GG	GG	AA	AA	GG	AA	AA	AA	AA	AA	GG	GG	AA	GG	GG	GG	GG	AA	GG	AA	GG	AA	AA	AA	AA	AA	AA	AA	AA	AA	AA
466	PvSNP5p457837	GG	GG	GG	AA	AA	GG	AA	AA	GG	GG	GG	GG	AA	GG	GG	AA	AA	AA	AA	AA	AA	AA	AA	AA	AA	AA	AA	AA	AA	AA	GG	AA	AA	GG	GG	AA	AA	GG	GG	GG	AA	AA	AA	AA	AA	AA	AA	AA
467	PvSNP24p363216	GG	GG	GG	AA	GG	GG	GG	AA	AA	AA	AA	AA	GG	AA	AA	GG	AA	AA	GG	GG	AA	AA	GG	GG	AA	GG	GG	AA	GG	AA	AA	AA	AA	GG	GG	--	AA	GG	GG	GG	GG	--	AA	AA	AA	AA	AA	AA
468	PvSNP75p689483	GG	GG	GG	AA	GG	GG	GG	GG	GG	GG	GG	GG	GG	GG	GG	GG	GG	GG	GG	GG	GG	GG	AA	GG	GG	GG	GG	GG	AA	AA	GG	GG	GG	GG	GG	GG	AA	GG	GG	GG	GG	--	GG	GG	--	GG	GG	GG
469	PvSNP75p80661	GG	GG	GG	AA	GG	GG	GG	GG	GG	GG	GG	GG	GG	GG	GG	GG	GG	GG	GG	GG	AA	GG	AA	GG	GG	GG	GG	GG	AA	GG	GG	GG	GG	GG	GG	GG	GG	GG	GG	GG	GG	GG	GG	GG	--	GG	GG	GG
470	PvSNP278p59391	GG	GG	GG	AA	GG	GG	GG	GG	GG	GG	GG	GG	GG	GG	GG	GG	GG	GG	GG	GG	GG	GG	GG	GG	GG	GG	GG	GG	GG	GG	GG	GG	GG	GG	GG	GG	GG	GG	GG	GG	GG	GG	GG	GG	GG	GG	GG	GG
471	PvSNP24p545700	GG	GG	GG	AA	AA	GG	AA	GG	GG	GG	GG	GG	GG	GG	GG	GG	GG	GG	GG	GG	GG	GG	AA	GG	GG	GG	GG	GG	GG	GG	GG	GG	GG	GG	GG	GG	GG	GG	GG	GG	GG	GG	GG	GG	GG	GG	GG	GG
472	PvSNP17p822188	GG	GG	GG	AA	GG	GG	GG	GG	GG	GG	GG	GG	GG	GG	GG	GG	GG	GG	GG	GG	GG	GG	GG	GG	GG	GG	GG	GG	GG	GG	GG	GG	GG	GG	GG	GG	GG	GG	GG	GG	GG	GG	GG	GG	--	GG	GG	GG
473	PvSNP15p1011414	GG	GG	GG	AA	GG	AA	AA	AA	GG	GG	GG	GG	GG	GG	GG	AG	GG	GG	GG	GG	AA	AA	AA	GG	GG	GG	GG	AA	GG	AA	GG	AA	AA	GG	GG	GG	AA	GG	GG	GG	GG	GG	GG	GG	--	GG	GG	GG
474	PvSNP105p210980	GG	GG	GG	AA	GG	GG	GG	GG	GG	GG	GG	GG	GG	GG	GG	GG	GG	GG	GG	GG	AA	GG	GG	GG	GG	GG	GG	GG	AA	GG	GG	GG	GG	GG	GG	GG	GG	GG	GG	GG	GG	GG	GG	GG	GG	GG	GG	GG
475	PvSNP8p1668879	GG	GG	GG	AA	AA	AA	AA	AA	AA	AA	AA	AA	AA	AA	AA	AA	AA	AA	AA	AA	AA	AA	AA	AA	AA	AA	AA	AA	AA	AA	GG	AA	AA	GG	GG	AA	AA	AA	AA	AA	AA	AA	AA	AA	--	AA	AA	AA
476	PvSNP242p422794	GG	GG	GG	AA	AA	AA	GG	AA	GG	GG	GG	GG	GG	GG	GG	AA	AA	AA	GG	AA	AA	AA	AA	GG	AA	AA	GG	AA	AA	AA	GG	AA	AA	GG	GG	AA	AA	AA	AA	AA	AA	AA	AA	AA	--	AA	AA	AA
477	PvSNP2p2822250	GG	AG	AG	AA	AG	AG	AG	AA	AA	AA	AG	AA	AA	AA	AA	AG	AA	AA	AA	AA	AA	AG	AA	AA	AA	AA	AA	AA	AA	AA	AG	AG	AG	AG	AG	AA	AA	AG	AG	AG	AG	GG	AA	AA	--	AA	AA	AG
478	PvSNP29p480015	GG	GG	GG	AA	GG	GG	GG	GG	GG	GG	GG	AA	GG	GG	GG	GG	GG	AA	AA	AA	AA	GG	AA	GG	GG	GG	GG	AA	AA	--	AA	GG	GG	GG	GG	AA	AA	GG	AA	AA	GG	AA	GG	GG	GG	GG	GG	GG
479	PvSNP9p1472519	GG	GG	GG	AA	GG	GG	GG	GG	GG	GG	GG	GG	GG	GG	GG	GG	GG	GG	GG	GG	AA	GG	GG	GG	GG	GG	GG	GG	AA	GG	GG	GG	GG	GG	GG	GG	GG	GG	GG	GG	GG	GG	GG	GG	--	GG	GG	GG
480	PvSNP74p523884	GG	GG	GG	AA	GG	GG	AA	AA	AA	AA	AA	AA	AA	AA	AA	AA	AA	AA	AA	AA	AA	AA	AA	AA	AA	AA	AA	AA	AA	AA	GG	AA	AA	GG	AA	AA	AA	AA	AA	AA	AA	AA	AA	AA	--	AA	AA	AA
481	PvSNP35p1238742	GG	GG	GG	AA	GG	GG	GG	AA	GG	GG	GG	GG	GG	GG	GG	GG	GG	GG	GG	GG	AA	GG	AA	GG	GG	GG	GG	AA	GG	AA	GG	GG	GG	GG	GG	GG	AA	AA	GG	GG	GG	--	GG	GG	GG	GG	GG	GG
482	PvSNP21p865883	GG	GG	GG	AA	GG	GG	GG	AA	GG	GG	GG	GG	GG	GG	GG	GG	GG	GG	GG	GG	GG	GG	GG	GG	GG	AA	AA	AA	GG	GG	GG	GG	GG	GG	GG	GG	AA	GG	GG	GG	GG	GG	GG	GG	GG	GG	GG	GG
483	PvSNP5p2433602	GG	GG	GG	AA	GG	GG	GG	GG	AA	GG	GG	AA	GG	AA	GG	GG	AA	GG	AA	AA	GG	GG	GG	GG	GG	GG	GG	GG	GG	GG	AA	GG	GG	AA	AA	AA	GG	GG	GG	GG	GG	GG	AA	AA	--	AA	AA	AA
484	PvSNP164p504410	GG	GG	GG	AA	GG	GG	--	--	--	--	--	--	--	--	--	--	GG	GG	GG	GG	AA	GG	AA	GG	GG	GG	GG	GG	GG	GG	GG	GG	GG	--	--	GG	GG	--	GG	GG	GG	GG	GG	GG	GG	GG	GG	GG
485	PvSNP12p1519695	GG	GG	GG	AA	GG	GG	AA	GG	AA	AA	AA	AA	--	AA	AA	GG	GG	GG	AA	GG	GG	GG	GG	GG	GG	GG	GG	GG	GG	GG	GG	GG	GG	GG	GG	GG	GG	GG	AA	--	GG	AA	GG	GG	GG	GG	GG	GG
486	PvSNP44p820161	GG	GG	GG	AA	GG	GG	GG	GG	GG	GG	GG	GG	GG	GG	GG	GG	GG	GG	GG	GG	AA	GG	GG	GG	GG	GG	GG	GG	GG	GG	GG	GG	GG	GG	GG	GG	GG	GG	GG	GG	GG	GG	GG	GG	--	GG	GG	GG
487	PvSNP173p231102	GG	GG	GG	AA	GG	AA	AA	AA	GG	GG	GG	GG	GG	GG	GG	AA	AA	AA	GG	AA	GG	AA	GG	AA	AA	AA	AA	AA	GG	GG	AA	AA	AA	AA	AA	AA	GG	AA	AA	AA	AA	GG	AA	AA	--	AA	AA	AA
488	PvSNP186p201643	GG	GG	GG	AA	GG	GG	GG	GG	GG	GG	GG	GG	GG	GG	GG	GG	GG	GG	GG	GG	AA	GG	AA	GG	GG	GG	GG	GG	AA	GG	GG	GG	GG	GG	GG	GG	GG	GG	GG	GG	GG	GG	GG	GG	GG	GG	GG	GG
489	PvSNP112p49650	GG	GG	GG	AA	AA	AA	AA	AA	GG	GG	GG	GG	GG	GG	GG	AA	GG	GG	GG	AA	AA	AA	AA	AA	AA	AA	AA	AA	AA	--	--	AA	AA	GG	GG	GG	GG	--	AA	AA	AA	GG	AA	AA	AA	AA	AA	AA
490	PvSNP106p301776	GG	GG	GG	AA	GG	AA	AA	AA	AA	AA	AA	AA	AA	AA	AA	AA	AA	AA	AA	AA	AA	AA	AA	AA	AA	AA	AA	GG	GG	AA	AA	AA	AA	GG	AA	AA	AA	AA	AA	AA	AA	AA	AA	AA	--	AA	AA	AA
491	PvSNP32p769376	GG	GG	GG	AA	GG	GG	GG	GG	GG	GG	GG	GG	GG	GG	GG	GG	GG	GG	GG	GG	GG	GG	GG	GG	GG	GG	GG	GG	GG	GG	GG	GG	GG	GG	GG	GG	GG	GG	GG	GG	GG	AA	GG	GG	--	GG	GG	GG
492	PvSNP94p616711	GG	GG	GG	AA	GG	GG	GG	GG	GG	AA	AA	AA	AA	AA	AA	GG	GG	GG	GG	GG	GG	GG	GG	--	GG	AA	AA	GG	GG	GG	GG	GG	GG	GG	GG	GG	GG	GG	GG	GG	GG	GG	GG	GG	GG	GG	GG	GG
493	PvSNP31p525080	GG	GG	GG	AA	AA	GG	GG	GG	GG	GG	GG	GG	GG	GG	--	GG	GG	GG	--	GG	AA	GG	AA	GG	GG	GG	GG	AA	AA	GG	AA	GG	GG	GG	GG	GG	GG	GG	GG	GG	GG	AA	GG	GG	--	GG	GG	GG
494	PvSNP442p156687	GG	GG	GG	AA	AA	AA	GG	GG	GG	AA	AA	GG	AA	GG	GG	GG	GG	GG	GG	GG	AA	AA	AA	GG	GG	GG	GG	GG	AA	GG	GG	AA	AA	GG	GG	GG	GG	AA	GG	GG	GG	GG	GG	GG	--	GG	GG	GG
495	PvSNP17p1654959	GG	GG	GG	AA	GG	GG	AA	GG	GG	GG	GG	GG	GG	GG	GG	GG	GG	GG	GG	GG	AA	GG	AA	GG	GG	GG	GG	AA	GG	GG	AA	GG	GG	AA	AA	GG	GG	GG	GG	GG	GG	GG	GG	GG	GG	GG	GG	GG
496	PvSNP34p948709	GG	GG	GG	AA	AA	AA	AA	AA	AA	AA	AA	AA	AA	AA	AA	AA	AA	AA	AA	GG	GG	GG	AA	GG	GG	GG	GG	AA	GG	AA	AA	GG	GG	AA	AA	AA	AA	AA	AA	AA	AA	AA	GG	GG	--	GG	GG	GG
497	PvSNP69p285913	GG	GG	GG	AA	GG	GG	GG	GG	GG	GG	GG	GG	GG	GG	GG	GG	GG	GG	GG	GG	GG	GG	AA	GG	GG	GG	GG	GG	GG	GG	GG	GG	GG	GG	GG	GG	GG	GG	GG	GG	GG	GG	GG	GG	GG	GG	GG	GG
498	PvSNP89p435373	GG	GG	GG	AA	AA	AA	AA	AA	AA	AA	AA	AA	AA	AA	AA	AA	AA	AA	AA	AA	AA	AA	AA	AA	AA	AA	AA	AA	AA	GG	GG	AA	AA	GG	GG	AA	GG	AA	GG	GG	AA	GG	AA	AA	--	AA	AA	AA
499	PvSNP94p129410	GG	GG	GG	AA	GG	AA	GG	AA	--	--	AA	--	AA	AA	AA	AA	--	GG	GG	AA	AA	AA	AA	AA	AA	AA	AA	AA	AA	AA	AA	AA	AA	AA	AA	--	AA	GG	AA	AA	AA	AA	AA	AA	AA	AA	AA	AA
500	PvSNP36p375851	GG	GG	GG	AA	GG	AA	GG	GG	GG	GG	GG	GG	GG	GG	GG	AA	AA	AA	GG	AA	AA	AA	GG	AA	AA	AA	GG	AA	GG	GG	GG	AA	AA	GG	GG	AA	GG	AA	AA	AA	AA	GG	AA	AA	--	AA	AA	AA
501	PvSNP6p113907	GG	GG	GG	AA	GG	GG	AA	GG	GG	GG	GG	GG	GG	GG	GG	GG	GG	GG	AA	AA	AA	GG	GG	GG	GG	GG	GG	GG	AA	GG	AA	GG	GG	AA	AA	GG	AA	GG	GG	GG	GG	GG	GG	GG	GG	GG	GG	GG
502	PvSNP38p800341	GG	GG	GG	AA	GG	AA	GG	AA	AA	AA	AA	AA	AA	AA	AA	GG	AA	AA	AA	GG	AA	GG	AA	GG	GG	GG	GG	GG	AA	AA	AA	GG	GG	AA	AA	GG	AA	GG	GG	GG	AA	GG	GG	GG	--	GG	GG	GG
503	PvSNP323p241168	GG	GG	GG	AA	AA	AA	AA	AA	AA	AA	AA	AA	AA	AA	AA	AA	AA	AA	AA	AA	AA	AA	AA	AA	AA	AA	AA	AA	AA	AA	GG	AA	AA	AA	AA	AA	AA	AA	AA	AA	AA	AA	AA	AA	AA	AA	AA	AA
504	PvSNP165p557668	GG	GG	GG	AA	AA	AA	AA	GG	AA	AA	AA	AA	AA	AA	AA	AA	AA	AA	AA	AA	AA	AA	AA	AA	AA	AA	AA	AA	GG	AA	AA	AA	AA	AA	AA	AA	AA	AA	AA	AA	AA	AA	AA	AA	--	AA	AA	AA
505	PvSNP10p2364827	GG	GG	GG	AA	GG	GG	GG	GG	GG	GG	GG	GG	GG	GG	GG	GG	GG	GG	GG	AA	GG	GG	GG	GG	GG	GG	GG	AA	GG	AA	AA	GG	GG	AA	AA	GG	AA	GG	GG	GG	GG	GG	GG	GG	GG	GG	GG	GG
506	PvSNP19p421864	GG	GG	GG	AA	AA	AA	AA	AA	AA	AA	AA	AA	AA	AA	AA	AA	AA	AA	AA	AA	AA	AA	AA	AA	AA	AA	AA	AA	AA	AA	AA	AA	AA	AA	AA	AA	AA	AA	AA	AA	AA	AA	AA	AA	--	AA	AA	AA
507	PvSNP70p806768	GG	GG	GG	AA	GG	GG	GG	GG	GG	GG	GG	GG	GG	GG	GG	GG	GG	GG	GG	GG	GG	GG	GG	GG	GG	GG	GG	GG	GG	GG	GG	GG	GG	GG	GG	GG	GG	GG	GG	GG	GG	GG	GG	GG	GG	GG	GG	GG
508	PvSNP13p1125540	GG	GG	GG	AA	AA	AA	AA	GG	AA	AA	AA	AA	AA	AA	AA	AA	AA	AA	AA	AA	AA	AA	AA	--	--	--	--	AA	AA	AA	GG	AA	AA	GG	GG	AA	GG	AA	AA	AA	AA	--	AA	AA	AA	AA	AA	AA
509	PvSNP70p433759	GG	GG	GG	AA	AA	AA	AA	GG	GG	GG	GG	--	GG	GG	GG	AA	GG	GG	GG	--	--	AA	AA	AA	AA	AA	AA	AA	AA	AA	GG	AA	AA	GG	GG	AA	AA	GG	AA	AA	AA	GG	GG	GG	GG	GG	GG	AA
510	PvSNP122p685899	GG	GG	GG	AA	GG	AA	GG	GG	AA	AA	AA	AA	AA	AA	AA	GG	GG	AA	AA	GG	AA	GG	GG	GG	--	GG	GG	AA	AA	AA	AA	GG	GG	AA	AA	GG	AA	GG	GG	GG	GG	AA	GG	GG	GG	GG	GG	GG
511	PvSNP21p1546347	GG	GG	GG	AA	GG	GG	GG	GG	GG	GG	GG	GG	GG	GG	GG	GG	GG	GG	GG	GG	AA	AA	AA	GG	GG	GG	GG	GG	AA	--	GG	AA	AA	GG	GG	GG	AA	GG	GG	GG	GG	--	GG	GG	--	GG	GG	GG
512	PvSNP113p575736	GG	GG	GG	AA	GG	GG	GG	GG	GG	GG	GG	GG	GG	GG	GG	GG	GG	GG	GG	GG	GG	GG	AA	GG	GG	GG	GG	GG	GG	GG	GG	GG	GG	GG	GG	GG	GG	GG	GG	GG	GG	GG	GG	GG	--	GG	GG	GG
513	PvSNP35p411569	GG	GG	GG	AA	AA	AA	AA	AA	AA	AA	AA	AA	AA	AA	AA	AA	AA	AA	AA	AA	AA	AA	AA	AA	AA	AA	AA	AA	AA	AA	AA	AA	AA	AA	AA	AA	AA	AA	AA	AA	AA	GG	AA	AA	--	AA	AA	AA
514	PvSNP193p155154	GG	GG	GG	AA	AA	AA	AA	AA	AA	AA	AA	AA	AA	AA	AA	AA	AA	AA	AA	AA	AA	AA	GG	AA	AA	AA	AA	AA	AA	AA	AA	AA	AA	AA	AA	AA	AA	AA	AA	AA	AA	AA	AA	AA	AA	AA	AA	AA
515	PvSNP3p430517	GG	GG	GG	AA	AA	AA	AA	AA	AA	AA	AA	AA	AA	AA	AA	AA	AA	AA	AA	AA	AA	AA	AA	AA	AA	AA	AA	AA	AA	GG	GG	AA	AA	GG	GG	AA	GG	GG	AA	AA	AA	GG	AA	AA	AA	AA	AA	AA
516	PvSNP108p155711	GG	GG	GG	AA	AA	AA	AA	AA	AA	AA	AA	AA	AA	AA	AA	AA	AA	AA	AA	AA	GG	AA	AA	AA	AA	AA	AA	GG	AA	--	AA	AA	AA	AA	AA	AA	--	AA	AA	AA	AA	AA	AA	AA	--	AA	AA	AA
517	PvSNP58p300185	GG	GG	GG	AA	GG	AA	AA	AA	GG	GG	GG	GG	GG	AA	AA	GG	GG	GG	AA	GG	AA	AA	AA	--	AA	AA	AA	AA	GG	GG	AA	AA	AA	GG	GG	GG	GG	GG	GG	GG	GG	GG	GG	GG	--	GG	GG	GG
518	PvSNP15p1379655	GG	GG	GG	AA	AA	AA	AA	AA	AA	AA	AA	AA	AA	AA	AA	AA	AA	AA	AA	AA	GG	AA	GG	AA	AA	AA	AA	AA	AA	AA	GG	AA	AA	AA	AA	AA	AA	AA	AA	AA	AA	AA	AA	AA	AA	AA	AA	AA
519	PvSNP475p75380	GG	GG	GG	AA	GG	GG	GG	AA	GG	AA	GG	GG	GG	GG	GG	GG	AA	AA	GG	GG	AA	GG	AA	GG	GG	GG	GG	AA	AA	GG	GG	GG	GG	GG	GG	AA	--	GG	GG	GG	--	AA	GG	GG	--	GG	GG	GG
520	PvSNP101p488405	GG	GG	GG	AA	AA	AA	GG	GG	GG	GG	GG	GG	GG	GG	GG	GG	GG	GG	GG	GG	AA	GG	GG	GG	GG	GG	GG	AA	GG	AA	GG	GG	GG	GG	GG	GG	AA	AA	AA	AA	GG	GG	GG	GG	--	GG	GG	GG
521	PvSNP42p1269635	GG	GG	GG	AA	AA	AA	AA	GG	AA	AA	AA	AA	AA	AA	AA	AA	AA	AA	AA	AA	AA	AA	AA	AA	AA	AA	AA	AA	AA	AA	GG	AA	AA	GG	GG	AA	AA	AA	GG	GG	AA	AA	AA	AA	AA	AA	AA	AA
522	PvSNP44p644842	GG	GG	GG	AA	AA	AA	AA	AA	AA	AA	AA	AA	AA	AA	AA	AA	AA	AA	AA	AA	AA	AA	AA	AA	AA	AA	AA	GG	GG	AA	AA	AA	AA	AA	AA	AA	AA	AA	AA	AA	AA	--	AA	AA	AA	AA	AA	AA
523	PvSNP3p3264254	GG	GG	GG	AA	AA	AA	AA	AA	AA	AA	AA	AA	AA	AA	AA	GG	AA	AA	AA	AA	AA	GG	GG	AA	AA	GG	GG	AA	GG	AA	GG	GG	GG	GG	GG	GG	AA	AA	GG	GG	GG	AA	AA	AA	--	AA	AA	AA
524	PvSNP11p509341	GG	GG	GG	AA	GG	GG	GG	GG	GG	GG	GG	--	GG	GG	GG	GG	GG	GG	GG	GG	GG	GG	GG	GG	GG	GG	GG	GG	GG	GG	GG	GG	GG	GG	GG	GG	GG	--	GG	GG	GG	GG	GG	GG	--	GG	GG	GG
525	PvSNP71p208470	GG	GG	GG	AA	AA	AA	AA	AA	AA	AA	AA	AA	AA	AA	AA	AA	AA	AA	AA	AA	AA	AA	AA	AA	AA	AA	AA	AA	AA	AA	AA	AA	AA	AA	AA	AA	AA	AA	AA	AA	AA	AA	AA	AA	--	AA	AA	AA
526	PvSNP259p32240	GG	GG	GG	AA	AA	AA	AA	AA	AA	AA	AA	AA	AA	AA	AA	AA	AA	AA	AA	GG	AA	AA	AA	GG	GG	GG	AA	AA	AA	AA	AA	AA	AA	AA	AA	AA	AA	AA	AA	AA	AA	AA	AA	GG	AA	AA	AA	GG
527	PvSNP232p266757	GG	GG	GG	AA	AA	GG	AA	AA	GG	GG	GG	GG	GG	GG	GG	AA	AA	AA	GG	GG	AA	AA	AA	AA	AA	AA	GG	AA	GG	AA	GG	AA	AA	GG	GG	AA	AA	AA	AA	AA	AA	AA	AA	AA	--	AA	AA	AA
528	PvSNP395p38671	GG	GG	GG	AA	GG	--	AA	GG	GG	GG	GG	GG	AA	GG	GG	GG	AA	AA	GG	AA	AA	AA	GG	GG	GG	AA	GG	AA	GG	AA	GG	AA	AA	GG	GG	AA	AA	AA	GG	GG	GG	AA	AA	AA	--	AA	AA	AA
529	PvSNP9p2427569	GG	GG	GG	AA	GG	GG	GG	GG	GG	GG	GG	GG	GG	GG	GG	GG	GG	GG	GG	GG	GG	GG	GG	GG	GG	GG	GG	GG	GG	GG	GG	GG	GG	GG	GG	GG	GG	GG	GG	GG	GG	GG	GG	GG	--	GG	GG	GG
530	PvSNP17p1199873	GG	GG	GG	AA	GG	GG	GG	GG	GG	GG	GG	GG	GG	GG	GG	GG	GG	GG	GG	GG	GG	GG	GG	GG	GG	GG	GG	GG	GG	GG	GG	GG	GG	GG	GG	GG	GG	GG	GG	GG	GG	GG	GG	GG	--	GG	GG	GG
531	PvSNP81p169412	GG	GG	GG	AA	GG	AA	AA	AA	AA	AA	AA	GG	AA	AA	AA	AA	GG	AA	AA	GG	GG	AA	AA	GG	GG	GG	AA	GG	AA	GG	GG	AA	AA	GG	GG	GG	GG	GG	AA	AA	AA	GG	GG	GG	GG	GG	GG	GG
532	PvSNP26p963536	GG	GG	GG	AA	GG	AA	AA	AA	AA	AA	AA	AA	AA	GG	AA	AA	AA	AA	AA	AA	AA	AA	AA	AA	AA	AA	AA	AA	AA	AA	GG	AA	AA	GG	GG	AA	AA	AA	AA	AA	AA	AA	AA	AA	--	AA	AA	AA
533	PvSNP14p918908	GG	GG	GG	AA	GG	GG	GG	GG	GG	GG	GG	GG	GG	GG	GG	GG	GG	GG	GG	GG	AA	GG	AA	GG	GG	GG	GG	GG	AA	GG	GG	GG	GG	GG	GG	GG	GG	GG	GG	GG	GG	GG	GG	GG	--	GG	GG	GG
534	PvSNP25p359179	GG	GG	GG	AA	AA	AA	AA	AA	AA	AA	AA	AA	AA	AA	AA	AA	AA	AA	AA	AA	AA	AA	AA	AA	AA	AA	AA	GG	AA	AA	AA	AA	AA	AA	AA	AA	AA	AA	AA	AA	AA	AA	AA	AA	--	AA	AA	AA
535	PvSNP432p217280	GG	GG	GG	AA	GG	GG	GG	GG	GG	GG	GG	GG	GG	GG	GG	GG	GG	GG	GG	GG	AA	GG	AA	GG	GG	GG	GG	GG	AA	AA	GG	GG	GG	GG	GG	GG	AA	GG	GG	GG	GG	AA	GG	GG	--	GG	GG	GG
536	PvSNP5p983302	GG	GG	GG	AA	AA	AA	AA	AA	AA	AA	AA	AA	AA	AA	AA	AA	AA	--	AA	AA	GG	AA	GG	AA	AA	AA	AA	AA	AA	AA	AA	AA	AA	GG	GG	AA	AA	AA	AA	AA	AA	AA	AA	AA	AA	AA	AA	AA
537	PvSNP463p54272	GG	GG	GG	AA	AA	AA	AA	GG	AA	AA	AA	AA	AA	AA	AA	AA	AA	AA	AA	AA	AA	AA	AA	AA	AA	AA	AA	AA	AA	AA	GG	AA	AA	GG	AA	AA	AA	--	AA	AA	AA	AA	AA	AA	--	AA	AA	AA
538	PvSNP260p37796	GG	GG	GG	AA	GG	GG	GG	GG	GG	GG	GG	GG	GG	GG	GG	GG	GG	GG	GG	GG	GG	GG	GG	GG	GG	GG	GG	GG	GG	GG	GG	GG	GG	GG	GG	GG	GG	GG	GG	GG	GG	GG	GG	GG	--	GG	GG	GG
539	PvSNP561p94682	GG	GG	GG	AA	AA	AA	AA	AA	AA	AA	AA	AA	AA	AA	AA	AA	AA	AA	AA	AA	AA	AA	AA	AA	AA	AA	AA	AA	GG	AA	AA	AA	AA	AA	AA	AA	AA	AA	AA	AA	AA	AA	AA	AA	AA	AA	AA	AA
540	PvSNP176p236071	GG	GG	GG	AA	AA	AA	AA	AA	GG	GG	AA	AA	GG	AA	AA	AA	GG	GG	GG	AA	AA	AA	AA	AA	AA	AA	AA	AA	AA	GG	AA	AA	AA	AA	AA	AA	GG	AA	AA	AA	AA	GG	AA	AA	--	AA	AA	AA
541	PvSNP150p268056	GG	GG	GG	AA	GG	GG	GG	GG	GG	GG	GG	GG	GG	GG	GG	GG	GG	GG	GG	GG	GG	GG	AA	GG	GG	GG	GG	AA	GG	GG	GG	GG	GG	GG	GG	GG	GG	GG	GG	GG	GG	GG	GG	GG	--	GG	GG	GG
542	PvSNP54p392695	GG	GG	GG	AA	AA	AA	AA	AA	AA	AA	AA	AA	AA	AA	AA	AA	AA	AA	AA	AA	AA	AA	AA	AA	AA	AA	AA	AA	AA	AA	GG	AA	AA	GG	GG	AA	AA	AA	AA	AA	AA	AA	AA	AA	AA	AA	AA	AA
543	PvSNP12p253276	GG	GG	GG	AA	AA	AA	AA	GG	GG	AA	AA	AA	AA	AA	GG	GG	AA	AA	AA	AA	AA	AA	AA	AA	AA	AA	AA	GG	AA	GG	GG	AA	AA	GG	AA	AA	AA	GG	AA	AA	GG	GG	AA	AA	--	AA	AA	AA
544	PvSNP143p567112	GG	GG	GG	AA	AA	AA	GG	GG	GG	GG	GG	GG	GG	GG	GG	GG	AA	GG	GG	AA	GG	GG	GG	GG	GG	GG	AA	AA	GG	GG	GG	GG	GG	GG	GG	GG	GG	GG	GG	GG	GG	GG	GG	GG	--	GG	GG	GG
545	PvSNP188p511042	GG	GG	GG	AA	AA	AA	AA	GG	AA	AA	AA	AA	AA	AA	AA	AA	AA	AA	AA	GG	AA	AA	AA	AA	AA	AA	AA	AA	AA	GG	AA	AA	AA	GG	GG	AA	GG	AA	AA	--	GG	AA	AA	--	--	AA	--	AA
546	PvSNP27p251194	GG	GG	GG	AA	AA	AA	AA	AA	AA	AA	AA	AA	AA	AA	AA	AA	AA	AA	AA	AA	AA	AA	AA	AA	AA	AA	AA	AA	AA	AA	AA	AA	AA	AA	AA	AA	AA	AA	AA	AA	AA	GG	AA	AA	--	AA	AA	AA
547	PvSNP167p297969	GG	GG	GG	AA	GG	GG	GG	GG	GG	GG	GG	GG	GG	GG	GG	GG	GG	GG	GG	GG	AA	GG	AA	GG	GG	GG	GG	GG	AA	GG	GG	GG	GG	GG	GG	GG	GG	GG	GG	GG	GG	GG	GG	GG	GG	GG	GG	GG
548	PvSNP31p291281	GG	GG	GG	AA	AA	AA	GG	GG	AA	AA	AA	AA	AA	AA	AA	GG	AA	AA	AA	AA	AA	GG	AA	AA	AA	AA	AA	GG	GG	GG	GG	GG	GG	GG	GG	AA	GG	AA	GG	GG	AA	GG	AA	AA	AA	AA	AA	AA
549	PvSNP91p355670	GG	GG	GG	AA	GG	GG	GG	GG	GG	GG	GG	GG	GG	GG	GG	GG	GG	GG	GG	GG	AA	GG	AA	GG	GG	GG	GG	GG	AA	--	GG	GG	GG	GG	GG	GG	AA	GG	GG	GG	GG	AA	GG	GG	GG	GG	GG	GG
550	PvSNP231p420906	GG	GG	GG	AA	GG	GG	GG	GG	GG	GG	GG	GG	GG	GG	GG	AA	GG	GG	GG	GG	AA	GG	AA	GG	--	GG	GG	AA	AA	GG	GG	GG	GG	GG	GG	GG	GG	GG	AA	AA	AA	GG	AA	AA	AA	AA	AA	AA
551	PvSNP33p902152	GG	GG	GG	AA	GG	GG	GG	GG	GG	GG	GG	GG	GG	GG	GG	GG	GG	GG	GG	GG	GG	GG	GG	GG	GG	GG	GG	GG	GG	GG	GG	GG	GG	GG	GG	GG	GG	GG	GG	GG	GG	GG	GG	GG	--	GG	GG	GG
552	PvSNP257p410312	GG	GG	GG	AA	AA	GG	AA	AA	AA	AA	AA	AA	AA	AA	AA	GG	AA	AA	AA	GG	AA	AA	GG	AA	AA	AA	AA	AA	AA	AA	GG	AA	AA	GG	AA	AA	AA	AA	GG	GG	AA	AA	AA	AA	--	AA	AA	AA
553	PvSNP76p405868	GG	GG	GG	AA	GG	GG	GG	GG	GG	GG	GG	GG	GG	GG	GG	GG	GG	GG	GG	GG	AA	GG	AA	GG	GG	GG	GG	GG	AA	GG	GG	GG	GG	GG	GG	GG	GG	GG	GG	GG	GG	AA	GG	GG	GG	GG	GG	GG
554	PvSNP38p573049	GG	GG	GG	AA	GG	GG	GG	GG	AA	GG	GG	GG	GG	GG	GG	GG	AA	AA	GG	GG	AA	GG	GG	GG	GG	GG	GG	GG	GG	AA	GG	GG	GG	GG	GG	GG	AA	GG	GG	GG	GG	--	GG	GG	GG	GG	GG	GG
555	PvSNP70p249019	GG	GG	GG	AA	AA	AA	AA	AA	AA	AA	GG	AA	GG	AA	GG	AA	--	AA	AA	AA	AA	GG	AA	AA	AA	AA	AA	AA	GG	AA	AA	GG	GG	GG	GG	AA	AA	AA	AA	AA	AA	AA	AA	AA	--	AA	AA	AA
556	PvSNP254p234226	GG	GG	GG	AA	AA	AA	AA	AA	GG	GG	GG	GG	GG	GG	GG	AA	AA	GG	GG	AA	AA	AA	AA	GG	AA	GG	AA	AA	GG	GG	AA	AA	AA	AA	AA	AA	GG	GG	GG	GG	AA	GG	GG	GG	--	AA	AA	AA
557	PvSNP213p355693	GG	GG	GG	AA	AA	AA	AA	AA	AA	AA	AA	AA	AA	AA	AA	AA	AA	AA	AA	AA	AA	AA	AA	AA	AA	AA	AA	AA	AA	AA	GG	AA	AA	GG	GG	AA	AA	AA	AA	AA	AA	AA	AA	AA	AA	AA	AA	AA
558	PvSNP2p1155012	GG	GG	GG	AA	AA	AA	AA	AA	AA	AA	AA	AA	AA	AA	AA	AA	AA	AA	AA	AA	GG	AA	GG	AA	AA	AA	AA	AA	GG	AA	AA	AA	AA	AA	AA	AA	AA	AA	AA	AA	AA	AA	AA	AA	--	AA	AA	AA
559	PvSNP9p208035	GG	GG	GG	AA	GG	GG	AA	AA	GG	GG	GG	GG	GG	GG	GG	GG	GG	GG	GG	GG	AA	AA	GG	GG	GG	GG	GG	GG	GG	GG	GG	AA	AA	GG	GG	GG	GG	GG	GG	GG	GG	GG	AA	AA	GG	GG	GG	GG
560	PvSNP77p438298	GG	GG	GG	AA	AA	AA	AA	AA	AA	AA	AA	AA	AA	AA	AA	AA	AA	AA	AA	AA	AA	AA	AA	GG	GG	GG	AA	AA	GG	AA	AA	AA	AA	AA	AA	AA	AA	AA	AA	AA	AA	AA	GG	GG	--	GG	GG	GG
561	PvSNP12p1197005	GG	GG	GG	AA	GG	GG	GG	GG	AA	GG	AA	AA	AA	AA	GG	GG	GG	GG	AA	GG	GG	GG	AA	GG	GG	GG	GG	GG	GG	AA	AA	GG	GG	AA	GG	GG	GG	GG	GG	GG	GG	AA	GG	GG	--	GG	GG	GG
562	PvSNP12p1246393	GG	GG	GG	AA	GG	GG	GG	GG	GG	GG	AA	GG	AA	GG	AA	GG	AA	AA	AA	GG	AA	GG	AA	GG	AA	GG	GG	AA	GG	AA	GG	GG	GG	GG	GG	AA	AA	GG	GG	GG	GG	AA	AA	AA	--	AA	AA	AA
563	PvSNP20p91487	GG	GG	GG	AA	GG	GG	GG	AA	GG	GG	GG	GG	GG	GG	GG	GG	GG	GG	GG	GG	AA	GG	AA	GG	GG	GG	GG	AA	GG	GG	GG	GG	GG	GG	GG	GG	GG	AA	GG	GG	GG	GG	GG	GG	--	GG	GG	GG
564	PvSNP81p217366	GG	GG	GG	AA	AA	AA	AA	GG	GG	AA	AA	AA	GG	AA	AA	AA	AA	AA	AA	GG	GG	GG	GG	AA	AA	AA	AA	AA	AA	AA	GG	GG	GG	GG	GG	AA	AA	AA	AA	AA	AA	AA	AA	AA	AA	AA	AA	AA
565	PvSNP15p1330850	GG	GG	GG	AA	AA	AA	AA	AA	AA	AA	AA	AA	AA	AA	AA	AA	AA	AA	AA	AA	AA	AA	AA	AA	AA	AA	AA	AA	AA	--	--	AA	AA	AA	AA	AA	AA	AA	AA	AA	AA	AA	AA	AA	AA	AA	AA	AA
566	PvSNP117p439871	GG	GG	GG	AA	AA	AA	AA	GG	GG	GG	GG	GG	GG	GG	GG	AA	GG	GG	GG	AA	GG	AA	GG	AA	AA	--	--	GG	GG	AA	AA	AA	AA	AA	GG	GG	AA	AA	AA	AA	AA	AA	AA	AA	--	AA	AA	AA
567	PvSNP191p131634	GG	GG	GG	AA	AA	AA	AA	AA	AA	AA	AA	AA	AA	AA	AA	AA	AA	AA	AA	AA	AA	AA	GG	AA	AA	AA	AA	AA	GG	AA	AA	AA	AA	AA	AA	AA	AA	AA	AA	AA	AA	AA	AA	AA	AA	AA	AA	AA
568	PvSNP359p65272	GG	GG	GG	AA	AA	GG	GG	AA	AA	AA	AA	AA	AA	AA	AA	AA	GG	GG	AA	GG	AA	GG	GG	GG	GG	GG	GG	AA	AA	AA	GG	GG	GG	AA	AA	AA	AA	AA	AA	AA	AA	AA	GG	GG	GG	GG	GG	GG
569	PvSNP257p75382	GG	GG	GG	AA	GG	GG	GG	AA	GG	GG	GG	AA	GG	GG	GG	GG	AA	GG	GG	AA	GG	AA	GG	GG	GG	GG	GG	GG	GG	GG	GG	AA	AA	GG	GG	GG	GG	GG	GG	GG	GG	GG	GG	GG	--	GG	GG	GG
570	PvSNP16p470261	GG	GG	GG	AA	GG	GG	GG	GG	GG	GG	GG	GG	GG	GG	GG	GG	GG	GG	GG	GG	GG	GG	GG	GG	GG	GG	GG	GG	GG	GG	GG	GG	GG	GG	GG	GG	GG	GG	GG	GG	GG	GG	GG	GG	--	GG	GG	GG
571	PvSNP10p1562513	GG	GG	GG	AA	GG	GG	GG	GG	GG	GG	GG	GG	GG	GG	GG	GG	GG	GG	GG	AA	GG	GG	GG	GG	GG	GG	GG	AA	GG	AA	GG	GG	GG	GG	GG	GG	AA	GG	GG	GG	GG	--	GG	GG	GG	GG	GG	GG
572	PvSNP6p742461	GG	GG	GG	AA	AA	AA	GG	GG	GG	GG	GG	GG	GG	GG	GG	AA	GG	GG	GG	AA	AA	AA	AA	AA	AA	AA	AA	AA	AA	GG	GG	AA	AA	GG	GG	GG	GG	GG	GG	GG	GG	GG	AA	AA	AA	AA	AA	AA
573	PvSNP10p935142	GG	GG	GG	AA	AA	AA	AA	AA	AA	AA	AA	AA	AA	AA	AA	AA	AA	AA	AA	GG	AA	GG	AA	AA	GG	GG	AA	AA	AA	AA	AA	GG	GG	AA	AA	AA	AA	AA	AA	AA	AA	AA	GG	GG	GG	GG	GG	GG
574	PvSNP32p1223702	GG	GG	GG	AA	AA	AA	AA	GG	GG	GG	GG	GG	GG	GG	GG	AA	AA	AA	AA	AA	AA	AA	AA	AA	AA	AA	AA	GG	AA	GG	GG	AA	AA	GG	GG	AA	GG	AA	AA	AA	AA	--	AA	AA	AA	AA	AA	AA
575	PvSNP48p1135139	GG	GG	GG	AA	AA	GG	GG	AA	AA	AA	AA	GG	AA	AA	AA	GG	GG	GG	AA	AA	AA	GG	AA	AA	AA	AA	GG	AA	AA	GG	GG	GG	GG	GG	GG	GG	AA	GG	GG	GG	GG	AA	AA	AA	--	AA	AA	AA
576	PvSNP156p64428	GG	GG	GG	AA	--	GG	GG	GG	GG	GG	GG	GG	GG	GG	GG	GG	GG	GG	GG	GG	GG	GG	GG	GG	GG	GG	GG	GG	GG	GG	GG	GG	GG	GG	GG	GG	GG	GG	GG	GG	GG	GG	GG	GG	GG	GG	GG	GG
577	PvSNP75p776352	GG	GG	GG	AA	GG	GG	GG	GG	GG	GG	GG	GG	GG	GG	GG	GG	GG	GG	GG	GG	AA	GG	AA	GG	GG	GG	GG	GG	AA	GG	GG	GG	GG	GG	GG	GG	GG	GG	GG	GG	GG	AA	GG	GG	GG	GG	GG	GG
578	PvSNP26p1326419	GG	GG	GG	AA	AA	AA	AA	AA	AA	AA	AA	AA	AA	AA	AA	AA	AA	AA	AA	AA	AA	AA	AA	AA	AA	AA	AA	AA	AA	AA	GG	AA	AA	GG	GG	AA	AA	AA	AA	AA	AA	GG	AA	AA	--	AA	AA	AA
579	PvSNP54p95154	GG	GG	GG	AA	AA	AA	AA	AA	GG	GG	GG	AA	GG	AA	GG	AA	GG	GG	GG	AA	AA	AA	AA	AA	AA	AA	AA	AA	AA	AA	GG	AA	AA	GG	GG	GG	AA	GG	AA	AA	AA	AA	AA	AA	--	AA	AA	AA
580	PvSNP7p1085813	GG	GG	GG	AA	AA	AA	AA	AA	AA	AA	AA	AA	AA	AA	AA	AA	AA	AA	AA	AA	AA	AA	GG	AA	AA	AA	AA	AA	AA	AA	AA	AA	AA	AA	AA	AA	AA	AA	GG	GG	GG	AA	AA	AA	--	AA	AA	AA
581	PvSNP193p372175	GG	GG	GG	AA	AA	GG	GG	AA	AA	GG	AA	GG	AA	GG	AA	GG	GG	GG	AA	GG	GG	GG	GG	GG	--	AA	AA	GG	AA	GG	GG	GG	GG	GG	GG	GG	GG	GG	GG	GG	GG	GG	GG	GG	--	GG	GG	GG
582	PvSNP41p512619	GG	GG	GG	AA	AA	GG	AA	GG	GG	GG	GG	GG	GG	GG	GG	GG	GG	GG	GG	GG	GG	GG	GG	GG	GG	GG	GG	GG	GG	GG	GG	GG	GG	GG	GG	GG	GG	GG	GG	GG	GG	GG	GG	GG	GG	GG	GG	GG
583	PvSNP125p79472	GG	GG	GG	AA	AA	AA	AA	AA	AA	AA	AA	AA	AA	AA	AA	AA	AA	AA	AA	AA	AA	AA	AA	AA	AA	AA	AA	AA	AA	AA	AA	AA	AA	AA	AA	AA	AA	AA	AA	AA	AA	AA	AA	AA	--	AA	AA	AA
584	PvSNP318p138372	GG	GG	GG	AA	GG	GG	GG	AA	AA	GG	GG	GG	GG	GG	GG	GG	AA	AA	GG	GG	AA	GG	AA	GG	GG	GG	GG	AA	AA	AA	GG	GG	GG	GG	GG	AA	AA	GG	GG	GG	GG	AA	GG	GG	GG	GG	GG	GG
585	PvSNP5p652867	GG	GG	GG	AA	GG	GG	GG	GG	GG	GG	GG	GG	GG	GG	GG	GG	AA	GG	GG	GG	AA	GG	GG	GG	GG	GG	GG	GG	AA	GG	GG	GG	GG	GG	GG	GG	GG	GG	GG	GG	GG	GG	GG	GG	--	GG	GG	GG
586	PvSNP298p74701	GG	GG	GG	AA	AA	AA	AA	AA	AA	AA	AA	AA	AA	AA	AA	AA	AA	AA	AA	AA	AA	AA	AA	AA	AA	AA	AA	AA	AA	GG	AA	AA	AA	AA	AA	AA	GG	GG	AA	AA	AA	GG	AA	AA	AA	AA	AA	AA
587	PvSNP79p332218	GG	GG	GG	AA	AA	GG	AA	AA	GG	AA	AA	AA	AA	AA	AA	GG	AA	AA	AA	AA	AA	AA	AA	GG	GG	AA	AA	AA	AA	AA	AA	AA	AA	AA	AA	AA	AA	AA	GG	GG	GG	AA	GG	GG	--	GG	GG	GG
588	PvSNP206p200351	GG	GG	GG	AA	GG	GG	GG	GG	GG	GG	GG	GG	GG	GG	GG	GG	GG	GG	GG	GG	AA	GG	AA	GG	GG	GG	GG	GG	AA	GG	GG	GG	GG	GG	GG	GG	GG	GG	GG	GG	GG	GG	GG	GG	--	GG	GG	GG
589	PvSNP136p256460	GG	GG	GG	AA	AA	AA	AA	GG	AA	AA	AA	AA	AA	AA	AA	AA	GG	GG	AA	AA	GG	GG	AA	AA	AA	AA	AA	AA	GG	GG	AA	GG	GG	AA	AA	GG	GG	AA	AA	AA	AA	GG	AA	AA	AA	AA	AA	AA
590	PvSNP12p95329	GG	GG	GG	AA	AA	AA	AA	GG	AA	AA	AA	AA	AA	AA	AA	GG	AA	AA	AA	AA	GG	GG	AA	AA	AA	AA	AA	AA	GG	AA	GG	GG	GG	AA	AA	AA	AA	AA	GG	GG	AA	AA	AA	AA	--	AA	AA	AA
591	PvSNP41p818388	GG	GG	GG	CC	GG	GG	GG	GG	GG	GG	GG	GG	GG	GG	GG	GG	GG	GG	GG	GG	CC	GG	CC	GG	GG	GG	GG	GG	GG	--	GG	GG	GG	GG	GG	GG	GG	GG	GG	GG	GG	GG	GG	GG	--	GG	GG	GG
592	PvSNP127p356504	GG	GG	GG	CC	GG	GG	GG	GG	GG	GG	GG	GG	GG	GG	GG	GG	GG	GG	GG	GG	GG	GG	GG	GG	GG	GG	GG	GG	GG	GG	GG	GG	GG	GG	GG	GG	GG	GG	GG	GG	GG	GG	GG	GG	--	GG	GG	GG
593	PvSNP2p3256098	GG	GG	GG	CC	GG	GG	GG	GG	GG	GG	GG	GG	GG	GG	GG	GG	GG	GG	GG	GG	GG	GG	GG	GG	GG	GG	GG	GG	CC	GG	GG	GG	GG	GG	GG	GG	GG	GG	GG	GG	GG	GG	GG	GG	--	GG	GG	GG
594	PvSNP119p460962	GG	GG	GG	CC	CC	CC	CC	CC	CC	CC	CC	CC	CC	CC	CC	CC	CC	CC	CC	CC	GG	CC	GG	CC	CC	CC	CC	CC	CC	CC	CC	CC	CC	CC	CC	CC	CC	CC	CC	CC	CC	CC	CC	CC	CC	CC	CC	CC
595	PvSNP188p257955	GG	GG	GG	CC	GG	GG	GG	CC	GG	GG	GG	GG	GG	GG	GG	GG	GG	GG	GG	GG	GG	CC	CC	GG	GG	GG	GG	GG	GG	GG	CC	CC	CC	GG	GG	GG	GG	GG	GG	GG	GG	GG	GG	GG	--	GG	GG	GG
596	PvSNP125p475583	GG	GG	GG	CC	CC	CC	GG	GG	--	GG	GG	--	--	--	GG	GG	GG	GG	--	GG	GG	GG	CC	GG	GG	GG	GG	CC	CC	CC	GG	GG	GG	GG	GG	GG	CC	CC	GG	GG	GG	--	GG	GG	GG	GG	GG	GG
597	PvSNP4p2684437	GG	GG	GG	CC	GG	GG	CC	GG	GG	GG	GG	GG	GG	GG	GG	GG	GG	GG	GG	GG	GG	GG	GG	GG	GG	GG	GG	GG	GG	GG	GG	GG	GG	GG	GG	GG	GG	GG	GG	GG	GG	GG	GG	GG	GG	GG	GG	GG
598	PvSNP29p257416	GG	GG	GG	CC	GG	GG	GG	GG	GG	GG	GG	GG	GG	GG	GG	GG	GG	GG	GG	GG	GG	GG	GG	GG	GG	GG	GG	GG	GG	GG	GG	GG	GG	GG	GG	GG	GG	GG	GG	GG	GG	GG	GG	GG	GG	GG	GG	GG
599	PvSNP357p127232	GG	GG	GG	CC	GG	GG	GG	GG	GG	GG	GG	GG	GG	GG	GG	CC	GG	GG	GG	GG	GG	GG	GG	GG	CC	GG	GG	GG	GG	GG	GG	GG	GG	GG	GG	GG	GG	GG	GG	GG	GG	GG	CC	CC	--	GG	GG	GG
600	PvSNP58p357579	GG	GG	GG	CC	GG	GG	GG	CC	GG	GG	GG	GG	GG	GG	GG	GG	GG	GG	GG	GG	CC	GG	CC	GG	GG	GG	GG	CC	GG	GG	GG	GG	GG	--	--	GG	GG	GG	GG	GG	GG	GG	GG	GG	--	GG	GG	GG
601	PvSNP34p431596	GG	GG	GG	CC	CC	GG	CC	GG	CC	CC	CC	CC	GG	CC	CC	GG	GG	GG	GG	GG	GG	CC	CC	CC	CC	CC	CC	CC	CC	GG	GG	CC	CC	GG	GG	GG	GG	CC	GG	GG	GG	GG	CC	CC	--	CC	CC	CC
602	PvSNP29p1014195	GG	GG	GG	CC	GG	GG	CC	GG	GG	GG	GG	CC	GG	GG	GG	GG	CC	CC	CC	CC	CC	CC	GG	CC	--	CC	CC	GG	GG	CC	CC	CC	CC	GG	GG	CC	CC	GG	GG	GG	--	--	CC	CC	GG	GG	GG	GG
603	PvSNP82p237391	GG	GG	GG	CC	GG	GG	GG	GG	GG	GG	GG	GG	GG	GG	GG	GG	GG	GG	GG	GG	GG	GG	GG	GG	GG	GG	GG	GG	GG	GG	GG	GG	GG	GG	GG	GG	GG	GG	GG	GG	GG	GG	GG	GG	GG	GG	GG	GG
604	PvSNP223p44014	GG	GG	GG	CC	GG	GG	GG	GG	GG	GG	GG	GG	CC	GG	GG	CC	GG	GG	CC	GG	CC	GG	GG	GG	GG	CC	CC	CC	GG	GG	CC	GG	GG	CC	CC	GG	GG	GG	GG	GG	GG	GG	GG	GG	--	GG	GG	GG
605	PvSNP110p431067	GG	GG	GG	CC	CC	CC	CC	CC	CC	CC	CC	CC	CC	CC	CC	CC	CC	CC	CC	CC	CC	CC	CC	CC	CC	CC	CC	CC	GG	CC	CC	CC	CC	CC	CC	CC	CC	CC	CC	CC	CC	CC	CC	CC	CC	CC	CC	CC
606	PvSNP4p475792	GG	GG	GG	CC	CG	CG	CG	CC	GG	GG	GG	GG	GG	GG	GG	CG	CG	CG	CG	CG	CG	CG	CG	CG	CG	CG	--	CG	CG	GG	GG	CG	CG	GG	GG	CG	GG	CC	CG	CG	CG	CG	CG	CC	CG	CG	CG	CG
607	PvSNP5p1132849	GG	GG	GG	CC	CC	CC	GG	CC	CC	CC	CC	CC	CC	CC	CC	CC	CC	GG	CC	GG	CC	CC	CC	CC	CC	CC	CC	CC	CC	GG	CC	CC	CC	GG	GG	CC	GG	CC	CC	CC	CC	--	CC	CC	CC	CC	CC	CC
608	PvSNP62p344998	GG	GG	GG	CC	GG	CC	CC	GG	GG	GG	GG	CC	CC	GG	GG	CC	GG	GG	GG	GG	GG	GG	CC	CC	--	CC	CC	GG	CC	CC	GG	GG	GG	CC	CC	GG	--	GG	CC	CC	CC	--	GG	GG	GG	GG	GG	GG
609	PvSNP135p246086	GG	GG	GG	CC	GG	GG	--	CC	GG	GG	GG	GG	GG	GG	GG	GG	GG	CC	GG	CC	GG	--	--	--	--	--	--	CC	GG	GG	GG	--	--	GG	GG	GG	GG	GG	GG	GG	GG	GG	--	--	--	--	--	--
610	PvSNP6p998124	GG	GG	GG	CC	CC	CC	CC	CC	CC	CC	CC	CC	CC	CC	CC	CC	CC	CC	CC	CC	CC	GG	GG	GG	CC	CC	GG	CC	GG	CC	CC	GG	GG	CC	CC	CC	CC	CC	CC	CC	CC	CC	GG	GG	--	CC	CC	CC
611	PvSNP10p791962	GG	GG	GG	CC	CC	GG	CC	CC	CC	CC	CC	CC	CC	CC	CC	GG	CC	GG	CC	CC	CC	GG	CC	CC	CC	GG	CC	CC	CC	CC	CC	GG	GG	CC	CC	GG	CC	CC	GG	--	CC	CC	GG	GG	--	GG	GG	GG
612	PvSNP149p512273	GG	GG	GG	CC	GG	GG	GG	GG	GG	GG	GG	GG	GG	GG	GG	GG	GG	GG	GG	GG	GG	GG	GG	GG	GG	GG	GG	GG	GG	GG	GG	GG	GG	GG	GG	GG	GG	GG	GG	GG	GG	GG	GG	GG	--	GG	GG	GG
613	PvSNP263p178944	GG	GG	GG	CC	GG	GG	CC	CC	GG	GG	CC	GG	CC	GG	CC	CC	CC	CC	GG	CC	CC	CC	GG	GG	CC	GG	GG	CC	CC	CC	GG	CC	CC	GG	GG	CC	CC	CC	GG	--	GG	CC	CC	CC	--	CC	CC	CC
614	PvSNP362p215990	GG	--	--	CC	--	--	--	--	--	--	--	--	--	--	--	--	--	--	--	--	--	--	--	--	--	--	--	--	--	--	--	--	--	--	--	--	--	--	--	--	--	--	--	--	--	--	--	--
615	PvSNP50p439167	GG	GG	GG	CC	GG	GG	GG	GG	GG	GG	GG	GG	GG	GG	GG	GG	GG	GG	GG	GG	CC	GG	CC	GG	GG	GG	GG	GG	CC	GG	GG	GG	GG	GG	GG	GG	GG	GG	GG	GG	GG	GG	GG	GG	--	GG	GG	GG
616	PvSNP53p785243	GG	GG	GG	CC	CC	CC	CC	CC	GG	GG	GG	GG	GG	GG	GG	CC	CC	CC	GG	CC	CC	CC	CC	CC	CC	CC	CC	CC	CC	CC	GG	CC	CC	GG	GG	CC	CC	GG	CC	CC	CC	CC	CC	CC	CC	CC	CC	CC
617	PvSNP2p3984677	GG	GG	GG	CC	GG	GG	GG	GG	GG	GG	GG	GG	GG	GG	GG	GG	GG	GG	GG	GG	GG	GG	GG	GG	GG	GG	GG	GG	GG	GG	GG	GG	GG	GG	GG	GG	GG	GG	GG	GG	GG	GG	GG	GG	GG	GG	GG	GG
618	PvSNP13p1806230	GG	GG	GG	CC	CC	CC	CC	CC	CC	CC	CC	CC	CC	GG	CC	CC	CC	CC	CC	CC	CC	CC	CC	CC	CC	CC	CC	CC	CC	GG	GG	CC	CC	GG	GG	CC	GG	CC	CC	CC	CC	GG	CC	CC	CC	CC	CC	CC
619	PvSNP51p826141	GG	GG	GG	CC	GG	GG	GG	GG	CC	CC	CC	CC	CC	GG	CC	GG	GG	GG	CC	CC	CC	GG	GG	CC	CC	CC	GG	GG	GG	CC	GG	GG	GG	GG	GG	GG	CC	GG	GG	GG	GG	CC	CC	CC	--	CC	CC	CC
620	PvSNP162p519260	GG	GG	GG	CC	CC	GG	GG	GG	GG	GG	GG	CC	GG	GG	GG	GG	CC	CC	GG	CC	GG	GG	GG	CC	CC	CC	GG	GG	GG	GG	GG	GG	GG	CC	CC	CC	GG	GG	GG	GG	GG	GG	CC	CC	--	CC	CC	CC
621	PvSNP112p318441	GG	GG	GG	CC	GG	GG	GG	GG	CC	CC	CC	CC	CC	CC	CC	GG	CC	CC	CC	GG	CC	GG	GG	GG	GG	GG	GG	CC	GG	CC	GG	GG	GG	GG	GG	CC	CC	CC	GG	GG	GG	CC	GG	GG	--	GG	GG	GG
622	PvSNP97p168394	GG	GG	GG	CC	CC	CC	CC	CC	CC	CC	CC	CC	CC	CC	CC	CC	CC	CC	CC	CC	CC	CC	CC	CC	CC	CC	CC	CC	CC	CC	CC	CC	CC	CC	CC	CC	CC	CC	CC	CC	CC	CC	CC	CC	CC	CC	CC	CC
623	PvSNP39p901211	GG	CG	CG	CC	CG	CG	CG	CG	CG	CC	CG	CG	CG	CG	CG	CC	CG	CC	CG	CC	CC	CG	CC	CG	CG	CC	CG	CC	CG	CG	CG	CG	CG	CG	CG	CC	CG	--	CG	CG	CG	GG	CC	CC	--	CC	CC	CC
624	PvSNP89p791123	GG	GG	GG	CC	CC	CC	CC	CC	GG	GG	GG	GG	GG	GG	CC	CC	CC	CC	GG	CC	CC	CC	CC	CC	CC	CC	CC	CC	CC	CC	CC	CC	CC	CC	CC	CC	CC	CC	CC	CC	CC	CC	CC	CC	CC	CC	CC	CC
625	PvSNP799p43832	GG	GG	GG	CC	CC	CC	CC	CC	CC	CC	CC	CC	CC	CC	CC	CC	CC	CC	CC	CC	CC	CC	CC	CC	CC	CC	CC	CC	CC	CC	CC	CC	CC	CC	CC	CC	CC	CC	CC	CC	CC	--	CC	CC	--	CC	CC	CC
626	PvSNP33p1272228	GG	GG	GG	CC	GG	GG	GG	GG	GG	GG	GG	GG	GG	GG	GG	GG	GG	GG	GG	GG	CC	GG	CC	GG	GG	GG	GG	GG	CC	GG	GG	GG	GG	GG	GG	GG	GG	GG	GG	GG	GG	GG	GG	GG	GG	GG	GG	GG
627	PvSNP357p78860	TT	TT	TT	AA	TT	AA	AA	AA	AA	TT	AA	AA	AA	AA	AA	AA	TT	TT	TT	AA	TT	AA	AA	AA	AA	AA	AA	TT	AA	TT	TT	AA	AA	TT	TT	TT	TT	TT	TT	TT	TT	--	AA	AA	--	AA	AA	AA
628	PvSNP55p501458	TT	TT	TT	AA	TT	TT	TT	TT	TT	TT	TT	TT	TT	TT	TT	TT	TT	TT	TT	TT	AA	TT	AA	TT	TT	TT	TT	TT	TT	TT	TT	TT	TT	TT	TT	TT	TT	TT	TT	TT	TT	TT	TT	TT	TT	TT	TT	TT
629	PvSNP87p445537	TT	TT	TT	AA	AA	AA	AA	AA	AA	AA	AA	AA	AA	AA	AA	AA	AA	AA	AA	AA	AA	AA	AA	AA	AA	AA	AA	AA	AA	AA	TT	AA	AA	TT	AA	AA	AA	AA	AA	AA	AA	AA	AA	AA	AA	AA	AA	AA
630	PvSNP165p67041	TT	TT	TT	AA	AA	AA	AA	AA	AA	AA	AA	TT	AA	TT	TT	AA	TT	TT	AA	TT	TT	TT	TT	AA	TT	AA	TT	AA	TT	AA	AA	TT	TT	AA	AA	TT	AA	AA	AA	AA	AA	AA	AA	AA	AA	AA	AA	AA
631	PvSNP34p670668	TT	TT	TT	AA	TT	TT	TT	TT	TT	TT	TT	TT	TT	TT	TT	TT	TT	TT	TT	TT	TT	TT	TT	TT	TT	TT	TT	TT	TT	TT	TT	TT	TT	TT	TT	TT	TT	TT	TT	TT	TT	--	TT	TT	TT	TT	TT	TT
632	PvSNP76p273305	TT	TT	TT	AA	TT	TT	TT	TT	TT	TT	TT	TT	TT	TT	TT	TT	TT	TT	TT	TT	TT	TT	TT	TT	TT	TT	TT	TT	TT	TT	TT	TT	TT	TT	TT	TT	TT	TT	TT	TT	TT	TT	TT	TT	TT	TT	TT	TT
633	PvSNP140p371623	TT	TT	TT	AA	AA	AA	TT	AA	TT	AA	AA	TT	AA	TT	AA	AA	AA	AA	TT	AA	AA	TT	TT	AA	TT	AA	TT	AA	AA	AA	TT	TT	TT	TT	TT	AA	AA	TT	AA	AA	AA	TT	AA	--	AA	AA	--	AA
634	PvSNP75p326833	TT	TT	TT	AA	TT	TT	AA	TT	TT	TT	TT	TT	TT	TT	TT	TT	TT	TT	TT	TT	AA	TT	AA	TT	TT	TT	TT	AA	AA	TT	TT	TT	TT	TT	TT	TT	TT	TT	TT	TT	TT	TT	TT	TT	TT	TT	TT	TT
635	PvSNP244p37508	TT	TT	TT	AA	TT	TT	TT	TT	TT	TT	TT	TT	TT	TT	TT	TT	TT	TT	TT	TT	AA	TT	AA	TT	TT	TT	TT	TT	AA	TT	TT	TT	TT	TT	TT	TT	TT	TT	TT	TT	TT	TT	TT	TT	--	TT	TT	TT
636	PvSNP121p225352	TT	TT	TT	AA	TT	--	AA	AA	AA	AA	AA	AA	AA	AA	AA	AA	AA	AA	TT	AA	TT	AA	AA	AA	AA	AA	AA	AA	TT	TT	TT	AA	AA	TT	AA	AA	TT	--	AA	AA	AA	TT	AA	AA	AA	AA	AA	AA
637	PvSNP54p189409	TT	TT	TT	AA	AA	AA	AA	AA	TT	TT	TT	AA	TT	AA	AA	AA	TT	TT	TT	TT	AA	AA	AA	AA	TT	TT	AA	AA	AA	AA	TT	AA	AA	TT	TT	TT	AA	AA	AA	AA	AA	AA	TT	TT	TT	TT	TT	TT
638	PvSNP48p157180	TT	TT	TT	AA	TT	TT	TT	TT	TT	TT	AA	AA	TT	TT	AA	TT	TT	TT	TT	TT	AA	TT	TT	TT	TT	TT	TT	--	TT	AA	TT	TT	TT	AA	TT	TT	AA	TT	TT	TT	TT	--	TT	TT	--	TT	TT	TT
639	PvSNP90p610292	TT	TT	TT	AA	AA	AA	TT	TT	AA	AA	AA	AA	AA	AA	AA	TT	TT	TT	AA	AA	AA	AA	TT	TT	AA	TT	TT	AA	AA	TT	AA	AA	AA	TT	TT	TT	TT	AA	AA	AA	TT	TT	AA	AA	--	AA	AA	AA
640	PvSNP285p275557	TT	TT	TT	AA	AA	AA	AA	AA	AA	AA	AA	AA	AA	AA	AA	AA	AA	AA	AA	AA	AA	AA	AA	AA	AA	AA	AA	AA	AA	AA	AA	AA	AA	AA	AA	AA	AA	AA	AA	AA	AA	AA	AA	AA	--	AA	AA	AA
641	PvSNP50p500913	TT	TT	TT	AA	TT	AA	AA	AA	TT	TT	TT	AA	TT	TT	TT	TT	AA	AA	TT	AA	AA	AA	AA	AA	AA	AA	AA	TT	AA	AA	AA	AA	AA	AA	TT	AA	AA	AA	AA	AA	AA	AA	AA	AA	--	AA	AA	AA
642	PvSNP19p1434115	TT	TT	TT	AA	AA	AA	AA	AA	AA	AA	AA	AA	--	AA	AA	AA	AA	AA	AA	AA	AA	AA	AA	AA	AA	AA	AA	AA	AA	AA	AA	AA	AA	AA	AA	AA	AA	AA	AA	AA	AA	AA	AA	AA	--	AA	AA	AA
643	PvSNP25p1259730	TT	TT	TT	AA	AA	AA	AA	AA	AA	AA	AA	AA	AA	AA	AA	AA	AA	AA	AA	AA	TT	AA	TT	AA	AA	AA	AA	TT	TT	AA	AA	AA	AA	AA	AA	AA	AA	AA	AA	AA	AA	--	AA	AA	--	AA	AA	AA
644	PvSNP196p314002	TT	TT	TT	AA	TT	TT	TT	AA	TT	AA	AA	TT	TT	TT	AA	TT	TT	TT	TT	TT	AA	TT	AA	TT	TT	TT	TT	AA	AA	TT	AA	TT	TT	TT	AA	TT	TT	TT	TT	TT	TT	TT	TT	TT	--	TT	TT	TT
645	PvSNP10p366074	TT	TT	TT	AA	AA	TT	TT	TT	TT	TT	TT	TT	TT	TT	TT	TT	TT	TT	TT	TT	TT	TT	TT	AA	TT	AA	AA	TT	TT	TT	TT	TT	TT	AA	AA	TT	TT	TT	TT	TT	TT	TT	TT	TT	TT	TT	TT	TT
646	PvSNP17p142282	TT	TT	TT	AA	AA	AA	AA	AA	AA	AA	AA	AA	AA	AA	AA	AA	TT	TT	AA	TT	AA	AA	TT	AA	AA	AA	AA	AA	AA	AA	AA	AA	AA	AA	AA	TT	AA	AA	AA	AA	AA	AA	AA	AA	--	AA	AA	AA
647	PvSNP324p98576	TT	TT	TT	AA	AA	AA	AA	TT	AA	AA	AA	AA	AA	AA	AA	AA	AA	AA	AA	AA	TT	AA	AA	AA	AA	AA	AA	AA	AA	TT	AA	AA	AA	AA	AA	AA	TT	AA	AA	AA	AA	TT	AA	AA	AA	AA	AA	AA
648	PvSNP393p233892	TT	TT	TT	AA	AA	AA	AA	TT	AA	AA	TT	AA	AA	AA	AA	AA	AA	AA	AA	AA	TT	AA	TT	AA	AA	AA	AA	AA	TT	AA	TT	AA	AA	TT	TT	AA	AA	AA	AA	AA	AA	AA	AA	AA	--	AA	AA	AA
649	PvSNP79p393807	TT	TT	TT	AA	AA	TT	TT	TT	AA	TT	TT	TT	TT	TT	TT	TT	TT	TT	TT	TT	TT	TT	TT	TT	TT	TT	TT	TT	TT	AA	TT	TT	TT	TT	TT	TT	AA	TT	TT	TT	TT	AA	TT	TT	TT	TT	TT	TT
650	PvSNP491p156836	TT	TT	TT	AA	TT	TT	TT	TT	TT	TT	TT	TT	TT	TT	TT	TT	TT	TT	TT	TT	AA	TT	AA	TT	TT	TT	TT	TT	AA	TT	TT	TT	TT	TT	TT	TT	TT	--	TT	TT	TT	TT	TT	TT	TT	TT	TT	TT
651	PvSNP78p617489	TT	TT	TT	AA	AA	AA	AA	TT	AA	AA	AA	AA	AA	AA	AA	AA	AA	AA	AA	AA	AA	AA	AA	AA	AA	AA	AA	AA	AA	AA	TT	AA	AA	TT	TT	AA	AA	TT	TT	TT	AA	AA	AA	AA	--	AA	AA	AA
652	PvSNP5p1720782	TT	TT	TT	AA	TT	TT	TT	TT	TT	AA	AA	TT	TT	AA	TT	TT	TT	AA	TT	TT	TT	TT	TT	TT	TT	TT	TT	TT	TT	TT	TT	TT	TT	TT	TT	AA	TT	TT	TT	TT	TT	AA	TT	TT	--	TT	TT	TT
653	PvSNP136p438544	TT	TT	TT	AA	TT	TT	TT	TT	TT	TT	TT	TT	TT	TT	TT	TT	TT	TT	TT	TT	TT	TT	--	TT	TT	TT	TT	--	TT	TT	TT	TT	TT	TT	TT	TT	TT	TT	TT	TT	TT	TT	TT	TT	--	TT	TT	TT
654	PvSNP91p197966	TT	TT	TT	AA	TT	TT	TT	TT	TT	TT	TT	TT	TT	TT	TT	TT	TT	TT	TT	TT	AA	TT	AA	TT	TT	TT	TT	TT	AA	AA	TT	TT	TT	TT	TT	TT	AA	TT	TT	TT	TT	AA	TT	TT	--	TT	TT	TT
655	PvSNP88p500303	TT	TT	TT	AA	TT	TT	TT	TT	AA	AA	AA	AA	TT	AA	AA	TT	AA	AA	TT	TT	TT	AA	TT	TT	TT	AA	AA	TT	TT	AA	AA	AA	AA	AA	AA	TT	AA	AA	TT	TT	TT	AA	TT	TT	TT	TT	TT	TT
656	PvSNP177p273677	TT	TT	TT	AA	AA	AA	AA	TT	AA	AA	AA	AA	AA	AA	AA	AA	AA	AA	AA	AA	TT	AA	AA	AA	AA	AA	AA	AA	AA	AA	AA	AA	AA	AA	AA	AA	AA	AA	AA	AA	TT	AA	AA	AA	AA	AA	AA	AA
657	PvSNP191p386717	TT	TT	TT	AA	TT	TT	TT	AA	TT	TT	TT	TT	TT	TT	TT	TT	TT	TT	TT	TT	TT	TT	AA	TT	TT	TT	TT	AA	AA	AA	TT	TT	TT	TT	TT	TT	AA	TT	TT	TT	TT	TT	TT	TT	--	TT	TT	TT
658	PvSNP399p98936	TT	TT	TT	AA	AA	AA	AA	TT	TT	TT	TT	TT	TT	TT	TT	TT	TT	TT	TT	TT	TT	TT	AA	TT	TT	TT	TT	TT	AA	TT	TT	TT	TT	TT	TT	TT	--	TT	TT	TT	TT	TT	TT	TT	--	TT	TT	TT
659	PvSNP21p216182	TT	TT	TT	AA	TT	--	AA	AA	AA	AA	AA	AA	AA	AA	AA	AA	TT	TT	AA	AA	AA	AA	TT	AA	TT	AA	AA	AA	TT	TT	TT	AA	AA	TT	AA	TT	TT	TT	TT	TT	AA	TT	TT	TT	TT	TT	TT	TT
660	PvSNP14p1635171	TT	TT	TT	AA	TT	TT	TT	TT	TT	TT	TT	TT	TT	TT	TT	TT	TT	TT	TT	TT	AA	AA	AA	TT	TT	TT	TT	AA	TT	TT	TT	AA	AA	TT	TT	TT	TT	AA	TT	TT	TT	TT	TT	TT	TT	TT	TT	TT
661	PvSNP190p397668	TT	TT	TT	AA	AA	AA	AA	AA	AA	AA	AA	AA	AA	AA	AA	AA	AA	AA	AA	TT	AA	TT	TT	AA	AA	AA	AA	AA	AA	AA	TT	TT	TT	AA	TT	AA	AA	AA	AA	AA	AA	AA	TT	TT	--	TT	TT	TT
662	PvSNP333p65925	TT	TT	TT	AA	TT	AA	TT	TT	AA	AA	AA	AA	AA	AA	AA	TT	TT	TT	TT	TT	AA	AA	AA	TT	TT	TT	TT	TT	AA	AA	AA	AA	AA	AA	AA	TT	AA	TT	TT	TT	TT	AA	TT	TT	--	TT	TT	TT
663	PvSNP141p324747	TT	TT	TT	AA	AA	AA	AA	TT	TT	TT	TT	TT	TT	TT	TT	AA	TT	TT	TT	AA	TT	AA	TT	TT	AA	TT	TT	TT	TT	TT	TT	AA	AA	TT	TT	TT	TT	AA	AA	AA	AA	TT	AA	AA	AA	AA	AA	AA
664	PvSNP8p2171360	TT	TT	TT	AA	TT	AA	AA	AA	TT	TT	TT	AA	TT	TT	TT	AA	AA	AA	AA	TT	AA	TT	AA	TT	AT	AA	TT	AA	AA	AA	TT	TT	TT	TT	TT	AA	AA	AA	AA	AA	TT	AA	AA	AA	AA	AA	AA	AA
665	PvSNP27p424078	TT	TT	TT	AA	TT	TT	TT	AA	TT	TT	TT	TT	TT	TT	TT	TT	TT	TT	TT	TT	AA	TT	AA	TT	TT	TT	TT	AA	AA	TT	TT	TT	TT	TT	TT	TT	TT	TT	TT	TT	TT	AA	TT	TT	--	TT	TT	TT
666	PvSNP3p1739366	TT	TT	TT	AA	TT	TT	AA	TT	TT	AA	TT	TT	TT	TT	AA	TT	TT	TT	TT	TT	TT	AA	TT	AA	AA	AA	AA	AA	TT	TT	TT	AA	AA	TT	TT	TT	TT	AA	TT	TT	TT	TT	AA	AA	AA	AA	AA	TT
667	PvSNP39p1060907	TT	TT	TT	AA	AA	AA	AA	AA	AA	AA	AA	AA	AA	AA	AA	AA	AA	AA	AA	AA	AA	AA	AA	AA	--	--	AA	AA	AA	TT	TT	AA	AA	--	TT	AA	TT	AA	AA	AA	AA	AA	AA	AA	AA	AA	AA	AA
668	PvSNP304p134186	TT	TT	TT	AA	AA	AA	TT	AA	AA	AA	AA	AA	AA	AA	AA	AA	AA	AA	AA	AA	AA	AA	AA	AA	AA	AA	AA	AA	AA	AA	AA	AA	AA	TT	TT	AA	AA	AA	AA	AA	AA	AA	AA	AA	AA	AA	AA	AA
669	PvSNP288p363565	TT	TT	TT	AA	AA	AA	AA	AA	AA	AA	AA	AA	AA	AA	AA	AA	AA	AA	AA	AA	TT	TT	AA	AA	AA	AA	AA	AA	TT	AA	AA	TT	TT	AA	AA	AA	AA	AA	AA	AA	AA	AA	AA	AA	AA	AA	AA	AA
670	PvSNP2p3033859	TT	TT	TT	AA	AA	AA	AA	AA	AA	AA	AA	AA	AA	AA	AA	AA	AA	AA	AA	AA	AA	AA	TT	AA	AA	AA	AA	AA	AA	AA	AA	AA	AA	AA	AA	AA	AA	AA	AA	AA	AA	AA	AA	AA	--	AA	AA	AA
671	PvSNP150p121496	TT	TT	TT	AA	TT	TT	TT	TT	TT	TT	TT	TT	TT	TT	TT	TT	TT	AA	TT	TT	AA	TT	AA	TT	TT	TT	TT	AA	TT	AA	TT	TT	TT	TT	TT	AA	AA	TT	TT	TT	TT	AA	TT	TT	--	TT	TT	TT
672	PvSNP14p148094	TT	TT	TT	AA	AA	AA	AA	AA	AA	AA	AA	AA	AA	AA	AA	AA	AA	AA	TT	AA	TT	TT	AA	AA	AA	AA	AA	TT	TT	AA	AA	TT	TT	AA	AA	AA	AA	AA	AA	AA	AA	AA	AA	AA	AA	AA	AA	AA
673	PvSNP354p99967	TT	TT	TT	AA	TT	TT	TT	TT	TT	TT	AA	TT	TT	AA	TT	AA	AA	AA	AA	TT	TT	TT	TT	TT	TT	TT	TT	TT	TT	TT	TT	TT	TT	TT	TT	AA	TT	TT	AA	--	TT	TT	TT	TT	--	TT	TT	TT
674	PvSNP75p654585	TT	TT	TT	AA	TT	TT	TT	TT	TT	TT	TT	TT	TT	TT	TT	TT	TT	AA	TT	TT	AA	TT	AA	TT	TT	TT	TT	TT	AA	AA	TT	TT	TT	TT	TT	TT	AA	TT	TT	TT	TT	AA	TT	TT	--	TT	TT	TT
675	PvSNP11p1449629	TT	TT	TT	AA	AA	AA	AA	TT	TT	TT	TT	AA	TT	TT	TT	TT	AA	AA	TT	TT	AA	AA	TT	TT	TT	TT	TT	AA	AA	AA	AA	AA	AA	TT	AA	TT	TT	AA	AA	AA	TT	TT	TT	TT	--	TT	TT	TT
676	PvSNP7p2420050	TT	TT	TT	AA	TT	AA	TT	AA	TT	AA	AA	TT	TT	TT	AA	TT	AA	AA	TT	AA	AA	TT	TT	AA	TT	TT	TT	AA	AA	AA	AA	TT	TT	AA	AA	AA	AA	TT	TT	TT	TT	AA	AA	AA	AA	AA	AA	AA
677	PvSNP128p198615	--	GG	--	AA	AA	AA	AA	AA	AA	AA	AA	AA	AA	AA	AA	AA	AA	AA	AA	AA	GG	AA	AA	AA	AA	AA	AA	AA	--	AA	AA	AA	AA	AA	AA	AA	AA	AA	AA	AA	AA	AA	AA	AA	--	AA	AA	AA
678	PvSNP4p1656914	--	AA	AA	CC	CC	AA	AA	AA	CC	CC	AA	CC	CC	AA	CC	AA	AA	AA	CC	CC	CC	AA	CC	AA	AA	AA	AA	CC	CC	CC	CC	AA	AA	AA	CC	AA	CC	AA	CC	--	AA	--	AA	AA	AA	AA	AA	AA
679	PvSNP171p412843	--	GG	GG	CC	GG	GG	CC	CC	GG	GG	GG	GG	GG	GG	GG	CC	CC	CC	GG	CC	CC	GG	CC	CC	CC	CC	CC	GG	CC	--	GG	GG	GG	GG	GG	CC	GG	GG	CC	CC	CC	GG	CC	CC	CC	CC	CC	CC
680	PvSNP167p391041	--	AA	AA	GG	GG	GG	GG	GG	GG	GG	GG	AA	GG	GG	GG	GG	GG	GG	GG	GG	GG	GG	GG	GG	GG	GG	GG	GG	GG	GG	GG	GG	GG	AA	AA	GG	GG	GG	AA	AA	GG	GG	GG	GG	--	GG	GG	GG
681	PvSNP404p130188	AA	AA	AA	--	TT	--	TT	AA	AA	AA	AA	TT	AA	AA	AA	--	AA	AA	AA	AA	--	--	TT	AA	AA	TT	AA	--	AA	AA	TT	--	--	AA	AA	--	AA	AA	TT	TT	--	AA	TT	TT	--	TT	TT	TT
682	PvSNP108p495280	AA	AA	AA	--	--	--	--	--	GG	GG	GG	GG	GG	GG	GG	--	--	AA	GG	--	AA	--	GG	--	AA	--	--	AA	AA	GG	GG	--	--	--	--	AA	GG	--	--	--	--	GG	AA	AA	AA	AA	AA	AA
683	PvSNP325p65320	AA	AA	AA	--	CC	--	CC	CC	CC	CC	--	CC	CC	CC	CC	CC	CC	CC	CC	--	AA	AA	AA	AA	AA	--	AA	--	--	AA	--	AA	AA	--	CC	CC	AA	--	--	--	--	CC	--	--	--	--	--	--
684	PvSNP104p507522	AA	AA	AA	--	AA	AA	AA	GG	AA	AA	AA	AA	AA	AA	AA	AA	AA	AA	AA	AA	GG	AA	GG	AA	AA	AA	AA	GG	GG	GG	GG	AA	AA	GG	GG	AA	GG	AA	AA	AA	AA	GG	AA	AA	AA	AA	AA	AA
685	PvSNP12p1814964	CC	CC	CC	--	CC	CC	CC	CC	CC	--	CC	CC	CC	CC	CC	CC	CC	CC	CC	CC	CC	CC	--	CC	CC	CC	CC	--	CC	CC	CC	CC	CC	CC	CC	CC	CC	CC	CC	CC	CC	GG	CC	CC	--	CC	CC	CC
686	PvSNP91p403305	GG	GG	GG	--	GG	GG	GG	GG	GG	GG	GG	GG	GG	GG	GG	GG	GG	GG	GG	GG	--	GG	--	GG	GG	GG	GG	GG	--	AA	GG	GG	GG	GG	GG	GG	AA	GG	GG	GG	GG	AA	GG	GG	GG	GG	GG	GG
687	PvSNP194p311564	GG	GG	GG	--	--	GG	GG	GG	GG	GG	GG	GG	GG	GG	GG	--	GG	GG	GG	GG	GG	GG	GG	GG	GG	GG	GG	GG	GG	--	GG	GG	GG	GG	GG	GG	--	GG	--	--	--	AA	GG	GG	GG	GG	GG	GG
688	PvSNP103p323788	GG	GG	GG	--	GG	GG	GG	--	GG	GG	GG	GG	GG	GG	GG	GG	GG	GG	GG	GG	--	GG	GG	GG	GG	GG	GG	--	GG	GG	GG	GG	GG	GG	GG	GG	GG	GG	GG	GG	GG	--	GG	GG	GG	GG	GG	GG
689	PvSNP28p119952	--	AA	AA	--	AA	AA	--	GG	--	AA	--	--	GG	--	GG	GG	GG	GG	GG	GG	GG	GG	GG	GG	GG	GG	GG	--	GG	GG	GG	GG	GG	GG	GG	GG	GG	--	GG	GG	GG	GG	GG	GG	--	GG	GG	GG
690	PvSNP165p246781	--	AA	AA	--	CC	AC	CC	AC	CC	AC	AC	CC	AC	CC	CC	CC	AC	CC	CC	AC	CC	CC	AC	CC	CC	CC	CC	CC	AC	AC	AC	CC	CC	AC	AC	CC	AC	CC	CC	CC	CC	AC	CC	CC	--	CC	CC	CC
691	PvSNP9p1249963	--	AA	AA	--	AA	--	CC	--	AA	AA	--	AA	AA	AA	--	AA	--	--	AA	AA	--	--	AA	CC	AA	CC	CC	--	--	--	CC	--	--	AA	AA	--	--	--	AA	AA	--	CC	AA	AA	AA	AA	AA	AA
692	PvSNP36p1330496	--	--	GG	--	--	GG	GG	GG	GG	GG	GG	GG	GG	GG	GG	GG	GG	GG	GG	GG	GG	GG	GG	GG	GG	GG	GG	GG	GG	GG	GG	GG	GG	GG	GG	GG	GG	GG	--	--	GG	--	GG	GG	GG	GG	GG	GG
693	PvSNP112p613578	--	--	--	--	CC	CC	CC	CC	CC	--	--	--	--	--	--	CC	CC	CC	--	CC	CC	CC	CC	CC	CC	CC	CC	CC	CC	CC	--	CC	CC	--	--	CC	CC	CC	CC	CC	CC	CC	CC	CC	--	CC	CC	CC
694	PvSNP93p142925	--	TT	TT	--	TT	TT	AA	TT	AA	AA	--	TT	AA	AA	AA	AA	AA	AA	TT	AA	TT	AA	TT	AA	AA	AA	AA	AA	TT	AA	AA	AA	AA	AA	AA	AA	AA	AA	AA	AA	AA	AA	AA	AA	AA	AA	AA	AA
695	PvSNP89p327353	--	CC	CC	--	GG	GG	GG	GG	GG	GG	GG	GG	GG	GG	GG	GG	GG	GG	GG	GG	CC	GG	CC	GG	GG	GG	GG	GG	CC	CC	CC	GG	GG	CC	CC	GG	CC	GG	GG	GG	GG	GG	GG	GG	GG	GG	GG	GG
696	PvSNP2p2391463	--	AA	--	--	TT	TT	TT	AA	--	--	AA	AA	AA	--	AA	AA	AA	AA	TT	--	TT	AA	TT	AA	AA	AA	AA	TT	AA	--	AA	--	AA	AA	AA	AA	--	TT	TT	AT	AA	--	AA	AA	--	AA	AA	--
697	PvSNP8p1817375	--	GG	GG	--	GG	GG	GG	CC	GG	GG	GG	GG	GG	GG	GG	GG	GG	GG	GG	GG	CC	CC	GG	GG	GG	GG	GG	--	--	GG	GG	--	--	GG	GG	GG	GG	GG	GG	GG	GG	GG	GG	GG	--	GG	GG	GG
698	PvSNP4p409013	--	AA	AA	--	AA	AA	AA	AA	AA	AA	AA	AA	AA	AA	AA	AA	AA	AA	AA	AA	AA	AA	AA	AA	AA	AA	AA	AA	AA	AA	AA	AA	AA	AA	AA	AA	AA	AA	AA	AA	AA	AA	AA	AA	AA	AA	AA	AA
699	PvSNP95p154757	--	AA	--	--	AA	AA	AA	AA	AA	AA	AA	AA	AA	AA	AA	AA	AA	AA	AA	AA	AA	AA	AA	AA	AA	AA	AA	AA	AA	AA	AA	AA	AA	AA	AA	AA	AA	AA	AA	AA	AA	AA	AA	AA	AA	AA	AA	AA
700	PvSNP26p1256976	--	TT	TT	--	AA	AA	AA	AA	AA	AA	AA	AA	AA	AA	AA	AA	AA	AA	AA	AA	AA	AA	AA	AA	AA	AA	AA	AA	AA	AA	TT	AA	AA	TT	TT	AA	AA	AA	AA	AA	AA	AA	AA	AA	--	AA	AA	AA
701	PvSNP1p3708001	--	AA	AA	--	AA	AA	AA	AA	AA	AA	AA	AA	AA	AA	AA	AA	AA	AA	AA	AA	AA	AA	AA	AA	AA	AA	AA	AA	AA	AA	AA	AA	AA	AA	AA	AA	AA	AA	AA	AA	AA	AA	AA	AA	--	AA	AA	AA
702	PvSNP124p305890	--	AG	AG	--	GG	GG	GG	AG	GG	GG	GG	GG	GG	GG	GG	GG	GG	GG	GG	GG	GG	GG	GG	GG	GG	GG	GG	GG	GG	GG	AG	GG	GG	AG	AG	GG	GG	GG	GG	GG	GG	GG	GG	GG	GG	GG	GG	GG
703	PvSNP322p270258	--	GG	GG	--	GG	GG	--	GG	GG	GG	GG	GG	GG	GG	GG	GG	GG	GG	GG	GG	GG	GG	--	GG	GG	GG	GG	GG	GG	GG	GG	GG	GG	GG	GG	GG	GG	GG	GG	GG	GG	GG	GG	GG	--	GG	GG	GG
704	PvSNP13p287115	--	GG	GG	--	GG	GG	GG	GG	GG	GG	GG	GG	GG	GG	GG	GG	GG	GG	GG	GG	GG	GG	GG	GG	GG	GG	GG	GG	GG	GG	GG	GG	GG	GG	GG	GG	GG	GG	GG	GG	GG	GG	GG	GG	--	GG	GG	GG
705	PvSNP42p190451	--	GG	GG	--	--	GG	GG	GG	GG	GG	GG	GG	GG	GG	GG	GG	GG	GG	GG	GG	--	GG	GG	GG	--	--	--	GG	--	GG	GG	GG	GG	GG	GG	GG	GG	GG	GG	GG	GG	--	GG	GG	--	GG	GG	GG
706	PvSNP57p399494	--	GG	GG	--	GG	GG	GG	GG	GG	GG	GG	GG	GG	GG	GG	GG	GG	GG	GG	GG	GG	GG	GG	GG	GG	GG	GG	GG	GG	GG	GG	GG	GG	GG	GG	GG	GG	--	GG	GG	GG	GG	GG	GG	--	GG	GG	GG
707	PvSNP80p529718	--	GG	GG	--	GG	GG	GG	AA	GG	GG	GG	GG	GG	GG	GG	GG	GG	GG	GG	GG	AA	GG	AA	GG	GG	GG	GG	GG	AA	GG	GG	GG	GG	GG	GG	GG	GG	GG	GG	GG	GG	--	GG	GG	GG	GG	GG	GG
708	PvSNP7p616182	--	GG	GG	--	GG	GG	GG	GG	GG	GG	GG	GG	GG	GG	GG	GG	GG	GG	GG	GG	GG	GG	AA	GG	GG	GG	GG	AA	AA	GG	GG	GG	GG	GG	GG	GG	GG	GG	GG	GG	GG	GG	GG	GG	--	GG	GG	GG
709	PvSNP14p2018608	--	CC	CC	--	CC	CC	CC	CC	CC	CC	CC	CC	CC	CC	CC	CC	CC	CC	CC	CC	CC	CC	CC	CC	CC	CC	CC	CC	CC	CC	CC	CC	CC	CC	CC	CC	CC	CC	CC	CC	CC	CC	CC	CC	CC	CC	CC	CC
710	PvSNP4p2643987	--	GG	GG	--	GG	GG	GG	GG	GG	GG	GG	GG	GG	GG	GG	GG	GG	GG	GG	GG	GG	GG	GG	GG	GG	GG	GG	GG	GG	CC	GG	GG	GG	GG	GG	GG	CC	GG	GG	GG	GG	CC	GG	GG	GG	GG	GG	GG
711	PvSNP23p492102	--	CC	CC	--	CC	CC	CC	CC	CC	CC	CC	CC	CC	CC	CC	CC	CC	CC	CC	CC	CC	CC	CC	CC	CC	CC	CC	CC	CC	CC	CC	CC	CC	CC	CC	CC	CC	CC	--	--	--	CC	CC	CC	--	CC	CC	CC
712	PvSNP22p469565	--	TT	TT	--	TT	TT	TT	TT	TT	--	--	--	--	--	TT	TT	TT	TT	--	TT	TT	TT	TT	TT	TT	TT	TT	TT	TT	TT	TT	TT	TT	TT	TT	TT	TT	TT	TT	TT	TT	TT	TT	TT	TT	TT	TT	TT
713	PvSNP213p60901	--	--	--	--	--	--	--	--	--	--	--	--	--	--	--	--	--	--	--	--	--	--	--	--	--	--	--	--	--	--	--	--	--	--	--	--	--	--	--	--	--	--	--	--	--	--	--	--
714	PvSNP170p419926	--	GG	GG	--	GG	GG	GG	GG	GG	GG	GG	GG	GG	GG	GG	GG	GG	GG	GG	GG	GG	GG	GG	GG	GG	GG	GG	GG	GG	GG	GG	GG	GG	GG	GG	GG	GG	GG	GG	GG	GG	GG	GG	GG	--	GG	GG	GG
715	PvSNP167p51465	--	AG	AG	--	AG	AA	AG	AG	AA	AA	AA	AG	AA	AA	AA	AA	AA	AA	AA	AG	GG	AA	GG	AA	AA	AA	AA	AA	GG	GG	AA	AA	AA	AG	AG	AA	GG	--	AA	--	AG	GG	AA	AA	AA	AA	AA	AA
716	PvSNP557p36435	--	AA	AA	--	AA	AA	AA	AA	AA	CC	AA	AA	CC	AA	AA	AA	AA	AA	AA	AA	AA	AA	CC	AA	AA	AA	AA	CC	CC	AA	AA	AA	AA	AA	AA	AA	AA	AA	AA	AA	AA	AA	AA	AA	AA	AA	AA	AA
717	PvSNP10p2006390	--	GG	GG	--	GG	AA	GG	GG	GG	GG	GG	GG	GG	AA	--	GG	GG	GG	GG	GG	GG	GG	GG	GG	GG	GG	GG	--	GG	AA	--	GG	GG	--	--	GG	AA	AA	GG	GG	GG	AA	GG	GG	--	GG	GG	GG
718	PvSNP1p560199	--	--	--	--	--	--	--	--	--	--	--	--	--	--	--	--	--	--	--	--	AA	--	--	AA	AA	AA	--	--	--	AA	--	--	--	--	--	--	--	--	--	--	--	AA	AA	AA	AA	AA	AA	AA
719	PvSNP163p329591	--	AA	AA	--	AA	AA	AA	AA	AA	AA	AA	AA	AA	AA	AA	AA	AA	AA	AA	AA	AA	AA	AA	AA	AA	AA	AA	AA	AA	AA	AA	AA	AA	AA	AA	AA	AA	AA	AA	AA	AA	AA	AA	AA	AA	AA	AA	AA
720	PvSNP69p806055	--	TT	TT	--	TT	TT	TT	TT	TT	TT	TT	TT	TT	TT	TT	TT	TT	TT	TT	TT	TT	TT	TT	TT	TT	TT	TT	TT	TT	TT	TT	TT	TT	TT	TT	TT	TT	TT	TT	TT	TT	TT	TT	TT	TT	TT	TT	TT
721	PvSNP11p2342505	--	--	--	--	--	--	--	--	--	--	--	--	--	GG	--	GG	GG	--	--	--	--	--	--	--	--	--	--	--	--	GG	GG	--	--	GG	GG	GG	GG	--	--	--	--	GG	--	--	--	--	--	--
722	PvSNP130p225503	--	TT	TT	--	AA	AA	TT	TT	TT	TT	TT	TT	TT	TT	TT	AA	--	AA	TT	--	AA	AA	AA	--	--	AA	AA	TT	TT	TT	TT	AA	AA	AA	TT	AA	TT	AA	TT	TT	AA	TT	--	--	--	--	--	--
723	PvSNP117p474209	--	CC	CC	--	--	--	--	CC	--	AA	--	--	AA	--	AA	AA	CC	CC	AA	--	CC	--	CC	--	--	--	--	CC	CC	AA	--	--	--	--	CC	CC	AA	--	--	--	--	CC	--	--	--	--	--	--
724	PvSNP63p664486	--	TT	TT	--	--	TT	TT	TT	TT	TT	TT	TT	TT	TT	TT	--	TT	TT	TT	TT	--	TT	TT	TT	TT	TT	TT	--	TT	--	--	TT	TT	TT	TT	TT	--	--	TT	TT	TT	TT	TT	TT	--	TT	TT	TT
725	PvSNP179p340509	--	CC	CC	--	CC	CC	CC	CC	CC	CC	CC	CC	CC	CC	CC	CC	CC	CC	CC	CC	--	--	CC	CC	CC	CC	CC	CC	CC	CC	CC	--	--	CC	CC	CC	--	CC	CC	CC	CC	CC	CC	CC	AC	CC	CC	CC
726	PvSNP115p110002	--	GG	GG	--	AA	AA	GG	AA	GG	GG	GG	GG	GG	GG	GG	AA	GG	GG	GG	GG	--	--	GG	GG	GG	GG	GG	GG	GG	AA	GG	--	--	GG	GG	GG	AA	AA	AA	AA	AA	AA	AA	AA	--	AA	AA	AA
727	PvSNP460p229352	--	GG	GG	--	AA	AA	AA	AA	AA	GG	GG	GG	GG	GG	GG	AA	AA	AA	--	AA	AA	AA	AA	AA	AA	AA	AA	--	AA	--	GG	AA	AA	GG	GG	AA	--	--	AA	AA	AA	AA	AA	AA	AA	AA	AA	AA
728	PvSNP91p258692	--	AA	AA	--	AA	AA	AA	AA	AA	AA	AA	AA	AA	AA	AA	AA	AA	AA	AA	AA	GG	AA	GG	AA	AA	AA	AA	AA	GG	AA	AA	AA	AA	AA	AA	AA	AA	AA	AA	AA	AA	AA	AA	AA	--	AA	AA	AA
729	PvSNP31p1338913	--	AA	AA	--	AA	AA	AA	AA	AA	AA	AA	AA	AA	AA	AA	AA	AA	AA	AA	AA	AA	AA	AA	AA	AA	AA	AA	AA	AA	AA	AA	AA	AA	AA	AA	AA	AA	AA	AA	AA	AA	AA	AA	AA	AA	AA	AA	AA
730	PvSNP3p2877903	--	AA	AA	--	GG	AA	GG	AA	GG	AA	AA	GG	AA	GG	GG	GG	AA	GG	GG	AA	GG	GG	--	GG	GG	GG	GG	GG	--	AA	AA	GG	GG	AA	AA	GG	AA	GG	GG	GG	GG	AA	GG	GG	GG	GG	GG	GG
731	PvSNP195p94222	--	TT	TT	--	AA	AA	AA	--	TT	TT	TT	AA	TT	TT	AA	AA	AA	TT	AA	TT	AA	AA	AA	AA	TT	AA	AA	--	AA	--	TT	AA	AA	TT	TT	TT	--	AA	AA	AA	AA	--	TT	TT	--	TT	TT	TT
732	PvSNP1p741004	--	AA	AA	--	--	AA	AA	AA	AA	AA	AA	AA	AA	AA	AA	AA	AA	AA	AA	AA	AA	AA	AA	AA	AA	AA	AA	AA	AA	AA	AA	AA	AA	AA	AA	AA	AA	AA	AA	AA	AA	AA	AA	AA	--	AA	AA	AA
[truncated: 116 more columns]
